# Supplementary material for: Molecular epidemiology of a primarily MSM acute HIV‐1 cohort in Bangkok, Thailand and connections within networks of transmission in Asia
Source: J Int AIDS Soc. 2018 Nov 22;21(11):e25204. doi: 10.1002/jia2.25204 (PMC6282942; doi:10.1002/jia2.25204)
Supplement: Supplementary file 1 [file JIA2-21-e25204-s001.fasta]

>-.CN.2015.SX15DT013.KY216146
ATGAG--AGTGAAGGAGACACAGATGAAT---TGGCTAAACTTGTGGAAA------------------------------TGGGGGACTTTGATC------------------------CTT---GGGTTG---GTG---------ATAATGTGT-AGTGCCTCA---------------GAAAACTTGTGGGTTACAGTT---TACTATGGA----GTTCCTGTGTGGAAAGATGCAGAGACCACCCTATTTTGTGCATCAGATGCCAAAGCACATGAGACAGAGGTGCACAATGTCTGGGCCACCTATGCCTGTGTACCCACAGATCCCAACCCACAAGAAATATTC--------------TTGACA---AATGTAACAGAAGATTTTAACATGTGGAAAAATAAAATGGTAGATCAGATG-CAGGAAGATGTA---ATCAGTTTATGGGATCAAAGCCTAAAGCCATGTGTAAAG------TTG-----ACCCCACTCTGTGTCACTTTACATTGTACAAATGTTAGCAATAATGGTAGCAGTAATAGCAGTAATAGT---------------------------------------------------------------AGTAGTAGTAGTAATAGTACCCTTGATAACAGGCAGGAA---ATGAAAAATTGCTCTTTC---AATACAACC---ACAGTATTA-AGA---------GATAAGAAG---------------------------CAGAAAGTGTATGCACTT-TTTTATAGACTTGATATAGTAGAA------------------------------------------------------------------------------------------------------------------------------ATTGACAAGAACTCTAGT------------------------------------------------------------------------------GAG---TAT---ATATTAATAAAT---------------------TGTAATACCTCAGCCATA---ACACAAGCCTGTCCAAAGGTCACGTTTGATCCAATTCCT---------ATACACTATTGCACCCCCGCTGGTTTTGCAATTCTTAAGTGTAAT---GATAAGAGGTTCAATGGGACAGGACCATGCAGTAATGTT-AGTTCAGTACAATGTACACATGGGATTAAGCCAGTGGTATCAACTCAACTACTGTTAAATGGTAGCCTAGCAGAA---GAA---------------------------------GAAATA---ATAATTAGATCTGAAAATCTGACAAACAATGCCAAAACAATAATAATACATCTTAAT------AAATCTGTAGAAATTGTATGTACAAGACCT---GGC---------AATAATACA---AGA---AAAAGTATAAGGATA------------GGA------CCAGGACAA------ACA---TTT---TATGCA------------ACGGGAGAC-ATAATAGGG---GACATAAGACAAGCACATTGTAACATT---AGT---------------------AGAAAT--GATTGGAATGAAACTTTA-AATAAT-GTAACT-AAAAAACTAGAA------------GAA-CACTTCCCA---------------AATAAAACA---------------ATACAATTTGCAGCA---------TCC------TCA------GGAGGGGACCTAGAAATT--------------ACAATGCAT-AGCTTTAATTGTAGA------GGGGAATTTTTCTATTGTGATACATCAAGCCTG----TTTAATAGGACATACAGGGCTAATGGTACAGTT---------------------------------------------GAGGATARTTCATTTAAGGATAATTCAACCAACATCACA---------------ATC---CCATGC-AGAATAAAGCAAATTATAAAT---ATGTGGCATGAA-GTGGGACAA-GCA-ATGTAT------------GCT-CCTCCCATT--GCAGGA---AACATA---ACA------------------TGTAAGTCAAATATCACAGGAATACTA---TTA---------GTACGT---GATGGGGGA------------------------------------------AACGGGTCA------------------------------------GATAATCAA---GAGATATTCAGGCCTGGA-GGAGGAGATATGAGGGATAAT---TGGAGAAGTGAA-TTATATAAATATAAAGTA-GTAGAAATT-AAGCCAGTG---GGAGTAGCACCCACTGAAGCAAAAAGGAGA------------GTGGTG---------------GAGAGA------GAAAAAAGAGCAGTG------GGA-------------ATAGGAGCTGTG---TTCCTTGGGTTCTTGGGAGTAGCA-GGAAGCACTATGGGC-GCGGCGTCA----GTGACGCTGACGGTACAGGTCAGACAATTGCTG-TCT---GGTATAGTGCAACAGCAAAAC---AATTTGCTGAGGGCTATAGAGGCGCAACAGCAT-ATGTTGCAACTCACGGTCTGGGGCATTAAACAGCTCCAGACAAGAGTCCTGGCTCTAGAAAGATACCTAAAGGATCAACAGCTCCTAGGGATGTGGGGCTGCTCTGGAAAACTCATCTGCACCACTGCTGTACCTTGGAACTCCAGTTGGAGT---------ACCAAATCT---CAAACAGAGATTTGG---------AAT---AGCACGACCTGGTTGCAATGGGATAAAGAAATTAATAATTACACAGAAACAATATACAGATTGCTTGAAGCCTCGCAAAACCAGCATGAAAAGAATGAGAAAGATCTATTAGCATTGGACAGTTGGAATAATCTATGGAATTGGTTTGACATAACAAAATGGCTGTGGTATATAAAAATATTCATAATGATAGTAGGAGGCTTGATAGGTTTAAGAATAATTTTTGCTGTGCTCTCTATAGTGAATAGAGTTAGGCAGGGATACTCACCTTTGTCG-TTGCAGACC-CTT-ATCCCG------------ACC---CCAGGG---GGA------CCC---GACAGG-CCCGGAAGAATCGAAGAAGAAGGTGGCGAGCAAGACAGAGACAGATCCGTGCGATTAGTGAGCGGATTCTTAGCACTTTTCTGGGACGATCTCAGGAGCCTGTGCCTCTTCAGCTACCACCGCTTGAGAGACTTTGTA-TTGGTGACAGCGAGAGTGGTGGAACTTCTGGGACGCAACAGCCTCAGGGGACTACAGAGG-GGGTGGGAAGGCCTCAAATATCTGAGGAACCTTCTGTTGTACTGGGGTCAGGAACTAAAAACTAGTGCTATTTCTTTGCTTGATGCTGTAGCAATAGCAGTAGCAGGGTGGACAGATAGGGTTATAGAAGTAGCACAAAGAGCTTGGAGAGCCTTTCGCCACATACCTAGGAGAATCAGACAGGGCTTA-GAAAGGGCTTT---GCTA---TAA-
>-.CN.2015.SX15JC06.KY216147
ATGAG--AGTGAAGGAGACACAGATGAAT---TGGCCAAACTTGTGGAAA------------------------------TGGGGGATTTTGATC------------------------CTT---GGGTTG---GTA---------ATGATGTGT-AGTGCCTCA---------------AACAACTTGTGGGTTACAGTT---TACTATGGA----GTTCCTGTGTGGAGAGATGCAGATACCACCCTATTTTGTGCATCAGATGCCAAAGCACATGAGACAGAAGTGCACAATGTCTGGGCCACATATGCCTGTGTACCCACAGATCCCAACCCACAAGAAATACTC--------------CTGGAA---AATGTAACAGAAAATTTTAACATGTGGAAGAATAACATGGTAGAGCAGATG-CAGGAAGATGTA---ATCAGTTTATGGGATCAAAGCCTAAAACCATGTGTAAAG------TTG-----GCCCCACTCTGTGTCACTTTAAACTGTACAGATGTTAACAATAATAGTAGCAGTAATAGCAATAAT------------------------------------------------------------------AGTAGTAGTAATAGTAGTAGTACCTATGGGATGCAGGAA---ATGAAAAATTGTTCTTTC---AATGCAACC---ACAATATTA-AGA---------GATAAGAAG---------------------------CAGAAAGTGTATGCACTT-TTTTATAGACTTGATATAGTACAA------------------------------------------------------------------------------------------------------------------------------------ATTAACTCTAGT---------------------------------------------------------GAAATTAACTCT------AGTGAG---TAT---AGATTAATAAAT---------------------TGTAATACCTCAGCCATA---ACACAAGCCTGTCCAAAGGTCTCATTTGATCCAATTCCT---------ATACACTATTGCGCTCCTGCTGGTTTTGTAATTCTTAAGTGCAAT---GACAAGAAGTTCAATGGGACAGGACCATGCCATAATGTT-AGTTCAGTACAATGTACACATGGGATTAAGCCAGTGGTATCAACTCAACTACTGTTAAATGGTAGCCTAGCAGAA---GAA---------------------------------GAAATA---ATAGTTAGATCTGAAAATCTGACAAACAATGTCAAAACAATAATAATACATCTTAAT------AAATCTGTAGAAATTGTATGTACAAGACCT---GGC---------AATAACACA---AGA---AAAAGTATAAGGATA------------GGA------CCAGGACAA------ACA---TTT---TATGCA------------ACAGGAGAC-ATAATAGGA---GACATAAGACAAGCACATTGTAACATT---AGT---------------------AGAAAA--GATTGGAATGATACTTTA-CTTAAG-GTAAGC-AAAAAACTAGCA------------GAA-CACTTTAGC------------AGCGCTAAAGAA---------------CTAAAATTTGAATCA---------TCC------TCA------GGAGGGGACCTAGAAATT--------------ACAACACAT-AGCTTTAATTGTAGA------GGGGAATTTTTCTATTGTAATACATCAGGCCTG----TTTAATTATACATACAAGACTAATGATAGTAGG------------------------------------------ACTAATAATACAGCTGAGGATACTAATTCGACCGTCATCACA---------------ATC---CCATGC-AAAATAAAGCAGATTATAAAT---ATGTGGCATGAG-GTGGGACGA-GCA-ATGTAT------------GCT-CCTCCCATT--GCAGGA---AACATA---ACA------------------TGTAAGTCAAACATCACAGGAATACTA---TTA---------GTACGT---GATGGAGGAACAAAGTCA---------------------------------AATAGTACA------------------------------------------------GAGACATTCAGGCCTGGA-GGAGGAGATATGAGGAATAAT---TGGAGAAGTGAA-TTATATAAATATAAAGTG-GTAGAAATT-AAGCCAGTG---GGAGTAGCACCCACTGAAGCAAAAAGGAGA------------GTGGTG---------------GAGAGA------GAAAAAAGAGCAGTG------GGA-------------ATAGGAGCTGTG---TTCCTTGGGTTCTTGGGAGTAGCA-GGAAGCACTATGGGC-GCGGCGTCA----GTGACGCTGACGGTACAGGTCAGACAATTGCTG-TCT---GGTATAGTGCAACAGCAAAAC---AATTTGCTGAGGGCTATAGAGGCGCAACAGCAT-ATGTTGCAACTCACGGTCTGGGGCATTAAACAGCTCCAGACAAGAGTCCTGGCTATAGAAAGATACCTAAAGGATCAACAGCTCCTAGGGATTTGGGGCTGCTCTGGAAAACTCATCTGCACCACTGCTGTACCTTGGAACTCCAGTTGGAGT---------AACAAATCT---CAAAAAGAGATTTGG---------GAT---AACATGACCTGGATGCAATGGGATAAAGAAATTAATAATTATACAGCCACAATATACAAATTGCTTGAAGTCTCGCAAAACCAGCAGGAAAAGAATGAGAAAGATCTATTAGCATTGGACAGTTGGAAAAATCTATGGAATTGGTTTGACATAACAAATTGGCTGTGGTATATAAAAATATTCATAATGATAGTAGGAGGCTTGATAGGTTTAAGAATAATTTTTGCTGTGCTCTCTATAGTGAATAGAGTTAGGCAGGGATACTCACCTTTGTCG-TTGCAGACC-CTT-ATCCCG------------AAC---CCAGGG---GGA------CCC---GACAGG-CTCGGAAGAATCGAAGAAGAAGGTGGCGAGCAAGACAGAGACAGATCCGTGCGCTTAGTGAGCGGATTCTTAGCACTATTCTGGGACGATCTCAGGAGCCTGTGCCTCTTCAGCTACCACCGCTTGAGAGACTTTGTA-TTAGTGACAGCGAGAGGGGTGGAACTTCTGGGACGCAACAGCCTCAGGGGACTACAGAAG-GGGTGGGAAGGCCTCAAATATCTGGGGAACCTTCTGTTGTACTGGGGTCAGGAACTAAAAACTAGTGCTATTTCTTTGCTTAATGCTGTAGCAATAGCAGTAGCAGAGTGGACAGATAGGGTTATAGAGGTAGCACAAAGAGCTTGGAGAGCCTTTCGCCACATACCTAGGAGAATCAGACAGGGCTTA-GAAAGGGCTTT---GCTA---TAA-
>-.CN.2015.SX15JC12.KY216148
ATGAG--AGTGAAGGGGACACAGATGAAT---TGGCCAAACTTGTGGAAA------------------------------TGGGGGATTTTGATC------------------------CTT---GGGTTG---GTA---------ATAATGTGT-AGTGCCTCA---------------AACAACTTGTGGGTTACAGTT---TACTATGGA----GTTCCTGTGTGGAAAGAAGCAGATACCACCCTATTTTGTGCATCAGATGCCAAAGCACATGAGACAGAAGTGCACAATGTCTGGGCCACATATGCCTGTGTACCCACAGATCCCAACCCACAAGAAATACCC--------------CTGGAA---AATGTAACAGAAAATTTTAACATGTGGAAAAATAAAATGGTAGAGCAGATG-CAGGAAGATGTA---ATCAGTTTATGGGATCAAAGCCTAAAGCCATGTGTAAAG------TTG-----ACCCCACTCTGTGTCACTTTAAACTGTACAAATGTTAACAATACTAGTAGCAGTAATAGCAGTAATAGT---------------------------------------------------------------AGTAGTAATAGTAATAGTACCCTTGAGAACATGCAGGAA---ATGAGCAATTGCTCTTTC---AATACAACC---ACAATATTA-AGA---------GATAAGAAG---------------------------CAGAAAGTGTATGCACTT-TTTTATAGACTTGATATAGTACAA---------------------------------------------------------------------------------------------------------------------------------ATTGGCAACTCTAGT------------------------------------------------------------------------------GAG---TAT---AGATTAATAAAT---------------------TGTAACACCTCAGCCATA---ACACAAGCCTGTCCAAAGGTCTCGTTTGATCCAATTCCT---------ATACACTACTGCACTCCTGCTGGTTTTGCAATTCTTAAGTGTAAT---GATAAGAGGTTCAATGGGACAGGACCATGCCATAATGTT-AGTTCAGTACAATGTACACATGGGATTAAGCCAGTGGTATCAACTCAACTACTGTTAAATGGTAGCCTAGCAGAA---GAA---------------------------------GAAATA---ATAGTTAGATCTGAAAATCTGACAAACAATGTCAAGACAATAATAGTACATCTTAAT------GAATCTGTAGAAATTGTATGTACAAGACCT---GGC---------AATAATACA---AGA---AAAAGTATAAGGATA------------GGA------CCAGGACAA------ACA---TTT---TATGCA------------ACAGGAGAC-ATAATAGGA---GACATAAGACAAGCACATTGCAATATT---AGT---------------------AGAAAA--GCTTGGAACAAAACTTTA-CATAGT-GTAAGT-AAAAAACTAGCA------------GAA-CACTTCCAA---------------AATAAAACA---------------ATACAATTTGCATCA---------TCC------TCA------GGAGGGGACCTAGAAATT--------------ACAACACAT-AGCTTTAATTGTAGA------GGGGAATTTTTCTATTGTAATACATCAGGCCTG----TTTAATAGGACATACATGACTAATGGT------------------------------------------------------ACATTTAATGATACAGAAGATAATTCGACCATCACA---------------ATC---CCATGC-AGAATAAAGCAAATTATAAAT---ATGTGGCATGAG-GTGGGACAA-GCA-ATGTAT------------GCT-CCTCCCATT--GCAGGA---AACATA---ACA------------------TGTAAGTCAAACATCACAGGAATACTA---TTA---------GTACGT---GATGGAGGGTCAAAT------------------------------------AATAGTACT---------------------------------------------ACAGAGATATTCAGGCCTGGA-GGAGGAGATATGAGGGATAAT---TGGAGAAGTGAA-TTATATAAATATAAAGTG-GTAGAAATT-AAGCCAGTG---GGAGTAGCACCCACTGAAGCAAAAAGGAGA------------GTGGTG---------------GAGAGA------GAAAAAAGAGCAGTG------GGA-------------TTAGGAGCTGTG---TTCCTTGGGTTCTTGGGAGTAGCA-GGAAGCACTATGGGC-GCGGCGTCA----GTGACGCTGACGGTACAGGTCAGACAATTGCTG-TCT---GGTATAGTGCAACAGCAAAAC---AATTTGCTGAGGGCTATAGAGGCGCAACAGCAT-ATGTTGCAACTCACGGTCTGGGGCATTAAACAGCTCCAGACAAGAGTCCTGGCTATAGAAAGATACCTAAAGGATCAACAGCTCCTAGGGATTTGGGGCTGCTCTGGAAAACTCATCTGCACCACTGCTGTACCTTGGAACTCCAGTTGGAGT---------AACAAATCT---CAAACAGAGATTTGG---------GAT---AACATGACCTGGATGCAATGGGATAAAGAAATTAATAATTACACAGGCATAATATACAGATTGCTTGAAGTCTCGCAAAACCAGCAGGAAAGGAATGAGAAAGATCTATTAGCACTGGACAGTTGGAAAAATCTATGGAATTGGTTTAACATAACAAACTGGCTGTGGTATATAAAAATATTCATAATGATAGTAGGAGGCTTGATAGGTTTAAGAATAATTTTTGCTGTGCTCTCTATAGTGAATAGAGTTAGGCAGGGATACTCACCTTTGTCG-TTGCAGACC-CTT-ATCCCG------------CAC---CCAGGG---GGA------CCC---GACAGG-CTCGGAAGAATCGAAGAAGAAGGTGGCGAGCAAGACAGAGACAGATCCGTGCGCTTAGTGAGCGGATTCTTAGCTCTTTTCTGGGACGATCTCAGGAGCCTGTGCCTCTTCAGCTACCACCGCTTGAGAGACTTTGTA-TTAGTAACAGCGAGAGTGGTGGAACTCCTGAGACGCAACAGCCTCAGGGGACTACAGAGG-GGGTGGGAAGGCCTCAAATATCTGGGGAACCTTCTGTTGTACTGGGGTCAGGAACTAAAAACTAGTGCTATTTCTTTGTTTGATGCTGTAGCAATAGCAGTAGCAGGGTGGACAGATAGGATTATAGAAGTAGCACAAAGAGCTTGGAGAGCCTTTCGCCACATACCTAGGAGAATCAGACAGGGCTTA-GAAAGGGCTTT---GCTA---TAA-
>-.CN.2015.YA1996-00-NFLG.MF084205
ATGAG--AGTGAAGGAGACACAGATGAAT---TGGCCAAACTTGTGGAGA------------------------------TGGGGGACTTTGATC------------------------CTT---GGGTTG---GTG---------ATAATGTGT-AGTGCCTCA---------------AACAACTTGTGGGTTACAGTT---TATTATGGA----GTTCCTGTGTGGAGAGATGCAGATACCACCCTATTTTGTGCATCAGATGCCAAAGCACATGAGACAGAAGTGCACAATGTCTGGGCCACATATGCCTGTGTACCCACAGATCCCAACCCACAAGAAATACCC--------------CTGGAA---AATGTAACAGAAAATTTTAACATGTGGAAAAATAATATGGTAGAGCAGATG-CAGGAGGATGTA---ATCAGTTTATGGGATCAAAGTCTAAAGCCATGTGTAAAG------TTA-----ACTCCTCTTTGCGTAATTTTAAATTGTACCAATGCTAACCTCGATAATTCAACCTATATTGACAAT---------------------------------------------------------------------AGTACAATAGATAAAATAGGAAATATAACAGATGAT---GTAAAAAACTGTACTTTC---AACATGACC---ACAGAGATA-GTA---------GATAAGAAG---------------------------CAGAAGGTCTATGCACTT-TTTTATAAGCTTGATATAGTGCCA------------------------------------------------------------------------------------------------------------------------------CTTAATAATAATAGTAGT------------------------------------------------------------------------------GAG---TAT---AGGTTAATAAAT---------------------TGTAATACTTCAGTCATT---AAGCAGGCTTGTCCAAAGGTATCCTTTGATCCAATTCCT---------ATACATTATTGTACTCCAGCTGGTTATGCGATTTTAAAGTGTAAT---GATAAGAATTTCAATGGGACAGGGCCATGTAAAAATGTC-AGCTCAGTACAATGCACACATGGGATTAAGCCAGTAGTATCAACTCAATTACTATTAAATGGCAGTCTAGCAGAA---GAA---------------------------------GATATA---ATAATCAGATCTGAGAATATCACAGACAATGCCAAAACCATAATAGTGCACCTTAAT------AAAACTGTAAAAATCAGTTGTATAAGACCC---TCC---------AACAATACA---AGA---ACAAGTACGAGAATA------------GGA------CCAGGCCAA------GTG---TTC---TATAGA------------ACAGGAGAC-ATAATAGGA---GATATAAGGCAAGCATATTGTGAGGTT---AAT---------------------GGAACA--GAATGGAATGAAACTTTA-AAACAG-GTATCT-AAGAAATTAAAA------------GAG-CACTTTTAT---------------AATAAGACA---------------ATAAAATTCCAGCCA---------CCC------TCA------GGGGGAAATCTAGAAATT--------------ACAATGCAT-CATTTTAATTGTAGA------GGGGAATTTTTCTATTGCAATACAACAAGGCTG----TTCAATAGTACCTGGCGAGGAAAT------------------------------------------------------------GAAACCATGGTGGAAGGTGATAATAACACTATA---------------CTT---CCATGC-AGGATAAAGCAAATTATAAAC---ATGTGGCAAGGA-GCGGGACAA-GCA-ATGTAT------------GCT-CCTCCCATC--AGTGGA---GTAATT---AAC------------------TGTGTATCAAATATTACAGGAATACTA---TTG---------ACAAGA---GATGGTGGTAATAAT------------------------------------AATAGTACA---------------------------------------------GAAGAGACCTTCAGACCTGGA-GGAGGAAATATAAAGGACAAT---TGGAGAAGTGAA-TTATATAAATATAAAGTA-GTACAAATA-GAACCACTA---GGAATAGCACCCACCAAGGCAAAGAGAAGA------------GTGGTG---------------GACAGA------GAAAAAAGAGCAGTG------GGA-------------ATAGGAGCTATG---ATCTTTGGGTTCTTAGGAGCAGCA-GGAAGCACTATGGGC-GCGGCGTCA----ATAACGCTGACGGTACAGGCCAGACAATTATTG-TCT---GGTATAGTGCAACAGCAAAGC---AATTTGCTGAGGGCTATAGAGGCGCAACAGCAT-ATGTTGCAACTCACAGTCTGGGGCATTAAACAGCTCCAGGCAAGAATCCTGGCTGTGGAAAGATACCTAAAAGATCAAAAGTTCCTAGGACTTTGGGGCTGCTCTGGAAAAATCATCTGCACCACTAATGTGCCCTGGAACTCCACTTGGAGT---------AATAAATCT---TATGAAGAGATTTGG---------AAT---AACCTGACATGGGCAGAATGGGAGAGAGAGATTAGCAATTACACAAACCAAATATATGAGCTAATTACAAAATCGCAGGACCAGCAGGACAGAAATGAAAAAGATTTGTTAGAATTGGATAAATGGGCAAGTCTGTGGAATTGGTTTGACATAACAAATTGGCTATGGTATATAAAAATATTCATAATGATAGTAGGAGGTTTAATAGGTTTAAGAATAATTTTTGCTGTGCTTTCTATAGTAAATAGAGTTAGGCAGGGATACTCACCTCTGTCT-TTCCAGACC-CCT-ATCCAT------------CAT---CAGAGG---GAA------CCC---GACAGG-CTCGGAAGAATCGAAGAAGAAGGTGGAGAGCAAGACAGAGACAGATCCATTCGCTTAGTGAACGGATTCTTTTCGCTTGCCTGGGACGATCTGCGGAGCCTGTGCCTCTTCAGCTACCACCGCTTGAGAGACTTTGTA-TTAGTGACAACGAGAGTGGTGGAACTTCTGGGACGCA---------------------GG-GGGTGGGAAGCCCTCAAATATCTGGGGAACCTTCTGATATATTGGGGTCAGGAACTAAAAATTAGTGCTATTTCTTTGCTTGATGCTGTAGCAGTAGCAGTAGCAGGGTGGACAGATAGTATTATAGAAGTAGCACAAGTAGCCTGGAGAGCAGTTCTTCACATACCTAGGAGAATCAGACAGGGCTTA-GAAAGGGCATT---GCTA---TAA-
>0102.TH.2011.2548397P000FL_Sc.MG989550
ATGAG--AGTGACGAAGATACAAATGAGT---TGGCCAAACTGGTGGAGA------------------------------TGGGGGACTTTGATC------------------------CTT---GGGTTG---GTG---------ATAATGTGT-AGTGCCTCA---------------GACAGATTATGGGTTACAGTG---TATTATGGG----GTTCCTGTGTGGAGAGACGCAGATACCACTCTATTTTGTGCATCAGATGCCAAAGCACATGAGACAGAAAAGCACAATGTCTGGGCCACACATGCTTGTGTACCCACAGACCCCAACCCACAAGAAATACAC--------------ATGGAA---AATGTAACAGAAACTTTTAACATGTGGAAAAATAACATGGTAGAGCAGATG-CAGGAGGATGTA---ATCAGTTTATGGGATCAAAGTCTAAAGCCATGTGTAAAG------TTG-----ACTCCTCTCTGCGTTACTTTAAATTGTACCAGGGCTAATTTGACCAATTTTAATAACACAAAC------------------------------------------------------------------------ATAACCAAGAGCCTTATAGGAAATATAACAGATGAA---GTAAGAAACTGTTCTTTT---AATGTGACC---ACAGAAATA-AAA---------GATAAGAAG---------------------------CAGAAGGTCCATGCACTT-TTTTATAAGCTTGATATAGTACCA------------------------------------------------------------------------------------------------------------------------------ATTGGAAAGAATACTAGT---------------------------------------------------------------------AGT---ACAGAG---TAT---ATGTTAATAAAT---------------------TGTAATACTTCAGTCATT---AAGCAGGCTTGTCCAAAGGTATCCTTTGATCCAATTCCT---------ATACATTATTGTACTCCAGCTGGTTATGTGATTCTTAAGTGTAAT---GATAAGAATTTCAATGGGACAGGGCCATGCAAAAATGTC-AGCTCAGTACAATGCACACATGGAATTAGGCCAGTAGTATCAACTCAATTGCTGTTAAATGGCAGTCTAGCAGAA---GAC---------------------------------AAAATA---GTAATCAGATCTGAGAATCTCACAAACAATGCCAAAACCATAATAGTGCAGCTTAAT------AAATCTGTAGAAATTAATTGTATCAGACCC---TCC---------AACAACACA---AGA---ACAAGTATACCTATA------------GGA------CCAGGACAA------GCA---TTC---TATAGA------------ACAGGAGAC-ATAATAGGA---GATATAAGACAAGCATACTGTACAATT---AAT---------------------GGAACA--GAATGGAGTGAAACTTTA-AAACAG-GTAGCT-GAAAAATTAAAC------------AAG-CACTTT------------------AATAAGACA---------------ATAATCTTTAAACCA---------GCC------TCA------GGAGGAGATCTAGAAATC--------------ACAACGCAT-CATTTTAATTGTAGA------GGGGAATTTTTCTATTGCAATACAACACAATTA----TTTAATAATACAAATGGA------------------------------------------------------------------------ACCAGCGAGGGGAACAGCAATATCACA---------------CTT---CCATGC-AAGATAAAGCAAATTATAAGG---ATGTGGCAGGGA-ACAGGACAA-GCA-ATGTAT------------GCT-CCTCCCATC--AGTGGA---AGAATT---AAT------------------TGTAAATCAAATATCACAGGAATACTA---TTG---------ACAAGA---GATGGTGGTGGTAAT------------------------------------AATAGTAGT---------------------------------------------CCTGAGACCTTCAGACCTGGA-GGAGGAAATATAAAGGATAAT---TGGAGAAGTGAA-TTATATAAATATAAAGTA-GTACAAATT-GAGCCACTA---GGAATAGCACCCACCAGGGCAAGGAGAAGA------------GTGGTG---------------GAGAGA------GAAAAAAGAGCAGTG------GGA-------------ATAGGAGCTATG---ATCTTTGGGTTCTTAGGAGCAGCA-GGAAGCACTATGGGC-GCGGCGTCA----ATAACGCTGACGGTACAGGCCAGACAATTATTG-TCT---GGTATAGTGCAACAGCAAAGC---AATTTGCTGAGGGCTATAGAGGCGCAGCAGCAT-CTGTTGCAACTCACAGTCTGGGGCATTAAACAGCTCCAGGCAAGAGTCCTGGCTGTGGAAAGATACCTAAAAGATCAAAAGTTCCTAGGACTTTGGGGCTGCTCTGGGAAAATCATCTGCACCACTAATGTGCCCTGGAACTCCACTTGGAGT---------AATAAATCT---TATAAAGAGATTTGG---------AAC---AACATGACATGGATAGAATGGGAAAGAGAAATTAGCAATTACACAAGCCAAATATATGAGATACTTACAGAATCACAGAACCAGCAGGACAAGAATGAAAAAGATTTGTTAGAATTGGATAAATGGGCAAGTCTGTGGAATTGGTTTGACATATCAAATTGGCTGTGGTATATAAAAATATTTATAATGATAGTAGGAGGTTTAATAGGTTTAAGAATAGTTTTTGCTGTGCTTTCTATAGTAAATAGAGTTAGGCAGGGATACTCACCTTTGTCT-TTCCAGATC-CCT-TTCCAT------------CAT---CAGAGG---GAA------CCC---GACAGG-CCCGAAGGAATCGAAGGAGAAGGTGGAGAGCAAGGCAGAGACAGATCCGTGAGATTAGTGAGCGGATTCTTTTCTCTTGCCTGGGACGATCTCCGGAGCCTGTGCCTCTTCTTCTACCACCGCTTGAGAGACTTACTC-TTGATTGCAACGAGGACTGTGGAACTTCTGGRACACAGCAGTCTCAAGGGACTGAAGAGG-GGGTGGGAAGCTCTCAAATATCTGGGAAATCTTCTGACATATTGGGGACAAGAAATAAAAATTAGTGCTATTTCTTTGCTTAATAATACAGCAATAGCAGTAGCGGGGTGGACAGATAGGGTTATAGAAATAGCACAAAGAGCTTGGAGAGCCATTCTCCACATACCTAGAAGAATCAGACAGGGCGCA-GAAAGGGCTTT---GCTA---TAA-
>0107.CN.2007.07JSNJ001.FJ238521
ATGAG--AGTGAAGGAGACACAGATGAAT---TGGCCAAACTTGTGGAAC------------------------------TGGGGGACTTTGATC------------------------CTT---GGGTTG---GTG---------ATAATTTGT-AGTGCTGCA---------------GATAACCTGTGGGTTACAGTT---TATTATGGA----GTTCCTGTGTGGAAAGATGCAGATACCACCCTATTTTGTGCATCAGATGCTAAAGCATATGATACAGAGGTACATAATGTTTGGGCTACACATGCCTGTGTACCCACAGACCCCAACCCACAAGAAATGTTT--------------TTGCAA---AATGTAACAGAAAATTTTAACATGTGGAAAAATGAAATGGTAAATCAGATG-CATGAAGATGTA---ATCAGTTTATGGGATCAAAGCCTAAAGCCATGTGTAAAG------TTG-----ACCCCACTCTGTGTCACTTTAGACTGTAGAAATGTTAGCAGTAATAAT------------------------------------------------------------------------------------------------------AATGGTACCTACCATGAGGAA---ATGAAAAATTGCTCTTTC---AATGCAACC---ACAGTAGTA-AGA---------GATAGGAAG---------------------------AAGACAGTGTATGCACTT-TTTTATAGACTTGATATAGTACCACTT---------------------------------------------------------------------------------------------------------------------------ACTAACTCTAATGATAGC------------------------------------------------------------------------------TCT---TAT---AGATTAATAAAT---------------------TGTAATACCTCAGCCATA---ACACAAGCCTGTCCAAAGGTCACTTTTGATCCAATTCCT---------ATACACTATTGCACTCCAGCTGGTTATGCGATTCTAAAGTGTAAC---GATAAGAAATTCAATGGGACAGGACCATGCAATAATGTT-AGCACAGTACAATGTACACATGGGATTAAGCCAGTGGTATCAACTCAACTACTGTTAAATGGTAGTCTAGCAGAA---GGG---------------------------------GAAATA---ATAATTAGATCTGAAAATCTGACAAACAATGTCAAAACAATAATAGTACATCTTAAT------GAATCTGTAGAAATTGTATGTACAAGACCT---GGC---------AATAATACA---AGA---AAAAGTATAAGGATA------------GGA------CCAGGACAA------GCA---TTC---TATGCA------------ACAGGAGAC-ATAATAGGA---GACATAAGACAAGCACATTGTAACGTT---AGT---------------------GAAGAT--GAATGGAATAAAACTTTA-CAAAGG-GTAAGT-AAAAAATTAAAA------------GAA-CACTTCCCG---------------AATAAAACA---------------ATAAGATTTGCATCA---------TCC------TCA------GGAGGGGACCTAGAAATT--------------ACGGCACAT-AGCTTTAATTGTAGA------GGAGAATTTTTCTATTGTAATACATCAGGCCTG----TTTAATGGTACATACGTGTCTAAT------------------------------------------------------------GGTACAAACAGTAATTCAAGCTCAATTATCACA---------------ATC---CCATGC-AGAATAAAGCAAATTATAAAT---ATGTGGCAGGAG-GTAGGACGA-GCA-ATGTAT------------GCC-CCTCCTATT--AAAGGA---AACATA---ACA------------------TGTAAATCAAATATTACAGGAATACTA---TTA---------ACAAGA---GATGGTGGTAGTAAT------------------------------------AATGGAACT---------------------------------------------AATGAGACCTTCAGACCTGGA-GGAGGAAATATGAAGGACAAT---CGGAGAAGTGAA-TTATATAAATATAAAGTA-GTACAAATT-GAACCACTA---GGAATAGCACCCACCAGGGCAAAGAGAAGA------------GTGGTG---------------GAGAGA------GAAAAAAGAGCAGTG------GGA-------------ATAGGAGCTATG---ATCTTTGGGTTCTTAGGAGCAGCA-GGAAGCACTATGGGC-GCGGCGTCA----ATAACGCTGACGGTACAGGCCAGACAATTATTG-TCT---GGTATAGTGCAGCAGCAAAGC---AATTTGCTGAGGGCTATAGAGGCGCAGCAGCAT-CTGTTGCAACTCACAGTCTGGGGCATTAAACAGCTCCAGGCAAGAGTCCTGGCTGTGGGAAGATACCTAAAGGGTCAAAAGTTCCTAGGACTTTGGGGCTGCTCTGGAAAAATCATCTGCACCACTGCTGTGCCCTGGAACTCCACTTGGAGT---------AATAGATCT---TTCGAAGAGATTTGG---------AAC---AACATGACATGGATAGAATGGGAGAGAGAAATTAGCAATTATACAAACCAAATATATGAGATACTTACAGAATCGCAGAACCAGCAGGACAGGAATGAAAAAGATTTGTTAGAATTAGATAAGTGGACAAGTCTGCAGAATTGGTTTGACATAACAAAATGGCTGTGGTATATAAAAATATTTATAATGATAGTAGGAAGTTTAATAGGTTTAAGAATAGTTTTTGCTGTGCTTTCTATAGTAAATAGAGTTAGGCAAGGATACTCACCTTTATCT-CTCCAGATC-CCT-ACCCAC------------CAG---CAGAAG---GAA------CCC---GACAGA-CCCGAAAGAATCGAAGAAGAAGGTGGCGAGCAAGGCAGAGACAGATCCGTGCGATTAATGAGCAGATTCTTAGCTCTTGCTTGGGACGATCTACGGAGCCTGTGCCTCTTCAGCTACCACCTCTTGAGAGACTTCAGC-TTGATTGCAGCGAGGACTGTGGAACTTCTAAG---------------------GAGACGG-AGGTGGGAAGTCCTCAAATATCTGGAGAATCTCCTGTTATATTACGGTCAAGAACTAAAAATTAGTGCTATTTCTTTGCTTAATGCTACAGCAGTAGCAGTAGCGAGGCAGACAGATAAGGTTATAGAAGTAGCACAAAGAGCTAAGAGAGCCTTTCTCCACATACCTAAGAGAATCAGGCAGGGCTTA-GAAAAGGCTTT---GCTA---TAA-
>0107.CN.2007.JL070032.KC990127
ATGAG--AGTGAAGGAGACACAGATGAAT---TGGCCAAACTTGTGGAAA------------------------------TGGGGAACTTTGATC------------------------CTT---GGGTTG---GTG---------ATAATGTGT-AGTGCCTCA---------------GACAACTTGTGGGTTACAGTT---TATTATGGA----GTTCCTGTGTGGAGAGATGCAAATACCACCCTATTTTGTGCATCAGATGCCAGAGCACATGAGACAGAAGTGCACAATGTCTGGGCCACATATGCTTGTGTACCCACAGATCCCAACCCACAAGAAATACCC--------------CTGGAA---AATGTAACAGAAAATTTTAACATGTGGAAAAATAACATGGTAGAGCAAATG-CAGGAGGATGTA---ATCAGTTTATGGGATCAAAGTCTAAAGCCATGTGTAAAG------TTA-----ACTCCCCTCTGTGTTACTTTAAATTGTTCCAATGCTAAGTTGAATGCTAACTTGACCAATTTCAACAAG---------------------------------------------------------------AACGCAACCCCTAACGGAATAGGAAATATAACAGATGAA---GTAAGAAACTGTTCTTTT---AATATGACC---ACATTACTA-TCA---------GATAGGAAG---------------------------CAGAAGGTCCATGCACTT-TTTTATAAGCTTGATATAGTACCA------------------------------------------------------------------------------------------------------------------------------ATTAATAGTAATGAGTCT---------------------------------------------------------------AAGTCTAGT---GGTGAG---TAT---AGATTAATAAAT---------------------TGTAATACTTCAGTCATT---AAGCAGGCTTGTCCAAAAATATCCTTTGATCCAATTCCT---------ATACATTATTGTACTCCAGCTGGTTATGCGATTTTAAAGTGTAAT---GATAAGAATTTCAATGGGACAGGGCCATGTAAAAATGTC-AGCTCAGTACAATGCACACATGGAATTAAGCCAGTGGTATCAACTCAATTATTGTTAAATGGCAGTTTAGCAGAA---GAA---------------------------------GAGATA---ATAATCAGATCTGAAAATCTCACGAACAATGCCAAAACCATAATAGTGCACCTTAAT------AAATCTGTAGAAATCAATTGTACCAGACCC---TCC---------AACAATACA---AGA---ACAAGTATAAATATA------------GGA------CCAGGACAA------GCA---TTC---TATAGA------------ACAGGAGAA-ATAATAGGA---GATATAAGACAAGCCTATTGTGAGATT---AAT---------------------GAAACA--AAATGGAATGAAACTTTG-AGACAG-GTAGCT-AAAAAATTAAAA------------GAG-CACTTT------------------AATAAGACA---------------ATAAAATTCCAGCCA---------CCC------TCA------GGAGGAGATCTAGAAATT--------------ACAATGCAT-CATTTTAATTGTAGA------GGGGAATTTTTCTATTGCAATACAACAAAGCTG----TTCAATAGTACTTGGATAGGAAATGAG---------------------------------------------------------ACCATGGTGGGAGGTAACAATGGCACTATCATA---------------CTT---CCATGC-AGGATAAAGCAAATTATAAAC---ATGTGGCAAGGA-GCAGGACAA-GCA-ATGTAT------------GCT-CCTCCCATC--AGTGGA---ATAATT---AAC------------------TGTGTATCAAATATTACAGGAATACTA---TTG---------ACAAGA---GATGGAGGTGAGAATACA---------------------------------AACACTAGT---------------------------------------------AGTGAGACTTTCAGACCTGGA-GGAGGAAATATAAAGGACAAT---TGGAGAAGTGAA-TTATATAAATATAAAGTA-GTACAAATA-GAACCACTA---GGAGTAGCACCCACCAGGGCAAAGAGAAGA------------GTGGTG---------------GATAGA------GAAAAAAGAGCAGTG------GGA-------------ATAGGAGCTATG---ATCTTTGGGTTCTTGGGAGCAGCA-GGAAGCACTATGGGC-GCGGCGTCA----ATAACGCTGACGGTACAGGCCAGACATTTATTG-TCT---GGTATAGTGCAACAGCAAAGC---AATTTGCTGAGGGCTATAGAGGCGCAGCAGCAT-ATGTTGCAACTCACAGTCTGGGGCATTAAACAGCTCCAGGCAAGAGTCCTGGCTGTGGAAAGATACCTAAAGGATCAAAAGTTCCTAGGACTTTGGGGCTGCTCTGGCAAAATCATCTGCCCCACTGCTGTGCCCTGGAACTCCTCTTGGAGT---------AATAAATCT---TATGAAGAGATTTGG---------AAC---AACATGACATGGATAGAATGGGAGAGAGAAATTAGCAATTACACAAACCAAATATATGAGATACTTACAGAATCGCAAGACCAGCAGGACAGAAATGAAAAGAATTTATTAGAACTTGATAAATGGGCAAGTCTGTGGAATTGGTTTGACATAACAAATTGGCTGTGGTATATAAAAATATTCATAATGATAGTAGGAGGTTTAATAGGTTTAAGAATAATTTTTGCTGTGTTTTCTATAGTAAATAGAGTTAGGCAGGGATACTCACCTTTGTCT-TTCCAGACC-CCT-TTCCAT------------CAC---CAGAGG---GAA------CCC---GACAGG-CCAGAAGGAATCGAAGAAGGAGGTGGCGAGCAAGACAGAGACAGATCCGTGAGATTAGTGAGCGGATTCTTAGCTCTCTTCTGGGACGATCTTCGGAGCCTGTGCCTCTTCAGCTACCACCGCTTGAGAGACTTCAGC-TTGATTGCAGCGAGGACTGTGGAACTTCTGGGACGCAGCAGTCTCAAGGGACTGAGACGG-GGGTGGGAAGGCCTGAAATATCTGGGGAACATTCTGTTGTATTGGGGTCAGGAACTAAAAATTAGTGCTATTTCTTTGTTTAATGCTGTAGCAATAGCAGTAGCAGGGTGGACAGATAGGGTTATAGAAGTAGCACAAAGAGCTTGGAGAGCCATTCTCCACATACCTAGGAGAATCAGACAGGGCTTA-GAAAGGGTTTT---GGTA---TAA-
>0107.CN.2007.MSM0720.KC833436
ATGAA--AGTGAAGGGGATACAGATGAAT---TGGCCACACTTGTGGAGA------------------------------TGGGGGACTTTGATC------------------------ATT---GGGTTG---GTG---------ACAATTTGT-AGTGCCTCA---------------GACAACTTGTGGGTTACAGTT---TATTATGGG----GTTCCTGTGTGGAGAGATGCAGATACCACCCTATTTTGTGCATCAGATGCCAGAGCACATGAGGCAGAAGTGCACAATGTCTGGGCCACACATGCCTGTGTACCCACAGACCCCAACCCACAAGAAATACCC--------------CTGACA---AATGTAACAGAAAATTTTAACATGTGGAAAAATAGCATGGCAGATCAAATG-CATGAAGATGTA---ATCAGTTTATGGGATCAAAGTCTAAAGCCATGTGTAAAG------TTA-----ACGCCTCTTTGCGTTACTTTAGATTGTACCAATGCTAAGTTAGACATAAACATAACCACTGTC------------------------------------------------------------------------AACAATAACTATGACATAGGAAATATAACAGATGAA---GTAAGAAACTGTACTTTT---AACATGACC---ACAGAAGTA-AGA---------GATAAGAAG---------------------------CAGAAGGTCCATGCACTT-TTTTATAAGCTTGATATAGTACAA------------------------------------------------------------------------------------------------------------------------------ATGGAAAGAAATAGTAGT------------------------------------------------------------------------------GAG---TAT---AGGTTAATAAAT---------------------TGTAATACTTCAGTCATT---AAGCAGGCTTGTCCAAAGATATCCTTTGATCCAATTCCT---------ATATATTATTGTACTCCAGCTGGTTATGCGATTTTAAAGTGTAAT---GATAAAAAGTTCAATGGGACAGGGCCATGTAAAAATGTC-AGCTCAGTACAATGCACACATGGAATTAAACCAGTGGTATCAACTCAATTGCTGTTAAATGGCAGTCTAGCAGAA---GAA---------------------------------GAGATA---ATAATCAGGTCTGAGAATCTCACAGACAATACCAAAACCATAATAGTGCAACTTAAT------AAATCTGTAAAGATCAATTGTACTAGACCT---TCC---------AACAATACA---AGA---ACAAGTCTAAGCATA------------GGA------CCAGGCCAA------GTG---TTC---TACAGA------------ACAGGAGAC-ATAATAGGA---GATATAAGAAGAGCATATTGTGAGATT---AAT---------------------GGAACA--GAATGGAAGAAAACTTTA-GAAAAG-GTAGCT-GCAAGATTAAGA------------GAG-CACTAT------------------AATAAGACA---------------ATAATCTTCCAACCA---------CCC------TCA------GGAGGAGATCTAGAAGTT--------------ACAATGCAT-CATTTTATTTGTAGA------GGGGAATTTTTCTATTGCAATACAACAAAATTG----TTTAATAGTACAGAAAATGGA------------------------------------------------------------------ACCATGGAGGGGCTTAATGGCACTATCATA---------------CTT---CCATGC-AGGATAAAGCAAATTGTAAGA---ATGTGGCAGGGA-GTAGGACAA-GCA-ATGTAT------------GCT-CCTCCCATC--AGTGGA---AGAATT---AAT------------------TGTATATCAAATATTACAGGAATACTA---TTA---------ACAAGA---GATGGTGGTATT---------------------------------------AATACAACT---------------------------------------------AACGAGACCTTCAGACCGGGA-GGAGGAAATATAAAGGATAAT---TGGAGAAGTGAA-TTATATAAATATAAAGTA-GTACAAATT-GAACCATTA---GGACTAGCACCCACCAGGGCAAAGAGAAGA------------GTGGTG---------------GATAGA------GAAAAAAGAGCAGTA------GGA-------------ATAGGAGCTATG---ATCTTTGGGTTCTTAGGAGCAGCA-GGAAGCACTATGGGC-GCGGCGTCA----ATAACGCTGACGGTACAGGCCAGACAATTATTG-TCT---GGTATAGTGCAACAGCAAAGC---AATTTGCTGAGAGCTATAGAGGCGCAGCAGCGT-CTGTTGCAACTCACAGTCTGGGGCATTAAACAGCTCCAGGCAAGAGTCCTGGCTGTGGAAAGATACCTAAATGATCAAAAGTTCCTAGGACTTTGGGGCTGCTCTGGAAAAATCATCTGCACCACTAATGTGCCCTGGAACTCCACTTGGAGT---------AATAAATCT---CTTGAAGAGATTTGG---------GAC---AACATGACATGGGTAGAATGGGAGAGAGAAATTAGCAATTACACAAACAAAATCTATGAGCTACTTACAGAATCGCAGAACCAGCAAGACAAAAATGAAAAAGATTTGTTAGAGTTGGACAAATGGGCAAGTCTGTGGAATTGGTTTAACATAACAAACTGGCTGTGGTATATAAAAATATTCATAATGATAGTAGGAGGCTTAATAGGTTTAAGAATAATTTTTACTGTGTTCTCTATAGTGAATAGAGTTAGGCAGGGATACTCACCTTTGTCG-TTGCAGACC-CTT-ATCCCG------------AAC---CCAGGG---GGA------CCA---GACAGG-CTCAGAGGAATCGAAGAAGAAGGTGGAGAGCAAGACAGAGACAGATCCATTCGATTAGTGACCGGATTCTTAGCACTTGCCTGGGACGATCTGCGGAACCTGTGCCTCTTCAGCTACCGCCGCTTGAGAGACTTTGTA-TTAGTGACAGTGAGAGTAGTGGAACTTCTGGGACGCAGCAGCCTCAGGGGACTACAGAGG-GGGTGGGAAGCCCTTAAATATCTGGGAAGTCTTGTGCGGTACTGGGGTCAGGAGCTAAAAAAGAGTACTATTAGTCTGGTTGATACCATAGCAATAGCAGTAGCTGAAGGAACAGATAGGATTATAGAAGTAGGACAGAGACTTTGTAGAGCTATCTACAACATACCTAGAAGAATAAGACAGGGCTTT-GAAGCAGCTTT---GCAA---TAA-
>0107.CN.2010.10LNA015.KU051564
ATGAG--AGTGAAGGAGACACAGATGAAT---TGGCCAAACTTGTGGAAA------------------------------TGGGGAACTTTGATC------------------------TTT---GGGTTG---GTG---------ATAATGTGT-AGTGCCTCA---------------AACAACTTGTGGGTTACAGTT---TATTATGGA----GTTCCTGTGTGGAGAGATGCAACTACCACTTTATTTTGTGCATCAGATGCTAAAGCATATGATACAGAAGTACATAATGTTTGGGCTACACATGCCTGTGTACCCACAGATCCCAGCCCACAAGAAATATTA--------------TTGAAA---AATGTAACAGAAAATTTTAACATGTGGAAAAATGATATGGTAAATCAGATG-CATGAAGATGTA---ATCAGCTTATGGGATCAAAGCCTAAAGCCATGTGTGAAG------TTG-----ACCCCACTCTGTGTCACTTTAGACTGTAAAAGTATTAATAATGCTACCAAT------------------------------------------------------------------------------------------------AATGCTACCAACAATGAGGAGGAA---ATGAAAAATTGCTCTTTC---AATGCAACC---TCAGAAGTA-AAA---------GATAGAGAG---------------------------AAAAAAGTATATGCACTT-TTTTATAGACTTGATATAGTACCACTT---------------------------------------------------------------------------------------------------------------------------TCTGAGAAGAACTCTAGT---------------------------------------------------------AAGAACTCTAGT------GAGTAT---TAT---AGATTAATAAAT---------------------TGTAATACCTCAGCCATA---ACACAAGCTTGTCCAAAGGTCTCTTTTGATCCAATTCCT---------ATCCACTATTGCGCTCCAGCTGGTTATGCGATTCTAAAGTGTAAT---GATATGAAGTTCAATGGGACAGGACCATGCCATAATGTT-AGCACAGTACAATGTACACATGGGATTAAGCCAGTGGTATCAACTCAACTACTGTTAAATGGTAGCCTAGCAGGA---AAA---------------------------------GAAATA---GTAATTAGATCTGAAAATCTGACAAACAATGCCAAAATAATAATAGTACATCTTAAT------GAATCTGTAGAAATTATATGTACAAGACCC---AAC---------AATAATACA---AGA---AAAAGTATAAGGATA------------GGA------CCAGGACAA------ACA---TTC---TATGCA------------ACAGGAGAA-ATAATAGGA---GACATAAGACAAGCACACTGTAACATT---AGT---------------------AGAAAT--GCATGGACTAACATGTTA-CAAAGG-GTAAGT-AAAAAATTAGAA------------GTA-CACTTCCGG---------------AATAAAACA---------------ATACGCTTTGCACCA---------TCC------TCA------GGAGGGGACCTAGAAATT--------------ACAACACAT-AGCTTTAATTGTAGA------GGAGAATTTTTCTATTGTAATACATCAAAACTG----TTCAATAGTACATACATGTATAATAGTACA---------------------------------------------------TACAATGGCACAAGTAATTTAAGCTCAATCATCGAA---------------ATC---CCATGC-AGAATAAAGCAAATTATAAAT---ATGTGGCAGGAG-GTAGGACGA-GCA-ATGTAT------------GCC-CCTCCCATT--GCAGGA---AACATA---ACA------------------TGTAAATCAAATATCACAGGACTACTA---TTG---------GTACGT---GATGGAGGAGTAGGGACA---------------------------------AATGATACA------------------------------------AATAATACA---GAGACATTCAGACCTGAA-GGAGGAGATATGAGGAACAAC---TGGAGAAGTGAA-TTATATAAATATAAAGTG-GTAGAAATT-AAGCCATTG---GGAGTAGCACCCACTGCAGCAAAAAGGAGA------------GTGGTG---------------GAGAGA------GAAAAAAGAGCAGCG----------------------ATAGGAGCTATG---TTCCTTGGGTTTTTGGGAGTAGCA-GGAAGCACTATGGGC-GCGGCGTCA----CTAACGCTGACGGTACAGGCCAGACAATTGCTG-TCT---GGTATAGTGCAACAGCAAAGT---AATTTGCTGAGGGCTATAGAGGCGCAACAGCAT-CTGTTGCAACTCACGGTCTGGGGCATTAAGCAGCTCCAGACAAGAGTCCTGGCTATAGAAAGATACCTAAAGGATCAACAGCTCCTAGGGATTTGGGGCTGCTCTGGAAAACTCATCTGCCCTACTGCTGTACCTTGGAACTCCAGTTGGAGT---------AACAAATCT---CAAACAGATATTTGG---------AAT---AACTTGACCTGGATGCAATGGGATAAAGAAATTAGTAATTACACAAACACAATATACAGGTTGCTTGAAGACTCGCAAAACCAGCAGGAAGAGAATGAAAAAGATCTATTAGAATTGGACAGTTGGAAAAATCTATGGAGTTGGTTTGACATAACAAATTGGCTGTGGTATATAAAAATATTCATAATAATAGTAGGAGGCTTGATAGGTTTAAGAATAGTATTTGCTGTACTCTCTATAGTGAATAGAGTTAGGCAGGGATACTCACCTTTGTCG-TTTCAGACC-CCT-ACCCCG------------ACT---CCAAGG---GAA------CCC---GACAGG-CTCGGAAGAATCGAAGAAGAAGGTGGAGAGCAAGACAGAGACAGATCCATTCGATTAGTGAGCGGATTCTTAGCTCTTGCCTGGGACGACCTGCGGAACCTGTGCCTCTTCAGCTACCACCGATTGAGAGACTTCATA-TTAGTGGCAGCGAGAGTGGTGGAACTTCTGGGACGCAACAGTCTCAAGGGACTACAGAGG-GGGTGGGAAGCCCTTAAATATCTGGGAAGTCTTGCGCAGTACTGGGGTCAGGAGCTAAAAAAGAGTACTATTAGTTTGATTGATACCATAGCAATAGCAGTAGCTGAAGGAACAGATAGAATTATAGAATTAGTAAGAGGACTTTGTAGAGCTATCTATAACATACCTAGGAGAATCAGACAGGGCTTA-GAAAGGGCTTT---GCTA---TAA-
>0107.CN.2010.JL.RF03.KJ184176
ATGAG--AGTGAAGGAGACACAGATGAAT---TGGCCAAACTTGTGGAAA------------------------------TGGGGAACTTTGATC------------------------ATT---GGGTTG---GTG---------ATAATGTGT-AGTGCCTCA---------------GACAACTTGTGGGTTACAGTC---TATTATGGG----GTACCTGTATGGAAAGAGGCAACTACCACTTTATTTTGTGCATCAGATGCTAAAGCATATGATACAGAAGTACATAATGTTTGGGCTACACATGCCTGTGTACCCACAGATCCCAGCCCACAAGAAATATTA--------------TTGGAA---AATGTAACAGAAAATTTTAACATGTGGAAAAATGATATGGTAAATCAGATG-CATGAAGATGTA---ATCAGCTTATGGGATCAAAGCCTAAAGCCATGTGTAAAG------TTG-----ACCCCACTCTGTGTCACTTTAGACTGTAAAAATATTAAAAAT------------------------------------------------------------------------------------------------------------------GATACCAACAATGGA---ATGAAAAATTGCTCTTTC---AATGCAACC---TCAGAAGTA-AAA---------GATAGAAGG---------------------------AAGAAAGTATATGCACTT-TTTTATAGACTTGATATAGTACCACTT---------------------------------------------------------------------------------------------------------------------------CCTGAGAAGAACTCTAGT---------------------------------------------------------GAGAACTCTAGT------GAGTAT---TAT---AGATTAATAAAT---------------------TGTAATACCTCAGCCATA---ACACAAGCTTGTCCAAAGGTCTCTTTTGATCCAATTCCT---------ATCCACTATTGCGCCCCAGCTGGTTATGCGATTCTAAAGTGTAAT---GATATGAAGTTCAATGGGACAGGACCATGCCATAATGTT-AGCACAGTACAATGTACACATGGGATTAAGCCAGTGGTATCAACTCAACTACTGTTAAATGGTAGCCTAGCAGAA---AAA---------------------------------GAAATA---GTAATTAGATCTGAAAATCTGACAAACAATGCCAAAATAATAATAGTACATCTTAAT------GAATCTGTAGAAATTGTATGTACAAGACCC---AAC---------AATAATACA---AGA---AAAAGTATAAGGATA------------GGA------CCAGGACAA------ACA---TTC---TATGCA------------ACAGGAGAC-ATAATAGGA---GACATAAGACAAGCACACTGTAACATT---AGT---------------------GAAAAG--GCATGGACTAACATGTTA-CAAAGG-GTAAGT-AAAAAATTAGAA------------GAA-CACTTCAGG---------------AATAAAACA---------------ATACGCTTTGCACCA---------TCC------TCA------GGAGGGGACCTAGAAATT--------------ACAACACAT-AGCTTTAATTGTAGA------GGAGAATTTTTCTATTGTAATACATCAAAACTG----TTCAATAATAATAGTACATACAAT---------------------------------------------------------------GGCACAGGTAATTTAAGCTCAATCATCGAA---------------ATC---CCATGC-AGAATAAAGCAAGTTATAAAT---ATGTGGCAGGAG-GTAGGACGA-GCA-ATGTAT------------GCC-CCTCCCATC--GCAGGA---AACATA---ACA------------------TGTAAATCAAATATCACAGGACTACTA---TTG---------GTACGT---GATGGAGGAGTAAGGACA---------------------------------AATGATACA------------------------------------AATGATACA---GAGACATTCAGACCTGAA-GGAGGAGATATGAGGGACAAC---TGGAGAAGTGAA-TTATATAAATATAAAGTG-GTAGAAATT-AAGCCATTG---GGAGTAGCACCCACTGCAGCAAAAAGGAGA------------GTGGTG---------------GAGAGA------GAAAAAAGAGCAGCA----------------------ATAGGAGCTATG---TTCCTTGGGTTCTTGGGAGTAGCA-GGAAGCACTATGGGC-GCGGCGTCA----CTAACGCTGACGGTACAGGCCAGACAATTGCTG-TCT---GGTATAGTGCAACAGCAAAGT---AATTTGCTGAGGGCTATAGAGGCGCAACAGCAT-CTGTTGCAACTCACGGTCTGGGGCATTAAGCAGCTCCAGACAAGAGTCCTGGCTATAGAAAGATACCTAAAGGATCAACAGCTCCTAGGGATTTGGGGCTGCTCTGGAAAACTCATCTGCCCTACTGCTGTACCTTGGAACTCCAGTTGGAGT---------AACAAATCT---CTAACAGATATTTGG---------GAT---AACATGACCTGGATGCAATGGGATAAAGAAATTAGTAATTACACAAACACAATATACAGGTTGCTTGAAGAATCGCAAAACCAGCAGGAAGAGAATGAAAAAGATCTATTAGCATTGGACAGTTGGAAAAATCTATGGAGTTGGTTTGATATAACAAATTGGCTGTGGTATATAAAAATATTCATAATAATAGTAGGAGGCTTGATAGGTTTAAGAATAATATTTGCTGTACTCTCTATAGTGAATAGAGTTAGGCAGGGATACTCACCTCTGTCG-TTTCAGACC-CTT-ACCCCG------------AAT---CCAAGG---GAA------CCC---GACAGG-CTCGGAAGAATCGAAGAAGAAGGTGGAGAGCAAGACAGAAACAGATCCATTCGATTAGTGAGCGGATTCTTAGCTCTTGCCTGGGACGACCTGCGGAACCTGTGCCTCTTCAGCTACCACCGCTTGAGAGACTTCAGC-TTGATTGCAGCGAGGACTGTGGAACTTCTGGGACGCAGCAGTCTCAAGGGACTGAGACGG-GGGTGGGAAGGCCTGAAATATCTGGGGAATCTTCTGTTATATTGGGGTCAGGAACTAAAAATTAGTGCTATTTCTTTGTTTAATGCTGTAGCAATAGCAGTAGCAGGGTGGACAGATAGAGTTATAGAAGTAGCACAGAGAGCTTGGAGAGCCATTCTCCACATACCTAGGAGAATCAGACAGGGCTTA-GAAAGGGCTTT---GGTA---TAA-
>0107.CN.2011.JL.RF09.KJ184180
ATGAG--AGTGAGGGGGATACAGACGAAT---TGGCCACACTTGTGGAAA------------------------------TGGGGGATTTTGATC------------------------ATT---GGGTTG---GTG---------ATAATTTGT-AGTGCCTCA---------------GACAACTTGTGGGTTACAGTG---TATTATGGG----GTCCCTGTGTGGAGAGATGCAGATACCACCCTATTTTGTGCATCAGATGCCAAAGCACATGAGACAGAAGCGCACAATGTCTGGGCCACACATGCCTGTGTACCCACAGACCCCAACCCACAGGAACTACCC--------------CTGAAA---AATGTAACAGAAAATTTTAACATGTGGAAAAATAACATGGTAGAGCAGATG-CAAGAGGATGTA---ATCAGTTTATGGGATCAAAGTCTAAAGCCATGTGTAAAG------TTA-----ACTCCTCTTTGCGTTACTTTAAACTGTACCAATGCTACTTTGACCAATGCTACTTTGACAAATACA------------------------------------------------------------------ACCAATGGCAACTCTAGCATAGGAAATACAACAGATGAA---GTAAAAAACTGTACTTTT---AACATGACC---ACAGAGATA-AGA---------GATAAGCAG---------------------------CAGAGGGTCTATGCACTT-TTTTATAGGCTTGATATAGTACCT---------------------------------------------------------------------------------------------------------------------------ATGGGACAAAATAATAGTAGT------------------------------------------------------------------------------GAA---TAT---AGGTTAATAAAT---------------------TGTAATACCTCAGTCATT---AAGCAGGCTTGTCCAAAGATATCCTTTGATCCAATTCCT---------ATACATTATTGTGCTCCAGCTGGTTATACGATTTTTAAGTGTAAT---GATAAAAAGTTCAATGGGACAGGGCCATGTAAAAATGTC-AGCGCAGTACAATGTACACATGGGATTAAACCAGTGGTATCAACTCAATTGCTGTTAAATGGCAGTCTAGCAGAA---GAA---------------------------------GAGATA---ATAATCAGATCTGAGAATATTACAGACAATACCAAAAACATAATAGTGCACCTTAAC------AAAACTGTAAAGATCAATTGTACCAGACCC---TCC---------GACAATAGA---AGA---GAAAGTATAAGAATA------------GGA------CCAGGCCAA------ATG---TTC---TATAGA------------ACAGGAGAC-ATAATAGGA---GATATAAGGAGAGCACGTTGTGAGATT---AAT---------------------GGAACA--GAATGGAATGAAACTTTA-AAGCAG-GTAACT-AAAAAATTAAAA------------GAG-CACTTT------------------AATAAGACA---------------ATAGTCTTTCAACCA---------CCC------TCA------GGAGGAGATCTAGAAACT--------------ACAATGCTT-CATTTTAATTGTAGA------GGGGAATTTTTCTATTGCAATACAACACAATTG----TTTAATAATACAGAAAATGGA------------------------------------------------------------------ACCATGAAGGGGCTTAATGCCACTGTCATA---------------CTT---CCATGC-AGGATAAAGCAAATTGTAAAT---ATGTGGCAAGGA-GTAGGACAA-GCA-ATGTAT------------GCT-CCTCCCGTC--AGTGGA---ATAATT---AAT------------------TGTATATCAAATATTACAGGAATACTA---TTA---------ACAAGA---GATGGTGGT------------------------------------------AATAGTAGT---------------------------------------------AATGAAACCTTCAGACCGGGA-GGAGGAAATATAAAGGACAAT---TGGAGAAGTGAA-TTATATAAATATAAAGTA-GTACAAATT-GAACCACTA---GGAATAGCACCCACCAAGGCAAAAAGAAGA------------GTGGTG---------------GATAGA------GAAAAAAGAGCAGTG------GGA-------------ATAGCAACCATG---ATCTTTGGGTTCTTAGGAGCAGCA-GGAAGCACTATGGGC-GCAGCGTCA----TTAACGCTGACGGTACAGGCCAGGCAATTATTG-TCT---GGTATAGTGCAACAGCAAAGC---AATTTGCTGAGAGCTATAGAGGCGCAACAGCAT-ATGTTGCAACTCACAGTCTGGGGCATTAAACAGCTCCAGGCAAGAGTCCTGGCTGTGGAAAGATACCTAAAGGATCAAAGGTTCCTAGGACTTTGGGGCTGCTCTGGAAAAACCATCTGCACCACTAATGTGCCTTGGAACTCCACTTGGAGT---------AATAAATCT---TATGACGAGATTTGG---------GGA---AACATGACATGGATACAATGGGAGAAAGAAATTAGCAATTACACAAACAAAATCTATGACCTACTTACGGAATCGCAGAACCAGCAGGAAAGGAATGAAAAGGATTTGTTAGAATTGGACAAATGGGCAAGTCTGTGGACTTGGTTTGACATATCAAACTGGCTGTGGTATATAAAAATATTTATAATGATAGTAGGAGGGTTAATAGGTTTAAGAATAATTTTTGCTGTGCTTTCTATAGTAAATAGAGTTAGGCAGGGATACTCACCTTTGTCG-TTTCAGACC-CTT-ACCCCG------------ACT---CCAAGG---GAA------CCC---GACAGG-CTCGGAAGAATCGAAGAAGAAGGTGGAGAGCAAGACAGAGAGAGATCCATTCGATTAGTGAGCGGATTCTTAGCTCTTGCCTGGGACGACCTGCGGAACCTGTGCCTCTTCAGCTACCACCGATTGAGAGACTTCATA-TTAGTGGCAGCGAGAGTGGTGGAACTTCTGGGACGCAACAGTCTCAAGGGACTACAGAGG-GGGTGGGAAGCCCTTAAATATCTGGGAAGCCTTGTGCAGTACTGGGGTCAGGAGCTAAAAAAGAGTGCTATTAGTCTGATTGATACCATAGCTATAGCAGTAGCTGAAGGAACAGATAGAATTATAGAATTAGTAAGAGGACTTGGTAGAGCTATCTATAACATACCTAGAAGAATAAGACAGGGCCTT-GAAGCAGCTTT---GCAA---TAA-
>0107.CN.2012.kang124-NFL.KJ778897
ATGAG--AGTGATGGGGATCAAGAAGAAT---TGGC---ATTCTTGGAGA------------------------------TGGGGCACCCTGCTC------------------------CTT---GGAATG---TTG---------ATGATCTGT-AGTGCTGCA---------------GGAAACTTGTGGGTCACAGTC---TATTATGGG----GTACCTGTATGGAAAGATGCAACCACAACTTTATTCTGTGCATCAGATGCTAAAGCATATGATACAGAGGTACATAATGTTTGGGCTACACATGCCTGTGTACCCACAGACCCCAACCCACAAGAAATATTC--------------TTGAAA---AATGTAACAGAAAATTTTAACATGTGGAAAAATGGAATGGTAGATCAGATG-CATGAAGATGTA---ATCAGTTTATGGGATCAAAGCCTAAAGCCATGTGTAAAG------TTG-----ACCCCACTCTGTGTCACCTTAAACTGTACAAATGTTACCAGTAATAGTAATAGTAGTGGTAATAGT------------------------------------------------------------------AATAGTAGTGGTAATAGTAATACCCTTGAGATGCAGGAA---ATGAAAAATTGCTCTTTC---AATATAACC---ACAGTAGTA-AGA---------GATAAGAAG---------------------------GAGAAAGTGTATGCACTT-TTTTATAGACTTGATATAGTACCA------------------------------------------------------------------------------------------------------------------------------CTTAGTAAGAACTTTACT---------------------------------------------------------GAGAATTCTAGT------AGTGAG---TAT---AGATTAATAAAT---------------------TGTAATACCTCAGCCATA---ACACAAGCCTGTCCAAAAGTCTCGTTTGACCCAATTCCT---------ATACACTATTGCACTCCTGCTGGTTATGCAATTTTTAAGTGTAAT---GATAAGAGGTTCAATGGGACAGGACCATGCCATAATGTT-AGTTCAGTACAATGTACACATGGGATTAAGCCAGTGGTATCAACTCAACTACTGTTAAATGGTAGCCTAGCAGAA---GAA---------------------------------GAAATA---ATAGTTAGATCTGAAAATCTGACAGACAATGTCAAAACAATAATAGTACATCTTAAT------AAATCTGTAGAAATTGTATGTACAAGACCT---GGC---------AACAATACA---AGG---AAAAGTATAAGGATA------------GGA------CCAGGACAA------ACA---TTT---TATGCA------------ACAGGAGAA-ATAATAGGA---GACATAAGACAAGCACATTGTAACATT---AGT---------------------AGAAAA--GATTGGGAGGAAACTTTA-CATAAT-GTAAGT-AAAAAATTAGCA------------GAG-CACTTCCAA---------------AATAAAACA---------------ATACAATTTGAATCA---------TCC------TCA------GGAGGGGACCTAGAAATT--------------ACAACACAT-AGCTTTAATTGTAGA------GGGGAATTTTTCTATTGCAATACATCAGGCCTG----TTTAATAGTACATACATGCCTAATGGTACATTT---------------------------------------------ATGCCTAATAGTACATTTAATGATAATTCGACCATCACA---------------ATC---CAATGC-AGAATAAAGCAAATTATAAAT---ATGTGGCAGGAG-GTGGGACAA-GCA-ATGTAT------------GCT-CCTCCCATT--GCAGGA---AACATA---ACA------------------TGCAGGTCAAATATCACAGGACTGCTA---TTA---------GTACGT---GATGGAGGAAAAGAGTCA---------------------------------AATGGCACA------------------------------------------------GAGATATTCAGGCCTGAA-GGAGGAAATATGAGGGATAAT---TGGAGGAGTGAA-TTATATAAATATAAAGTG-GTAGAAGTT-AAGCCATTG---GGAGTAGCACCCACTGAAGCAAAAAGGAGA------------GTGGTG---------------GAGAGA------GAAAAAAGAGCAGTA---GTGGGA-------------ATAGGAGCTGTG---TTCCTTGGGTTCTTGGGAGTAGCA-GGAAGCACTATGGGC-GCGGCGTCA----ATGACGCTGACGGTACAGGCCAGACAATTGCTG-TCT---GGTATAGTGCAACAGCAAAAC---AATTTGCTGAGGGCTATAGAGGCGCAACAGCAT-ATGTTGCAACTCACAGTCTGGGGCATTAAACAGCTCCAGACAAGAGTCCTGGCTATAGAAAGATACCTAAAGGATCAACAGCTCCTAGGGATTTGGGGCTGCTCTGGAAAACTCATCTGCACCACTGCTGTACCTTGGAACTCTAGTTGGAGT---------AACAGATCT---CAAAAAGAGATTTGG---------GAA---AACATGACCTGGATGCAATGGGATAAAGAAATTAGTAGTTACACAGACACAATATACAGTTTGCTTGAAGTCTCGCAAAACCAGCAGGAAAGAAATGAGAAAGATCTATTAGCATTGGACAGTTGGAAAAATCTATGGAATTGGTTTAACATAACAAATTGGCTGTGGTATATAAAAATATTCATAATGATAGTAGGAGGCTTGATAGGTTTAAGAATAATTTTTGCTGTGCTCTCTATAGTGAATAGAGTTAGGCAGGGATACTCACCTTTGTCG-TTGCAGACC-CTT-ATCCCG------------AAC---CCAGGG---GGA------CCC---GACAGG-CTCGGAAGAATCGAAGAAGAAGGTGGAGAGCAAGGCAGAGACAGATCCATTCGATTAGTGAGCGGATTCTTAGCACTTGCGTGGGACGACCTGCGGAACCTGTGCCTCTTCAGCTACCACCGCTTGAGAGACTTAATC-TTGATTGCAGCGAGGACTGTGGAACTTCTGGG---------------------GAGACAG-GGGTGGGAAGGCCTCAAATATCTGGGGAACCTTCTGATATATTGGGGTCAGGAACTGAAAGTTAGTGCTATCTCTTTGTTTAATGCTGGAGCAATAGCAGTAGCAGGGTGGACAGATAGGGTTATAGAAGTAGCACAAAGAGCTTGGAGAGCAATCCGCCACATACCTAGGAGAATCAGACAGGGCTTA-GAAAGGGCTTT---GTTA---TAA-
>0107.CN.2013.BJMP3002.KM974719
ATGAG--AGTGAGGGGGATACAGAGGAAT---TGGCTACACTTGTGGACA------------------------------TGGGGGACTTTGATC------------------------ATT---GGGTTG---GTG---------ATAACTTGT-AGTGCCTTA---------------GAAAACTTGTGGGTTACAATT---TATTATGGA----GTTCCTGTGTGGAGAGATGCAGATACCACCCTATTTTGTGCATCAGATGCCAGAGCACACACAACAGAAGTGCACAATGTCTGGGCTACCCATGCCTGTGTACCCACAGACCCCAACCCACAAGAAATACAA--------------CTAGAA---AATGTAACAGAAAATTTTAACATGTGGAAAAATAACATGGTAGAGCAGATG-CAGGAGGATGTA---ATTAGTTTATGGGATCAAAGTCTAAAGCCATGTGTAAAG------TTA-----ACTCCTCTTTGTGTTACTTTAACTTGTACTAACCTTACCAATGCTAACCTTACTGGAAAGGTCAAT------------------------------------------------------------------GTCAGCAATAGCAATGGCATAGGAAATATAACAGATGAA---GTAAGAAACTGTACTTTT---AACATGACC---ACAGAGATA-AGA---------GATAAGAAG---------------------------CAGAAGGTCCATGCACTT-TTTTATAAGCTTGATATAGTAAAA------------------------------------------------------------------------------------------------------------------------------ATGGAAGGGAATAGTAGT------------------------------------------------------------------------------GAG---TAT---AGGTTAATAAAT---------------------TGTAATACTTCAGTCATT---AAGCAGGCTTGTCCAAAGATATCCTTTGATCCAATACCT---------ATACATTATTGTACTCCAGCTGGTTATGCGATTTTAAAGTGTAAT---GATAAGAAGTTCAATGGGACAGGGCCATGTAAAAATGTC-AGCTCAGTACAATGCACACATGGAATTAAACCAGTGGTATCAACTCAATTACTGTTAAATGGCAGTCTAGCAGAA---GAA---------------------------------GAGATA---ATAATCAGATCTGAGAATCTCACAAACAATGCCAAAACCATAATAGTGCACCTTAAT------AAATCTGTGGAAATCAATTGTACCAGACCC---TCC---------AACAATACA---AGA---ACAAGTATAAGAATA------------GGA------CCAGGCCAA------ACG---TTC---TATGGA------------ACAGGAGAA-ATAATAGGA---GATATAAGACAAGCATATTGTGAGATT---AAT---------------------GGAACA--GAATGGAACAAAACTTTA-ACACAG-GTAGCT-GCAAAATTAAAA------------AAG-CACTAT------------------AATAAGACA---------------ATAAGATTTCAACCA---------CCC------TCA------GGAGGAGATCTAGAAATT--------------GTAATGCAC-CATTTTAATTGTAAA------GGGGAATTTTTCTATTGCAATACAACAAAGTTG----TTTAATAGAACCATGGAGGGGTCTAAT---------------------------------------------------------GGAACCATGGAGGGGTCTAATGGCACTATCATA---------------CTG---CCATGC-AGGATAAAGCAAATTGTAAAC---ATGTGGCAGGGA-ACAGGACAA-GCA-ATGTAT------------GCT-CCTCCCATC--CGTGGA---AGCATT---AAT------------------TGTCTATCAAATATTACAGGAATACTA---TTA---------ACAAGA---GATGGTGGGGATAAT------------------------------------AACAATACA---------------------------------------------ACAGAGACCTTCAGACCTGGA-GGAGGAAATATAAAGGACAAT---TGGAGAAGTGAA-TTATATAAATATAAAGTA-GTACAAATT-GAACCACTA---GGACTAGCACCCACCAAGGCAAAGAGAAGA------------GTGGTG---------------GATAGA------GAAAAAAGAGCAGTG------GGA-------------CTAGGAGCTATG---ATCTTTGGGTTCTTAGGAGCAGCA-GGAAGCACTATGGGC-GCGGCGTCA----ATAACGCTGACGGTACAGGCCAGACAATTATTG-TCT---GGTATAGTGCAACAGCAAAGC---AATTTGCTGAGGGCTATTGAGGCGCAGCAGCAT-CTGTTGCAACTCACAGTCTGGGGCATTAAACAGCTCCAGGCAAGAGTCCTGGCTGTGGAAAGATACCTAAAGGATCAAAAGTTCCTAGGACTTTGGGGTTGCTCTGGAAAAATCATCTGCACCACTAATGTGCCTTGGAACTCCACTTGGAGT---------AATAAAACT---TTGGAGGAGATTTGG---------GAC---AACATGACATGGATAGAATGGGAGAGAGAAATTAGCAATTACACAAACCAAATCTATGAACTACTTACGGAATCGCAGAACCAGCAGGACAAAAATGAAAAAGATTTGTTAGAATTGGACAAATGGGCAAGCCTGTGGAATTGGTTTGACATAACAAGATGGCTGTGGTATATAAAAATATTTATAATGATAGTAGGGGGTTTAATAGGTTTAAGAATAATTTTTGCTGTACTTTCTATAATAAATAGAGTTAGGCAGGGATACTCACCTTTGTCT-TTCCAGACC-CTT-ACCCAT------------CAC---CAGAGG---GAA------CCC---GACAGG-CCCGAAGGAATCGAAGAAGAAGGTGGCGAGCAAGGCAAAGACAGATCCGTGCGATTAGTGAGCGGATTCTTAGCTCTTGCGTGGGACGATCTACGGAGCCTGTGCCTCTTCCTTTACCACCGCTTGAGAGACTTCATC-TGGATTGTAACGAGGACTGTGGG---------------------CAGGGGACTGAGACGG-GGGTGGGAAGGCCTCAAATATCTGGGGAATCTTCTGGCATATTGGAGTCAGGAACTGAAGATTAGTGCTATTTCTTTGCTTGATGCTACAGCAATAGCAACAGCGGGGTGGACAGATAGGGTTATAGAAGCAGCACAAAGAGCTTGGAGAGCTATTATCCACATACCTAGAAGAATCAGACAGGGCTTG-GAAAGGGCTTT---GGTA---TAA-
>0107.CN.2013.BJMP3026.KM974720
ATGAG--AGTGAGGGGGATACAGATGAAT---TGGCCGAACTTGTGGAAA------------------------------TGGGGGATTTTGATC------------------------ATT---GGGTTG---GTG---------ATAACTTGT-AGTGCCTCA---------------AACAACTTGTGGGTTACAGTT---TATTATGGG----GTTCCTGTGTGGAGAGATGCAGATACCACCCTATTTTGTGCATCAGATGCCAAAGCACCTGAGACAGAAGCGCACAATGTCTGGGCCACACATGCCTGTGTACCCACAGACCCCAACCCACAAGAAATATAC--------------TTGGGA---AACGTAACAGAAAACTTTAACATGTGGAAAAATAACATGGTAGAACAGATG-CAAGAGGATGTA---ATCAGTTTATGGGATCAAAGTCTAAAACCATGTGTAAAG------TTA-----ACTCCTCTTTGCGTTACTTTAAATTGTACCAAAGCTAATTTGACTAACAACACAACCAAT------------------------------------------------------------------------------GACTACAAAAACATAGGAAATATTACAGATGAA---GTAAAAAACTGTACTTTT---AACATGACC---ACAGAGATA-AAA---------GGTAAGCAG---------------------------CAGAAGGTCCATGCACTT-TTTTATACGCTTGATATAGTACAA------------------------------------------------------------------------------------------------------------------------------ATGAGAAAGAATAGTAAT------------------------------------------------------------------------------GAA---TAT---AGGTTAATAAGT---------------------TGTAATACTTCAGTCATT---AAGCAGGCTTGTCCAAAGATATCCTTTGATCCAATTCCT---------ATACATTATTGTACTCCAGCTGGTTATGCGATTTTCAAGTGTAAT---GATAAGAAGTTCAATGGGACAGGGCCATGTAAAAATGTC-AGCACAGTACAATGCACACATGGGATTAAACCAGTGGTATCAACTCAATTGCTGTTAAATGGCAGTCTAGCAGAA---GAA---------------------------------GAGATA---ATAATCAGATCTGAGAATCTCACAAACAATGCCAAAAACATAATAGTGCACCTTAAT------AAATCTGTAACTATCAATTGTACCAGACCC---TCC---------AACAATACA---ATA---ACAAGTATAAGAATA------------GGA------CCAGGCCAA------CTG---TTC---TATAGA------------ACAGGAGAC-ATAAAAGGA---GATATAAGGAAAGCTTATTGTGAGGTT---AAT---------------------GGAACA--GAATGGAATAAAACTTTA-AATCAG-GTAATT-AAAAAATTAAAA------------GAG-AACTTT------------------AATAAGAAA---------------ATAGTCTTTCAACCA---------CCC------TCA------GGAGGAGATCTAGAAACT--------------ACAATGCTT-CATTTTAATTGTAGA------GGAGAATTTTTCTATTGCAATACAACAAAATTG----TTTAGTAAGACAGAAAATGAA------------------------------------------------------------------ACCATGGAGGGGTTTAATACCACTGTCATA---------------CTT---CCATGC-AGGATAAAGCAAATTGTAAAT---ATGTGGCAGGGA-GTAGGACAA-GCA-ATGTAT------------GCT-CCTCCCATC--AGGGGA---GTAATT---AAT------------------TGTATATCAAATATTACAGGAATACTA---TTA---------ACAAGA---GATGGGGGTACT---------------------------------------AATGCAACT------------------------------------AACGAAACC---GAAACCTTCAGACCGGGA-GGAGGAAATATAAAGGACAAT---TGGAGAAGTGAA-TTATATAAATATAAAGTA-GTACAAATT-GAACCACTA---GGAATAGCACCCACCAAGGCAAAGAGAAGA------------GTGGTG---------------GAGAGA------GAAAAAAGAGCAGTG------GGA-------------ATAGGAGCTATG---ATCTTTGGGTTCTTAGGAGCAGCA-GGAAGCACTATGGGC-GCAGCGTCA----ATAACGCTGACGGTACAGGCCAGACAATTATTG-TCT---GGTATAGTGCAACAGCAAAGC---AATTTGCTGAGAGCTATAGAGGCGCAGCAGCAT-CTGTTGCAACTCACAGTCTGGGGCATTAAACAGCTCCAGGCAAGAGTCCTGGCTGTGGAAAGATACCTAAAAGATCAACAGTTCCTAGGACTTTGGGGCTGCTCTGGAAAAACCATCTGCACCACTAATGTGCCCTGGAACTCCACTTGGAGT---------AATAAATCT---TATGAAGAGATTTGG---------AAC---AACATGACATGGATAGAATGGGAGAGAGAAATTAGCAATCACACAAACAAAATCTATGAACTACTTATGAAATCGCAGGACCAACAGGAAAGAAATGAAAAGGATTTGTTAGAATTGGACAAATGGGCAAGCCTGTGGAATTGGTTTGACATAACAAGCTGGCTGTGGTATATAAGGATATTTATAATGATAGTAGGAGGGTTAATAGGTTTAAGAATAATTTTTGCTGTGCTTTCTATAATAAATAGAGTTAGGCAGGGATACTCACCTTTGTCT-TTCCAGACC-CCT-TCCCAT------------CAT---CAGAGG---GAA------CCC---GACAGG-CCCGAAGGAATCGAAGAAGAAGGTGGCGAGCAAGGCAGAGACAGATCCGTGCGATTAGTGAGCGGATTCTTAGCTCTTGCTTGGGACGATCTACGGAGCCTGTGCCTCTTCAGCTACCGCCGCTTGAGAGACTTAATC-TTGATTGCAACGAGGACTGTGGAACTTCTGGG------------CAAGGGACTGAGACGG-GGATGGGAAGGCCTCAAATATCTGGGGAATCTTCTGTTATATTGGGGTCAGGAACTGAAAACTAGTGCTATCTCTTTGCTTGATGCTATAGCAATAACAACAGCGGGGTGGACAGATAGGGTTATAGAAGTTGTACAAATAGCTTGGAGAGCTTTTCTCCACATACCTAGAAGAATCAGACAGGGCTTA-GAAAGGGCTTT---GCTA---TAA-
>0107.CN.2014.GXDY460B.KT619126
ATGAG--AGTGACGGGGATCAGGAAGAAT---TGTCAGCACTTATGGAGA------------------------------TGGGGCACCTTGCTC------------------------CTT---GGAATG---TTG---------ATGATTTGT-AGTGCTGCA---------------GGGAACTTGTGGGTCACAGTC---TATTATGGG----GTACCAGTATGGAAAGAGGCAACCACCACTTTATTTTGTGCATCAGATGCTAAAGCATATGATACAGAGGTACATAATGTTTGGGCTACACATGCCTGTGTACCCACAGACCCCAACCCACAAGAAATAGTT--------------TTGGAA---AATGTAACAGAAAATTTTAACATGTGGAAAAATGGAATGGTAAATCAGATG-CATGAAGATGTA---ATCGGCTTATGGGATCAAAGCCTAAAACCATGTGTAAAG------TTG-----ACCCCACTCTGTGTCACTTTAGAATGTAGAAATGTTGACAGTAAAAATGTTAGC---------------------------------------------------------------------------------------------AGTAATGGTACCACCAATGATGAA---ATGAAAAATTGCTCTTTC---AATGCAACC---ACAGAATTA-AGA---------GATAGGAAT---------------------------CAGAGAGTGCACGCACTT-TTTTATAGACTTGATATAGTACCA------------------------------------------------------------------------------------------------------------------------------------CTTAACTCTAGT---------------------------------------------------------------GGGAACTCT---AGTGAG---TAT---AGATTAATAAAT---------------------TGTAATACCTCAGCCATA---ACACAAGCCTGTCCAAAGGTCACTTTTGATCCAATTCCT---------ATACACTATTGCGCTCCAGCTGGTTTTGCGATTCTAAAGTGTAAT---GATAAGGTGTTCAATGGGACAGGACCATGCCATAATGTT-AGTACAGTGCAATGTACACATGGGATTAAGCCAGTGGTATCAACTCAACTACTGTTAAATGGTAGCTTATCAGAA---GGA---------------------------------GAAATA---ATAATTAGATCTGAAAATCTAACAAACAATGTCAAAACAATAATAGTACATCTTAAT------CAATCTGTAGAAATTGAGTGTACAAGACCT---AAC---------AATAACACA---AGA---AAAAGTATAAGGATA------------GGA------CCAGGGCAA------ACA---TTC---TATGCA------------ACAGGAGAC-ATAATAGGA---GACATAAGACAAGCACATTGTAACATT---AGT---------------------GAAAGA--CAATGGAAGGAAACTTTA-CAAAGG-GTAAGT-AAAAAATTAAAA------------GAG-CACTTCCAG---------------AATAAAACA---------------ATAAAATTTGAACCA---------CCC------TCA------GGAGGGGACCTAGAAATT--------------ACAATGCAT-AGCTTTAATTGTAGA------GGAGAATTTTTCTATTGTAACACATCAGGCCTG----TTTAATGGGACATACAATGAGACATACATG------------------------------------------------TCTAATGGTACAGAAAGTAATTCAAGCTCAGTAATCACA---------------ATC---CCATGC-AGAATAAAGCAAATTATAAAT---ATGTGGCAGGAG-GTAGGACGA-GCA-ATGTAT------------GCC-CCTCCCATT--GCAGGA---AACATA---ACA------------------TGTAAATCAAATATCACAGGACTACTA---TTG---------GTACGT---GATGGAGGAATAGATTCA---------------------------------AATAAGACA------------------------------------AATGATACA---GAGATATTCAGACCTGGA-GGAGGAGATATGAAGGACAAT---TGGAGAAGTGAA-TTATACAAATATAAAGTG-GTAGAAATT-AAGCCATTG---GGAATAGCACCCACCAAAGCAAAGAGGAGA------------GTGGTG---------------GGAAGA------GAAAAGAGAGCAGTG------GGA-------------ATAGGAGCTGTG---TTCCTTGGGTTCTTGGGAGTAGCA-GGAAGCACTATGGGC-GCGGCGTCA----ATAACGCTGACGGTACAAGCCAGACAATTGCTG-TCT---GGTATAGTGCAACAGCAAAGC---AATTTGCTGAGGGCTATAGAGGCGCAACAGCAT-CTGTTGCAACTCACGGTCTGGGGCATTAAGCAGCTCCAGACAAGAGTCCTGGCTATAGAAAGATACCTAAAGGATCAACAGCTCCTAGGGATTTGGGGCTGCTCTGGAAAACTCATCTGCCCTACTGCTGTACCTTGGAACTCCAGTTGGAGT---------AACAAATCT---CTACATGAGATTTGG---------GAT---AACATGACCTGGATGCAATGGGATAAAGAAATTAGTAATTACACAAACACAATATACAGGTTGCTTGAAGACTCGCAAAGCCAGCAGGAAAGGAATGAAAAAGATCTATTAGCATTGGACAGTTGGAATAATCTATGGAATTGGTTTGATATAACAAGTTGGCTGTGGTATATAAAAATATTCATAATGATAGTAGGAGGCTTGATAGGTTTAAGAATAATTTTCGCTGTGCTTTCTATAGTAAATAGAGTTAGGCAGGGATACTCACCTTTGTCT-TTCCAGATC-CCT-ATCCAT------------CAG---CAGAGG---GAA------CCC---GACAGG-CCCGAAAGAATAGAAGAAGAAGGTGGCGAGCAAGGCAGAGACAGATCCGTGCGATTAGTGAGCGGATTCTTAGCTCTTGCGTGGGACGATCTGCGGAACCTGTGCCTCTTCAGCTACCACCAATTGAGAGACTTCATA-TTGGTGACAGCGAGGGGGGTGGAACTTCTGGGACGCAGCAGTCTCAAGGGACTACAGAAG-GGGTGGACAGCCCTTAAATATCTGGGAAGTCTTGGGCAGTACTGGGGTCAGGAGCTAAAAAAGAGTGCTATTAGTCTGCTTGATACCATAGCAATAGCAGTAGCTGAAGGAACAGATAGGATTATAGAAGTAGTACAAAGACTTTGTAGAGCTATCTGCAACATACCTAGGAGAATAAGACAGGGCTTT-GAAGCAGTTTT---GCAA---TAA-
>0107.CN.2014.XC2014EU09.KT592380
ATGAG--AGTGATGGGGATCAAGAGGAAT---TATTGGCATTTATGGAGA------------------------------TGG------ATGCTC------------------------CTG---GGAATG---TTA---------ATGATCTGT-AGTGCTGCA---------------GGAAACTCTTGGGTCACAGTC---TATTATGGG----GTACCTGTATGGAAAGAGGCAACCACAACTTTATTTTGTGCATCAGATGCTAAAGCATATGAAACAGAGAGGCATAATGTTTGGGCTACACATGCCTGTGTACCCACAGACCCCAACCCACAAGAAATGTTC--------------TTGGAA---AATGTAACAGAAAATTTTAACATGTGGAAAAATGAAATGGTAAATCAGATG-CATGAAGATGTA---ATCAGTTTATGGGATCAAAGCCTAAAGCCATGTGTAAAG------TTG-----ACCCCACTCTGTGTCACTTTAAATTGTACAAATTATGGTAATAGCCGTAATAGTAAT---------------------------------------------------------------------------------------AATAGTACCCTTGAGAACGGGCAGGAA---ATAAAAAATTGCTCTTTC---AATACAACC---ACAGAATTA-AGA---------GATAAGAAG---------------------------CAGAAGGTGCATGCATTG-TTTTATAGACTTGATATAATACCA------------------------------------------------------------------------------------------------------------------------------CTTAATGAGAACTCTAGT------------------------------------------------------------------------------GAG---TAT---AGACTAATAAAT---------------------TGTAATACCTCAGCCATA---ACACAAGCCTGTCCAAAGGTCTCGTTTGATCCAATTCCT---------ATACACTATTGCACTCCTGCTGGTTATGCACTTCTTAAGTGTAAT---GATAAGAGCTTCAATGGGACAGGACCATGCCGTAATGTT-AGTTCAGTACAATGTACACATGGGATTAAGCCAGTGGTATCAACTCAACTACTGTTAAATGGTAGCCTAGCAGAA---GAA---------------------------------GAAGTA---ATAGTTAGATCTGAAAACCTGACGAACAATGTCAAAACAATAATAGTACATCTTAAT------AAATCTGTAGAAATTGTATGTACAAGACCT---AAC---------AATAATACA---AGA---AAAAGTGTAAGGATA------------GGA------CCAGGACAA------ACA---TTT---TATGCA------------ACAGGAGAT-ATAATAGGA---GACATAAGACAAGCACATTGTAACATT---AGT---------------------AGAAGA--GATTGGGAGGAAACTATA-CATAAT-ATAAGT-AGCAAATTAGCA------------GAA-CWCTTCCAA---------------AATAAAACA---------------ATAAACTTTACATCA---------TCC------TCA------GGAGGGGACCTAGAAATT--------------ACAACACAT-AGCTTTAATTGTGGA------GGGGAATTTTTCTATTGCAATACATCAGACCTG----TTTAATAGTACATACATGAATGGTACATTTACATTTAAT---------------------------------GGTATAGAAAGTAATTCGACCACAGAAAGTAATTTGACCATTACA---------------ATC---CCATGC-AGAATAAAGCAATTTATAAAC---ATGTGGCAGGAA-GTGGGACGA-GCA-ATGTAT------------GCT-CCTCCCATT--GCAGGA---AACATA---ACA------------------TGTAAGTCAAATATCACAGGACTACTA---TTA---------GTACGT---GATGGAGGAGAGTCA------------------------------------AATGATACT---------------------------------------------ACAGAGACATTCAGGCCTGGA-GGAGGAGATATGAGAGATAAT---TGGAGAAGTGAA-TTATATAAATATAAAGTG-GTAGAAATC-AAGCCATTG---GGAGTAGCACCCACTGGAGCAAAAAGGAGA------------GTGGTG---------------GAAAGA------GAAAAAAGAGCAGTG------GGA-------------ATAGGAGCTGTG---TTCCTTGGGTTCTTGGGAGTAGCA-GGAAGCACTATGGGC-GCGGCGTCA----ATGGCGCTGACGGGACAGGCCAGACAATTGCTG-TCT---GGTATAGTGCAACAGCAAAAC---AATTTGCTGAGGGCTATAGAGGCGCAACAGCAT-ATGTTGCAACTCACGGTCTGGGGCATTAAACAGCTCCAAACAAGAGTCCTGGCTATAGAAAGATACCTAAAGGATCAACAGCTCCTAGGAATTTGGGGCTGCTCTGGAAAACTCATCTGCCCCACTGCTGTACCTTGGAACTCCAGTTGGAGT---------AACAAATCT---CAATCAGAGATTTGG---------GAT---AACATGACCTGGATGCAATGGGATAAAGAAATTAGTAATTACACAGACATAATATACAAGTTGCTTGAAGTCTCGCAAAACCAGCAGGAAAGGAATGAGAAAGATCTATTAGCATTGGACAGTTGGAAAAATCTATGGAATTGGTTTAACATAACAAACTGGCTGTGGTACATAAAAATATTCATAATGATAGTAGGAGGCTTGATAGGTTTAAGAATAATTTTTGCTGTGCTTTCTATAGTGAATAGAGTTAGGCAGGGATACTCACCTTTGTCG-TTGCAGACC-CTT-ATCCCG------------AAC---CCAAGG---GGA------CCC---GACAGG-CCCGGAGGAATCGAAGAAGAAGGTGGCGAGCAAGGCAGAGACAGATCCGTGCGATTAGTGAGCGGATTCTTTGCTCTTGCCTGGGACGACCTGCGGAGCCTGTGCCTCTTCAGCTACCGCCGCTTGAAAGACTTCATC-TCAATTGCAACGAGGACTGTGGAACTTCTGGG------------CAGGGGACTGAGACGG-GGGTGGGAAGGCCTCAAATATCTGGGGAGTCTTCTGTTGTATTGGAGTCGGGAGCTGAAAATTAGTGCTGTTTCCTTGATTGATACTTTAGCAATAACAATAGCGGGGTGGACAGATAGGGTCATAGAAGTAGCACAAAGAGCTTGGAGAGCTATTCTCCACATACCTAGAAGAATTAGACAGGGCTTC-GAAAGGGCTTT---GCTA---TAA-
>0107.CN.2015.zj032.KX159285
ATGAG--AGTGAAGGGGATACAGATGAAT---TGGCCAAACTTGTGGAGA------------------------------TGGGGGATTTTGATC------------------------ATT---GGGTTG---GTG---------CTGACTTGT-AGTGCCTCA---------------AACAACTTGTGGGTTACAGTT---TATTATGGG----GTTCCTGTGTGGAAAGATGCGGATACCACCCTATTTTGTGCATCAGATGCCAAAGCACATGAGACAGAAAGGCACAATGTTTGGGCCACACATGCCTGTGTACCCACAGACCCCAACCCACAAGAAATACCC--------------TTGGAA---AATGTAACAGAAAATTTTAACATGTGGAAAAATGGCATGGCAGAGCAAATG-CATGAAGATGTA---ATCAGTTTATGGGATCAAAGTCTAAAGCCATGTGTAAAG------CTA-----ACGCCTCTTTGCGTTACTTTAAATTGTACCGAGGCTAATCTGGAAAACAGAAATGTTAGC---------------------------------------------------------------------------------AACAATGTCATAGGAAATATAACAGATGAA---GTAAAAAACTGTACTTTT---AACATGACC---ACAGAGATA-AAA---------GATAAGAAG---------------------------CAGCAAGTCTATGCACTT-TTTTATAAGCTTGATATAGTACAA---------------------------------------------------------------------------------------------------------------------------------ATGAAGAACTATAAC------------------------------------------------------------------------------GAG----AT--TAG-----TA-------------------------GTACTACTTTCATCATT---A---AGGATTGTCGTCCGACAACCTTTG------TTCCTCCTCCTCCAATTTATTGTGGTGCTCCTGGTGGTGCTGCTTTTTTTTGTTGTGAT---GATAAGTTCTTCGGTGGAA---GGCGGTGTTGTAATGTC-GTCTCCTCACTACGCTGCCCTGGAATTAATCCACCGGTGTCATCTCCTCTGCTGTTGTTTGGCGGTCTACCACAA---CAA---------------------------------GAGAAA---ATAATAGATCTCAGACATCCCACAAACAATGTCAAAAACATAATACTGCAATTAAAC------AAATCTGCAGGAATCAATTGTAGCAGACCATTCATT---------AACAATACA---ACA---ACAAGTATAAGAATA------------CGA------CGCGGCCAA------GTG---TTC---ATGACG------------ACAGGACGA-ATAATAGGAGATAATATGAGGAAAGCATATTGTGAGATG---AAT---------------------GAAACA--GAATGTAATGAAACTCTA-AAACAC-GTAGCT-GCAAAATTAAAA------------GAG-CACTCTATT---------------AATAAGACA---------------ATAATCTCTAAACCA---------CCC------TCA------GGAGGAGATCTAGACAGT--------------ACAACGCAT-CATATAAGTCGTCAA------GGAGAATTTTTCTACTGCGATACAACAAAATTG----TTTAATGAGAGACAGAAAATGGAT---------------------------------------------------------------CACGGAAGAGCTATAATGGCTACTATCTTA---------------CAT---CCATGT-AGGATAAAACAAATTGTAAAC---ATCTGGCAGCGA-GTGGGACAA-GCA-ACGT--------------GCT-CCTCCCATGCTGCAGCA---AACATA---TCA------------------TGTCAGTCAAATATCACAGGACTACTA---TTA---------GTACGT---GATGGAGGA------------------------------------------AATGATACA------------------------------------GAGGAGACA---GAGACATTCAGGCCTGGA-GGAGGAGATATAAAGGACAAT---TGGAGAAGTGAA-TTATATAAATATAAAGTA-GTACAAATT-GAACCATTA---GGAATAGCACCCACCAAAGCAAAGAGAAGA------------GTGGTA---------------GACAGA------GAAAAAAGAGCAGTG------GGA-------------ATAGGAGCTATG---ATCTTTGGGTTCTTAGGAGCAGCA-GGAAGCACTATGGGC-GCGGCGTCA----ATAACGCTGACGGTACAGGCCAGACAATTATTG-TCT---GGTATAGTGCAACAGCAAAAC---AATTTGCTGAGAGCTATAGAGGCGCAACAACAT-CTGTTGCAACTCACAGTCTGGGGCATTAAACAGCTCCAGGTAAGAGTCCTGGCTGTGGAAAGATACCTAAAGGATCAACAGTTCCTAGGACTTTGGGGCTGCTCTGGGAAGATCATCTGCACCACTAATGTGCCCTGGAACTCTACTTGGAGT---------AATAAATCT---ATTGAAGAGATTTGG---------GAA---AACATGACATGGGTAGAATGGGAGAGAGAAATTAGCAATTACACAAACAAAATTTATGAGCTACTTACAGAATCGCAGAACCAGCAGGACAAAAATGAAAAAGACTTGTTAGAGCTAGACAAATGGGCAAGTCTGTGGAATTGGTTTGACATAACAAGCTGGCTGTGGTATATAAAAATATTCATAATAATAGTAGGAGGTTTAATAGGTTTAAGAATAATTTTTGCTGTGCTTTCTATAGTAAATAGAGTTAGGCAGGGATACTCACCTTTGTCT-TTCCAGACC-CCT-TCCCGA---------ATCACT---CAGAGG---GAT------CCC---GACAGG-CCCGAAGAAATCGAAGAAGAAGGTGGAGAGCAAGGCAGAGCCAGATCCATTCGATTAGTGAACGGATTCTTAGCACTTGTCTGGGACGACCTGCGGAACCTGTGCCTTTTCAGCTACCACCGCTTGAGAGACTTTGTA-TTAGTGACAACGAGAGTGGTGGAACTTCTGGGACGCAACAGCCTCAAGGGACTGAGACGG-GGGTGGGAAGGCCTCAAATATCTGGGGAACCTTCTGTTATATTGGGGTCAGGAACTGAAAACTAGTGCTATTTCTTTGTTTGATGCTACAGCAGTAGCAGTAGCGGGGTGGACAGATAGGGTTATAGAAGTAGCACAAAGAGCTTGGAAAGCTGTTCTCCACATTCCTAGAAGAATCAGACAGGGCTTC-GAAGGGGCTTT---GCTA---TAA-
>0107.TW.2008.TN_H8.KT372798
ATGAG--AGTGAGGGGGATACAGATGAAT---TGGCCACACTTRTGGAAA------------------------------TGGGGAACTTTGATC------------------------CTT---GGGTTG---GTG---------ATAATTTGT-AGTGCCACA---------------GACAAATTGTGGGTTACAGTT---TATTATGGG----GTTCCTGTGTGGAGAGATGCAGATACCACCCTATTTTGTGCATCAGATGCCAAAGCACATGAGACAGAAGTGCATAATGTCTGGGCTACACATGCCTGTGTACCCACAGACCCCAACCCACAAGAAATAGAA--------------CTGAAA---AATGTAACAGAAAATTTTAACATGTGGAAAAATAATATGGTAGAGCAGATG-CAGGAAGATGTA---ATCAGTTTATGGGATCAAAGTCTAAAGCCATGTGTAAAG------TTA-----ACTCCTCTCTGTGTTACTTTAAATTGTACCAAGGCTAATGTTACTGGCACTGCTAATGTTACTGAT------------------------------------------------------------------AACATAGTTGCTAATGATGCTGGCAACATGACAAATGAA---GTAAAAAACTGTACTTTT---AATATAACC---ACAGAACTA-AGG---------GATAAGAAG---------------------------CAGAAGACCTATGCACTT--TTTATGTGCCTGATATAGTACCA---------------------------------------------------------------------------------------------------------------------------ATTGGAGRTAGTAATAGTAGT------------------------------------------------------------------------------GAG---TAT---AGATTAATAAAT---------------------TGTAATACTTCAGCCATT---ACGCAGGCTTGTCCAAAGGTATCCTTTGATCCAATTCCC---------ATMCATTATTGTACTCCAGCTGGTTATGCGATTTTAAAGTGTAAT---GACAAGGCTTTCAATGGAACAGGGCCATGCAAAAATGTC-AGTTCAGTACAATGCACACATGGAATTAAGCCAGTGGTATCAACTCAATTGCTGTTAAATGGCAGTCTAGCAGAA---GAA---------------------------------GAGATA---ATAATCAGATCTGAAAATCTCACAAACAATGCCAAAACCATAATAGTGCACCTTAAT------AAATCTGTAGAAATCAATTGTACAAGACCC---TCC---------AACAATACA---AGA---ACAAGTGTAAGGATA------------GGA------CCAGGACAA------TTA---TTC---TATAGA------------ACAGGAGAA-ATRACAGGA---GATATAAGAAGAGCATATTGTGAAATT---AAT---------------------GGAACA--AAATGGAATGAAACTTTA-AAACAG-GTAGCT-AAAAAATTAAGA------------GAG-CACTTTAAG---------------AATAAAACA---------------ATACTCTTTCAACCA---------GCC------TCA---AGAGGAGGAGATTTAGAAATT--------------ACAATGCAT-CATTYTAACTGTAGA------GGGGAATTTTTCTATTGCAATACAACAAACCWG----TTTAATAGTACTTGGGAAATAAATGGAACCATG------------------------------------------GAGGGGTCTAATGGCACAAACTCAACTAGCTCAACTATCATA---------------CTT---CCATGC-AGGATAAAGCAAATTGTAAAC---ATGTGGCAGGAA-GTAGGACGA-GCA-ATGYAT------------GCT-CCTCCCATC--AGTGGA---GCAATT---TGG------------------TGTGCATCAAATATTACAGGAATACTA---TTG---------ACAAGA---GATGGTGGTGTT---------------------------------------AATAATACG---------------------------------------AATAAC---GAGACCTTCAGACCTGGA-GGAGGAAATATAAAGGACAAT---TGGAGAAGTGAA-TTATATAAATATAAAGTA-GTACAAATT-GAACCACTA---GGAATAGCACCCAACAAGGCAAGGAGAAGA------------GTGGTG---------------GAGAGA------GAAAAAAGAGCAGTG------GGA-------------ATAGGAGCTATG---ATCTTTGGGTTCTTAGGAGCAGCA-GGAAGCACTATGGGC-GCGGCGTCA----ATAACGCTGACGGTACAGGCCAGACAATTATTG-TCT---GGTATAGTGCAACAGCAAAGC---AATTTGCTGAGAGCTATAGAGGCGCAACAGCAT-CTGTTGCAACTCACAGTCTGGGGCATTAAACAGCTCCAGGCAAGAGTCCTGGCTGTGGAGAGATACCTACAAGATCAAAAATTCCTAGGACTTTGGGGCTGCTCTGGAAAAATCATCTGCACCACTTCTGTGCCCTGGAACTCCAGTTGGAGT---------AATAAATCT---TTTGATGAAATTTGG---------GAC---AACATGACATGGATAGAATGGGATAGAGAAATTAACAATTATACAAACCAAATATATGCGCTACTTACAGAATCGCAGAACCAACAGGAAAGAAATGAACAGGATTTGTTAGCATTGGACAAGTGGGCAAGTCTGTGGAATTGGTTTGGCATAACAAATTGGCTGTGGTATATAAAAATATTTATAATAATAGTAGGGGGTTTAATAGGTTTAAGAATAGTTTTTGCTGTGCTTTCTATAGTGAATAGAGTTAGGCAGGGATACTCACCTTTGTCA-TTCCAGATC-CCT-ACCCAT------------CAG---CAGAGG---GAA------CCC---GACAGG-CTCGAAAGAATCGAAGAAGGAGGTGGCGAGCAAGGCAACGGCAGATCCATAAGATTAGTGACCGGATTCTTAGCACTTGCCTGGGACGACCTGCGGAACCTGTGCCTCTTCAGCTACCACCGATTGAGAGACTTCATA-TTAGTGACAGCGAGAGTGGTGGAACTTCTGGGACGCAGCAGTCTCAGGGGACTACAGAGG-GGGTGGGAAGCCCTTAAATATCTGGGAAGTCTTGTGCAGTACTGGGGTCAGGAGATAAAACAGAGTACTATTAGTCTAGTTGATACCATAGCAATAGCAGTAGCTGAAGGAACAGATAGGGTTATAGAAATAGTACAAAGAGCTGGTAGAGCTATTCTCCATATACCTAGAAGAATCAGACAAGGCTTG-GAAAGGCTTTT---GCTA---TAA-
>0108.CN.2012.GXDY_1299_NLFG.KF541292
ATGAG--AGTGAAGGAGACACAGATGAGT---TGGCTAAACTTGTGGAAA------------------------------TGGGGGACTTTGATC------------------------CTT---GGGTTG---GTG------GTGATAATGTGT-AGTGCTTCA---------------AACAACAGGTGGGTTACAGTC---TATTATGGG----GTACCTGTGTGGAGAGACGCAAAAGCTACTCTATTCTGTGCGTCAAATGCTAAAGGATATGAGACAGAAGTGCATAATGTCTGGGCTACACATGCCTGTGTACCCACAGACCCCAACCCACAAGAAATATTT--------------ATGGAA---AATGTAACAGAAAATTTTAACATATGGGATAATGATATGGTGGATCAAATG-CAAGAGGATGTA---ATTAGTTTATGGGATCAAAGCCTAAAGCCATGTGTAAGG------TTG-----ACCCCACTCTGTGTCACTTTAAACTGTACAACTTATAAGGGCAATGGGACTTTTAATGACACTCTTAAT---------------------------------------------------------------AGTACCCGCAATGGGAACTTCAGTGATAACGGGCAGGAG---GTAAAAAATTGCTCTTTC---AAAGCAACC---ACATTATTA-AGA---------GATAGGAAG---------------------------GAGAAAGTGGCTGCACTT-TTTTATAGACTTGATCTAGTACCCCTTAATGAT---------------------------------------------------------------------------------------------------------AAGAAAAACTCTAGTAATGGAAACTCTAGT------------------------------------------------------------------GAGTAT---GATAGT---TAT---AGATTAATAAAT---------------------TGTAATACCTCAGCCATA---ACACAAGCCTGTCCAAAGGTCACTTTTGATCCAATTCCT---------ATATACTATTGCACTCCAGCTGGTTATGTGATTCTAAAGTGTAAT---AATAAGACATTCAATGGGACAGGACCATGCAATAATGTT-AGCTCGGTACAATGTACACATGGAATTAAGCCAGTGGTATCAACTCAACTTCTGTTAAATGGTAGCCTAGCAGAA---AGA---------------------------------GAGATA---ATAATCAAATCTAAAAATCTGACAGACAATACCAAAACAATAATAGTACATCTTAATGCTAATACATCTGTAAAAATTGTATGTACAAGACCC---AAC---------AATAATACA---AGA---AAAAGTATAAGGATA------------GGA------CCAGGACAA------ACA---TTC---TATGCA------------ACAGGAGCC-ATCATAGGA---AACATAAGACAGGCACATTGCAGCATT---AAT---------------------AAACAG--GCCTGGAATAAAACTTTA-GAGATG-GTAAGT-AAAAAATTAGCA------------GAA-CACTTCCCT---------------AATAAGACA---------------ATAAAATTTAACAAT---------GCC------TCA------GGAGGGGACCTAGAAGTT--------------ACAACACAT-AGCTTTAATTGTAGA------GGAGAATTTTTCTATTGTAATACATCAGGCTTG----TTTAATAGTACATACAATATTACATCAGGCCAG---------------------------------------------TTTAATGGTACATACAGTGATTTAAATGGAAGCATCATA---------------ATC---CCATGC-AGAATAAAGCAAATTATAAAC---ATGTGGCAGCAA-GTAGGACAA-GCA-ATATAT------------GCT-CCTCCCATT--GAAGGA---AACATA---ACA------------------TGTGAATCAAATATCACAGGACTACTA---TTG---------GAACGA---GATGGAGGAACAGGC------------------------------------AAAAATACA------------------------------------GACAATAATACAGAGACATTCAGACCTACA-GGAGGAGATATGAAAAACAAT---TGGAGAAATGAA-TTATATAAATATAAAGTG-GTAGAAATT-AAGCCATTG---GGAGTAGCACCCACTGCAGCAAAAAGGAGA------------GCAGTA---------------AACAGA------GAAAGAAGAGCAGTG------GGA-------------ATAGGAGCTGTG---TTCCTTGGGTTCTTGGGAGCAGCA-GGAAGCACTATGGGC-GCGGCGTCA----CTAACGCTGACGGTACAGGCCAGACAATTGTTG-TCT---GGTATAGTGCAACAGCAAAGC---AATTTGCTGAGAGCTATAGAGGCGCAACAGCAT-ATGTTGCAACTCACTGTCTGGGGCATTAAGCAGCTACAGGCAAGAGTCCTGGCTATAGAAAGATACCTAAGGGATCAACAGCTCCTAGGGATTTGGGGATGCTCTGGAAAACTTATCTGTACTACTGCTGTACCTTGGAACTCCAGTTGGAGT---------AACAAATCT---GACACAGACATTTGG------AATAGT---AGCATGACCTGGAATCAGTGGGATAAGGAAATCAGTAATTACACTGACACAATATACAGGTTGATTGAAATCTCACAAAACCAGCAGGAGAAAAATGAGCAAGATTTATTAGCATTGGACAGTTGGCAAAATCTATGGAATTGGTTTGACATAACAAAATGGCTGTGGTATATAAAAATATTCATAATGATAGTAGGAGGCTTGATAGGTTTAAGAATAATTTTTGCTGTGCTTTCTATAGTAAATAGAGTTAGGCAGGGATACTCACCTTTGTCG-TTTCAGACC-CCC-CTCCCG------------AAC---CCAGGG---GAA------CCA---GGCAGG-CTCGAAAGAATCGAAGAAGAAGGTGGAGAGCAAGACAAAACCAGATCCATTCGATTAGTGAGCGGATTCTTAGCACTTGCCTGGGACGACCTGCGGAACCTGTGCCTCTTCAGTTACCGCCGCTTGAGAGACTTCATA-TTGCTGACAGCGAGGGGGGTGGAACTTCTGGGACG---------------------ACGG-GGGTGGGAAGTCCTCAAATATCTGTGGAATCTTCTGTTGTATTGGGGACAGGAACTAAAAATTAGTGCTATTTCTTTGCTTAATGCTACAGCAATAACAGTAGCAGAGTGGACAGATAGGGTTATTGAAGCAGCACAAAGAGCTTGGAGAGCCTTTCTCCACATACCTAGAAGAATCAGACAGGGCTTA-GAAAGGGCTTT---GCTA---TAA-
>0108.CN.2014.12YN10551.KU356857
ATGAG--AGTGAGGGAGACACTGAGGAAT---TATCAACAATGGTGGATA------------------------------TGGGGCGTCTTAGGC------------------------TTT---TGGATG---TTA---------ATGATTTGT-AATGTGGGA---------------GGAAACTTGTGGGTCACAGTC---TATTATGGG----GTACCTGTGTGGAAAGAAGCAAAAACTACTTTATTCTGTGCATCAGATGCTAAAGCATATGATACAGAAGTGCATAATATCTGGGCTACACATGCCTGTGTACCCACAGACCCCAACCCACAAGAAATAGTT--------------CTGGTA---AATGTAACAGAAAATTTTAATATGTGGAAAAATGATATGGTGGATCARATG-CATGAGGATGTA---ATCAGTTTATGGGATCAAAGCCTAAAGCCTTGTGTAAAG------TTA-----ACCCCACTCTGTGTCACTTTAGAATGTAGAAATGTTAGCAGCAACAACAGGACG------------------------------------------------------------------------------------------TTCCAAGACGACAGCGTGAAGGAGGAG---ATGAAAAATTGCTCTTTC---AATGTAACC---ACATTGTTA-AGA---------GATAAGAAG---------------------------GAGAAAAAGGAAGCACTT-TTTTATAGACTTGATATAGTACCACTT---------------------------------------------------------------------------------------------------------------------------AATGGTAAAAATTCTAGT---------------------------------------------------------AAGAACTCTAGT------GAGTAT---TAT---AGATTAATAAAT---------------------TGTAATACCACAGCCATG---ACACAAGCCTGTCCAAAGGTCACCTTTGATCCAATTCCT---------ATACACTATTGCACTCCAGCTGGTTATGCGATTCTAAAGTGTAAT---GAGAAGAACTTCACTGGGATAGGAAAATGCTCTAATGTT-AGCACGGTACAATGTACACATGGTATTAAGCCAGTAGTATCAACTCAACTACTGTTAAATGGTAGTCTAGCAGAA---GAA---------------------------------GAGATA---ATAATTAGCTCTRAAAATCTGACARACAATGGCAAAATAATAATAGTACGTCTTAAT------CAATCTGTAGAAATTGTATGTACAAGACCC---AAC---------AATAATACC---AGA---AAAGGTATAAGGATA------------GGA------CCAGGACAA------ACA---TTC---TATGCA------------ACAGGAGAT-ATCATAGGA---GACATAAGACTAGCACATTGTAACATT---AGT---------------------AAAGAT--GACTGGAATAAAACTTTA-CAGAAA-GTAAGT-AAAAAATTAGCA------------GAA-CACTTCCCT---------------AATAAAAGA---------------ATAAACTTTACATCA---------TCC------TCA------GGAGGGGACTTAGAAATT--------------GTAACCCAT-AGCTTTAATTGTAGA------GGAGAATTTTTCTATTGTAATACATCAGGCCTG----TTTAATTTTACATACATGCCTAATAGTACAGACATG---------------------------------------CCTCTTAATGATACAACAAATAATTCAAGATCAGTCATCACA---------------CTC---CCATGC-AGAATAAAGCAAGTTATAAAC---ATGTGGCAGGAG-GTAGGAAGA-GCA-ATGTAT------------GCC-CCTCCCATT--GAAGGA---AACATA---ACA------------------TGTAAATCAAATATCACAGGACTACTA---TTG---------TTTCGT---GATGGAGGAAAAGGAGAA---------------------------------AATACTACT------------------------------------------------GAGATATTCAGACCTGGA-GGAGGAGATATGAAGGACAAT---TGGAGAAGTGAA-TTATACTATTATAAAGTG-GTAGAAATC-AAGCCATTGTACTGTATAGCACCCACTACAGCAGAAAGGAGGAAA---------GTGGTG---------------GAGAGA------GAAAAAAGAGCAGTG------GGA-------------MTAGGAGCTGTG---TTCCTTGGGTTCTTGGGAGCAGCA-GGAAGCACTATGGGC-GCGGCGTCA----ATAACGCTGACGGTACAAGCCAGACAATTGTTG-TCT---GGTATAGTGCAACAGCAAAGC---AATTTGCTGAAAGCTATAGAGGCGCAACAACAT-CTGTTGCAACTCACGGTCTGGGGCATTAAACAGCTACAGACAAGAGTCCTGGCTATAGAAAGATACCTACAGGATCAACAGCTCCTAGGGATTTGGGGCTGCTCTGGAAAACTCATCTGCACTACTGCTGTGCCTTGGAACTCCAGTTGGAGT---------AACAAATCT---CAAGAAGAGATATGG---------GAA---AACATGACCTGGATGCAGTGGGACAAGGAAATTAGTAACTACACATACACAATATACAGGTTGCTTGAAGACTCGCAAAGCCAGCAGGAAAGAAATGAAAAAGATTTATTAGCATTGGATAGTTGGAACACTTTATGGAGTTGGTTTAACATAACAAATTGGCTGTGGTATATAAGAATATTCATAATGATAGTAGGAGGCTTGATAGGCTTAAGAATAGTTTTTGCTGTGCTCTCTGTAGTGAATAGAGTTAGGCAGGGATACTCACCTTTGTCG-TTTCAGACC-CTT-ACCCCG------------AAC---CCAGGG---GGA------CCA---GGCAGG-CTCGGAGGAATCGAAGAAGAAGGTGGAGAGCAAGGCAAAACCAGATCCATTCGATTAGTGCACGGATTCTTAGCTCTTGCCTGGGACGACCTGCGGAACCTGTGCCTCTTCAGTTACCACCGCTTGAGAGACTTCATA-TTACTGATAGCGAGGGGAGTGGAACTTCTGGGACGCAACAGCCTCAAGGGGCTACAGAGG-GGGTGGGAAGCCCTTATATATCTGGGAAGTCTTGTGCAGTATTGGGGTCTGGAGCTAAAAAAGAGTGCTATTAGTCTGTTTGATACCATAGCAATARCAGTAGCTGAAGGAACAGATAGGATTATAGACATAATACAAGGAATTTGTAGAGCTATCCGCAACATACCTAGAAGAATAAGACAGGGCTTC-GAAGCAGCTTT---GCTA---TAA-
>01_AE.CN.-.GX_E_14.AY217545
ATGAG--AGTGAAGGAGACACAGATGAAT---TGGCCAAACTTGTGGAAA------------------------------TGGGGGACTTTGATC------------------------CTT---GGGTTG---GTG---------ATAATTTGT-AGTGCCTCA---------------GACAACTTGTGGGTTACAGTT---TATTATGGG----GTTCCTGTGTGGAGAGATGCAGATACCACCCTATTTTGTGCATCAGATGCCAAAGCACATGAGACAGAAGTGCACAATGTTTGGGCCACACATGCCTGTGTACCCACAGACCCCAACCCACAAGAAATACAC--------------CTGGAA---AATGTAACAGAAAATTTTAACATGTGGAAAAATAACATGGTAGAGCAGATG-CAGGAGGATGTA---ATCAGTTTATGGGATCAAAGTCTAAAGCCATGTGTAAAG------TTA-----ACTCCTCTCTGCGTTACTTTAAATTGTACCAATGCTAATTGGACCAATAGCAATAACACAACC------------------------------------------------------------------------AATGACTCTAACAAAATAGGAAATATAACAGATGAA---GTAAAAAACTGTACTTTT---AATATGACC---ACAGAACTA-AAA---------GATAAGAAG---------------------------CAGAAGGTCCATGCATTT-TTTTATGAGCTTGATATAGTACAA---------------------------------------------------------------------------------------------------------------------------ATTCATAATAATAATAATAGT------------------------------------------------------------------------------GAG---TAT---AGGTTAATAAAT---------------------TGTAATACCTCAGTCATT---AAGCAGGCTTGTCCAAAGATATCCTTTGATCCAATTCCT---------ATACATTATTGTACTCCAGCTGGTTATGCGATTTTAAAGTGTAAT---GATAAAAATTTCAATGGGACAGGGCCATGTAAAAATGTC-AGCTCAGTACAATGCACACATGGAATTAAGCCAGTGGTATCAACTCAATTGCTGTTAAATGGCAGTCTCGCAGAA---GAA---------------------------------GAGATA---ATAATCAGATCTGAAAATCTCACAAACAATGCCAAAACCATAATAGTGCACCTTAAT------AAATCTGTAAAAATCAATTGTACCAGACCC---TCC---------AACAATACA---AGA---ACAAGTATAACTATG------------GGA------CCAGGACAA------GTA---TTC---TATAGA------------ACAGGAGAC-ATAATAGGA---GATATAAGAAAAGCATATTGTGAGATT---AAT---------------------GGAACA--AAATGGAATGAAGTTTTA-GTACAG-GTAACT-GGAAAACTAAAA------------GAG-CACTTT------------------AATAAGACA---------------ATAGTCTTTCAACCA---------CCC------TCA------GGAGGAGATCTAGAAATT--------------ATAACACAT-CATTTTAGTTGTAGA------GGGGAATTTTTCTATTGCAATACAACAAAACTG----TTTAATAATTCTTGCATAGGAAAT------------------------------------------------------------ACAAGCATGGAGGGGTGTAATAACACTATCATA---------------CTT---CCATGC-AAGATAAAACAAATTATAAAC---ATGTGGCAAGGA-GTAGGACAA-GCA-ATGTAT------------GCT-CCTCCCATC--AGTGGA---AGAATT---AAT------------------TGTGTATCAAATATTACAGGAATACTA---TTG---------ACAAGG---GATGGTGGTGCTAAT------------------------------------AATAACACG---------------------------------------GTTAAT---GAGACCTTCAGACCTGGA-GGAGGAAATATAAAGGACAAT---TGGAGAAGTGAA-TTATATAAATATAAAGTA-GTAGAAATT-GAACCACTA---GGAATAGCACCCACCAGGGCAAAGAGAAGA------------GTGGTG---------------GAGAGA------GAAAAAAGAGCAGTG------GGA-------------ATAGGAGCTATG---ATCTTTGGGTTCTTAGGAGCAGCA-GGAAGCACTATGGGC-GCGGCGTCA----ATAACGCTGACGGTACAGGCCAGACAATTATTG-TCT---GGTATAGTGCAACAGCAAAGC---AATTTGCTGAGGGCTATAGAGGCGCAGCAGCAT-CTGTTGCAACTCACAGTCTGGGGCATTAAACAGCTCCAGGCAAGAGTCCTGGCTGTGGAAAGATACCTAAAAGATCAAAAGTTCCTAGGACTTTGGGGCTGCTCTGGAAAAATCATCTGCACCACTGCTGTGCCCTGGAACTCCTCTTGGAGT---------AATAAATCT---TTTGAAGAGATTTGG---------AAC---AACATGACATGGATAGAATGGGAGAGAGAAATTAGCAATTACACAGGCCAAATATATGAGATACTTACAGAATCGCAGAACCAGCAGGATAGGAATGAAAAGGATTTGTTAGAATTGGATAAATGGGCAAGTCTGTGGAATTGGTTTGACATAACAAATTGGCTGTGGTATATAAAAATATTTATAATAATAATAGGAAGTTTAATAGGTTTAAGAATAATTTTTGCCGTGCTTTCTATAGTAAATAGAGTTAGGCAGGGATACTCACCTTTGTCT-TTCCAGACC-CCT-ACCCAT------------CAT---CAGAGG---GAA------CCC---GACAGA-CCCGAAGAAATCGGAGAAGNAGGTGGCGAGCAAGGCAGAGGCAGATCCGTGAGATTAGTGAGCGGATTCTTAGCACTTGCCTGGGACGACCTACGGAGCCTGTGCCTTTTCAGCTACCACCTCTTGAGAGACTTCATA-TTGATTGCAGCGAGGACTGTGGAACTTCTGGGACACAGCAGTCTCAAGGGACTGAGACGG-GGGTGGGAAGGCCTCAAATATCTGGGGAATCTTCTGTTATATTGGGGACAGGAACTAAAAATTAGTGCTATTTCTTTGCTTAATGCTACAGCAATAGCAGTAGCGGGGTGGACAGATAGGGTTATCGAAGTAGTACAAAGAGCTTGGAGAGCCCTTCTCCACATACCTAGAAGAATCAGACAGGGCTTA-GAAAGGGCTTT---GCTA---TAA-
>01_AE.CN.1997.97CNGX2F_97CNGX_2F.AY008714
ATGAG--AGTGAAGGAGACACAGATGAAT---TGGCCAAACTTGTGGAAA------------------------------TGGGGGACTTTGATC------------------------CTT---GGGTTG---GTG---------ATAATTTGT-AGTGCCTCA---------------GACAACTTGTGGGTTACAGTT---TATTATGGG----GTTCCTGTGTGGAGAGATGCAGATACCACCCTATTTTGTGCATCAGATGCCAAAGCACATGAGACAGAAGTGCACAATGTCTGGGCCACACATGCCTGTGTACCCACAGACCCCAACCCACAAGAAATACAC--------------CTGGAA---AATGTAACAGAAAATTTTAACATGTGGAGAAATAACATGGTAGAGCAGATG-CAGGAGGATGTA---ATCAGTTTATGGGATCAAAGTCTAAAGCCATGTGTAAAG------TTA-----ACTCCTCTCTGCGTTACTTTAAATTGTACCAATGCTAATTGGACCAATAGCAACAACACAACC------------------------------------------------------------------------AATGGCCCTAACAAAATAGGAAATATAACAGATGAA---GTAAAAAACTGTACTTTT---AATATGACC---ACAGAACTA-AAA---------GATAAGAAG---------------------------CAGAAGGTCCATGCACTT-TTTTATAAGCTTGATATAGTACAA------------------------------------------------------------------------------------------------------------------------------------ATTAATAGTAGT------------------------------------------------------------------------------GAG---TAT---AGGTTAATAAAT---------------------TGTAATACCTCAGTCATT---AAGCAGGCTTGTCCAAAGATATCCTTTGATCCAATTCCT---------ATACATTATTGTACTCCAGCTGGTTATGCGATTTTAAAGTGTAAT---GATAAAAATTTCAATGGGACAGGGCCATGTAAAAATGTC-AGCTCAGTACAATGCACACATGGAATTAAGCCAGTGGTATCAACTCAATTGCTGTTAAATGGCAGTCTCGCAGAA---GAA---------------------------------GAGATA---ATAATCAGATCTGAAAATCTCACAAACAATGCCAAAACCATAATAGTGCACCTTAAT------AAATCTGTAGAAATCAATTGTACCAGACCC---TCC---------AACAATACA---AGA---ACAAGTATAACTATG------------GGA------CCAGGACAA------GTA---TTC---TATAGA------------ACAGGAGAC-ATAATAGGA---GATATAAGAAAAGCATATTGTGAGATT---AAT---------------------GGAATA--AAATGGAATGAAGTTTTA-GTACAG-GTAACT-GGAAAACTAAAA------------GAG-CACTTT------------------AATAAGACA---------------ATAATCTTTCAACCA---------CCC------TCA------GGAGGAGATCTAGAAATT--------------ATAACACAT-CATTTTAGTTGTAGA------GGGGAATTTTTCTATTGCAATACAACAAAACTG----TTTAATAATACTTGCATAGGAAAT------------------------------------------------------------ACAAGCATGGAGGGGTGTAATAACACTATCATA---------------CTT---CCATGC-AAGATAAAACAAATTATAAAC---ATGTGGCAAGGA-GTAGGACAA-GCA-ATGTAT------------GCT-CCTCCCATC--AGTGGA---AGAATT---AAT------------------TGTGTATCAAATATTACAGGAATACTA---TTG---------ACAAGA---GATGGTGGTGCTGATAAT---------------------------------AACACGACT---------------------------------------------AATGAGACCTTCAGACCTGGA-GGAGGAAATATAAAGGACAAT---TGGAGAAGTGAA-TTATATAAATATAAAGTA-GTAGAAATT-GAACCACTA---GGAATAGCACCCACCAGGGCAAAGAGAAGA------------GTGGTG---------------GAGAGA------GAAAAAAGAGCAGTG------GGA-------------ATAGGAGCTATG---ATCTTTGGGTTCTTAGGAGCAGCA-GGAAGCACTATGGGC-GCGGCGTCA----ATAACGCTGACGGTACAGGCCAGACAATTATTG-TCT---GGTATAGTGCAACAGCAAAGC---AATTTGCTGAGGGCTATAGAGGCGCAGCAGCAT-CTGTTGCAACTCACAGTCTGGGGCATTAAACAGCTCCAGGCAAGAGTCCTGGCTGTGGAAAGATACCTAAAAGATCAAAAGTTCCTAGGACTTTGGGGCTGCTCTGGAAAAATCATCTGCACCACTGCTGTGCCCTGGAACTCCTCTTGGAGT---------AATAAATCT---TTTGAAGAGATTTGG---------GAC---AACATGACATGGATAGAATGGGAGAGAGAAATTAGCAATTACACAAGCCAAATATATGAGATACTTACAGAATCGCAGAACCAGCAGGATAGGAATGAAAAGGATTTGTTAGAATTGGATAAATGGGCAAGTCTGTGGAATTGGTTTGACATAACAAATTGGCTGTGGTATATAAAAATATTTATAATAATAGTAGGAAGTTTAATAGGTTTAAGAATAATTTTTGCTGTGCTTTCTATAGTAAATAGAGTTAGGCAGGGATACTCACCTTTGTCT-TTCCAGACC-CCT-ACCCAT------------CAT---CAGAGG---GAA------CCC---GACAGA-CCCGAAGAAATCGGAGAAGGAGGTGGCGAGCAAAGCAAAGACAGATCCGTGAGATTAGTGAGCGGATTCTTAGCACTTGCCTGGGACGACCTACGGAGCCTGTGCCTTTTCAGCTACCACCTCTTGAGAGACTTCATA-TTGATTGCAGCGAGGACTGTGGAACTTCTGGGACACAGCAGTCTCAAGGGACTGAGACGG-GGGTGGGAAGGCCTCAAATATCTGGGGAATCTTCTGTTATATTGGGGACAGGAAATAAAAATTAGTGCTATTTCTTTGCTTAATGCTACAGCAATAGCAGTAGCGGGGTGGACAGATAGGGTTATCGAAGTAGCACAAAGAGCTTGGAGAGCCCTTCTCCACATACCTAGAAGGATCAGACAGGGCTTA-GAAAGGGCTTT---GCTA---TAA-
>01_AE.CN.1997.97CNGX_11F.AY008718
ATGAG--AGTGAAGGAGACACAGATGAAT---TGGCCAAACTTGTGGAAA------------------------------TGGGGGACTTTGATC------------------------CTT---GGGTTG---GTG---------ATAATTTGT-AGTGCCTCA---------------GACAACTTGTGGGTTACAGTT---TATTATGGG----GTTCCTGTGTGGAGAGATGCAGATACCACCCTATTTTGTGCATCAGATGCCAAAGCACATGAGACAGAAATGCACAATGTCTGGGCCACACATGCCTGTGTACCCACAGACCCCAACCCACAAGAAATACAC--------------CTGGAA---AATGTAACAGAAGATTTTAACATGTGGAAAAATAACATGGTAGAACAGATG-CAGGAGGATGTA---ATCAGTTTATGGGATCAAAGTCTAAAGCCATGTGTAAAG------TTA-----ACTCCTCTCTGCGTTACTTTAAATTGTACCAATGCTAATTTGAATGCTAATTGGACCAATAGCAATAAC------------------------------------------------------------ACAACCAATGGCCCTAACAAAATAGGAAATATAACAGATGAA---GTAAAAAACTGTACTTTT---AATATGACC---ACAGAACTA-AAA---------GATAAGAAG---------------------------CAGAAGGTCCATGCACTT-TTTTATAAGCTTGATATAGTACAA---------------------------------------------------------------------------------------------------------------------------------ATTCATAATAATAGT------------------------------------------------------------------------------GAG---TAT---AGGTTAATAAAT---------------------TGTAATACCTCAGTCATT---AAGCAGGCTTGTCCAAAGATATCCTTTGATCCAATTCCT---------ATACATTATTGTACTCCAGCTGGTTATGCGATTTTAAAGTGTAAT---GATAAAAAGTTCAATGGGACAGGGCCATGTAAAAATGTC-AGCTCAGTACAATGCACACATGGAATTAAGCCAGTGGTATCAACTCAATTGCTGTTAAATGGCAGTCTCACAGAA---GGA---------------------------------GAGATA---ATAATCAGATCTGAAAATCTCACAAACAATGCCAAAACCATAATAGTGCACCTTAAT------AAATCTGTAGAAATCAATTGTACCAGACCC---TCC---------AACAATACA---AGA---ACAAGTATAAGTATA------------GGA------CCAGGACAA------GTA---TTC---TATAGA------------ACAGGAGAC-ATAATAGGA---GATATAAGAAAAGCATATTGTGAGATT---AAT---------------------GGATCA--AAATGGAATGAAGTTTTA-GTACAG-GTAAAT-GGAAAACTAAAA------------GAG-CACTTT------------------AATAAGACA---------------ATAATCTTTCAACCA---------CCC------TCA------GGAGGAGATCTAAAAATT--------------ATAACACAT-CATTTTAGTTGTAGA------GGGGAATTTTTCTATTGCAATACAACAAAACTA----TTTAATAATACTTGCATAGGAAAT------------------------------------------------------------ACAAGCATGGAGGGGTGTAATAACACTATCATA---------------CTT---CCATGC-AAGATAAAACAAATTATAAAC---ATGTGGCAAGGA-GTAGGACAA-GCA-ATGTAT------------GCT-CCTCCCATC--AGTGGA---AGAATT---AAT------------------TGTGTATCAAATATTACAGGAATACTA---TTG---------ACAAGA---GATGGTGGTGATAAT------------------------------------AATAACACG---------------------------------------GCTAAT---GAGACCTTCAGACCTGGA-GGAGGAAATATAAAGGACAAT---TGGAGAAATGAA-TTATATAAATATAAAGTA-GTAGAAATT-GAACCACTA---GGAATAGCACCCACCAGGGCAAAGAGAAGA------------GTGGTG---------------GAGAGA------GAAAAAAGAGCAGTG------GGA-------------ATAGGAGCTATG---ATCTTTGGGTTCTTAGGAGCAGCA-GGAAGCACTATGGGC-GCGGCGTCA----ATAACGCTGACGGTACAGGCCAGACAATTATTG-TCT---GGTATAGTGCAACAGCAAAGC---AATTTGCTGAGGGCTATAGAGGCGCAGCAGCAT-CTGTTGCAACTCACAGTCTGGGGCATTAAACAGCTCCAGGCAAGAGTCCTGGCTGTGGAAAGATACCTAAAAGATCAAAAGTTCCTAGGACTTTGGGGCTGCTCTGGAAAAATCATCTGCACTACTGCTGTGCCCTGGAACTCCTCTTGGAGT---------AATAAATCT---TTTGAAGAGATTTGG---------GAC---AACATGACATGGATAGAATGGGAGAGAGAAATTAGCAATTACACAAGCCAAATATATGAGATACTTACAGAATCGCAGAACCAGCAGGACAGGAATGAAAAGGATTTGTTAGAATTGGATAAATGGGCAAGTCTGTGGAATTGGTTTGACATAACAAATTGGCTGTGGTATATAAAAATATTTATAATAATAGTAGGAAGTTTAATAGGTTTAAGAATAATTTTTGCTGTGCTTTCTATAGTAAATAGAGTTAGGCAGGGATACTCACCTTTGTCT-TTCCAGACC-CCT-ACCCAT------------CAT---CAGAGG---GAA------CCC---GACAGA-CCCGAAGAAATCGGAGAAGGAGGTGGCGAGCAAGGCAGAGACAGATCCGTGAGATTAGTGAGCGGATTCTTAGCACTTGCCTGGGACGACCTACGGAGCCTGTGCCTTTTCAGCTACCACCTCTTGAGAGACTTCATA-TTGATTACAGCGAGGACTGTGGAACTTCTGGGACACAGCAGTCTCAAGGGACTGAGACGG-GGGTGGGAAGGCCTCAAATATCTGGGGAATCTTCTGTTATATTGGGGACAGGAACTAAAAATTAGTGCTATTTCTTTGCTTAATGCTACAGCAATAGCAGTAGCGAGGTGGACAGATAGGGTTATCGAAGTAGCACAAAGAGCCTGGAGAGCCCTTCTCCACATACCTAGAAGAATCAGACAGGGCTTA-GAAAGGGCTTT---GCTA---TAA-
>01_AE.CN.1999.AE01.EU363849
ATGAG--AGTGAAGGAGACACAGATGAAT---TGGCCAAACTTGTGGAAA------------------------------TGGGGAACTTTGATC------------------------CTT---GGGTTG---GTG---------ATAATTTGT-AGTGCCTCA---------------AACAACTTGTGGGTTACAGTT---TATTATGGG----GTTCCTGTGTGGAGAGATGCAGATACCACCCTATTTTGTGCATCAGATGCTAAAGCACATGAGACAGAAGTGCACAATGTCTGGGCCACACATGCCTGTGTACCCACAGACCCCAGCCCACAAGAAATACAC--------------CTGGAA---AATGTAACAGAAAATTTTAACATGTGGAAAAATAACATGGTAGAGCAGATG-CAGGAGGATGTA---ATCAGTTTATGGGATCAAAGTCTAAAGCCATGTGTAAAG------TTA-----ACTCCTCTCTGCGTTACTTTAAATTGTACCGATGCTAATTTGAATGCTAATTGGACCAATAACACA------------------------------------------------------------------ACCAATGGCCCTAACAAAATAGGAAATATAACAGATGAA---GTAAAAAACTGTACTTTT---AATATGACC---ACAGAAATA-AAA---------GATAAGAAG---------------------------CAGAAGGTCCATGCACTT-TTTTATAAGCTTGATATAGTACAA---------------------------------------------------------------------------------------------------------------------------------ATTCATAATAATAGT------------------------------------------------------------------------------GAG---TAT---AGGTTAATAAAT---------------------TGTAATACCTCAGTCATT---AAGCAGGCTTGTCCAAAGATATCCTTTGATCCAATTCCT---------ATACATTATTGTACTCCAGCTGGTTATGTGATTTTAAAGTGTAAT---GATAAAAATTTCAATGGGACAGGGCCATGTAAAAATGTC-AGCTCAGTACAATGCACACATGGAATTAAGCCAGTGGTATCAACTCAACTGCTGTTAAATGGCAGTCTCGCAGAA---GAA---------------------------------GAGATA---ATAATCAGATCTGAAGATCTCACAAACAATGCCAAAACCATAATAGTGCACCTTAAT------AAATCTGTAGAAATCAATTGTACCAGACCC---TCC---------AACAATACA---AGA---ACAAGTATAACTATA------------GGA------CCAGGACAA------ATG---TTC---TATAGA------------ACAGGAGAC-ATAATAGGA---GATATAAGAAAAGCATATTGTGAGATT---AAT---------------------GGAACA--AAATGGAATAAAGTTTTA-GTACAG-GTAACT-GCAAAACTAAAA------------GAG-CACTTT------------------AATAAGACA---------------ATAATCTTTCAACCA---------CCC------TCA------GGAGGAGATCTAGAAATT--------------AGAACACAT-CATTTTAGTTGTAGA------GGAGAATTTTTCTATTGCAATACAACACAACTG----TTTAATAATACTTGCATAGGAAAT------------------------------------------------------------ACAAGCATGGAGGGGTGTAATAACACTATCATA---------------CTT---CCATGC-AAGATAAAACAAATTATAAAC---ATGTGGCAAGGA-GTAGGACAA-GCA-ATGTAT------------GCT-CCTCCCATC--AGTGGA---AGAATT---AAT------------------TGTGTATCAAATATTACAGGAATACTA---TTG---------ACAAGA---GATGGTGGTGCTAAT------------------------------------AATAACACG---------------------------------------GCTAAT---GAGACCTTCAGACCTGGA-GGAGGAAATATAAAGGACAAT---TGGAGAAGTGAA-TTATATAAATATAAAGTA-GTAGAAATT-GAACCACTA---GGAATAGCACCCACCAGGGCAAAGAGAAGA------------GTGGTG---------------GAGAGA------GAAAAAAGAGCAGTG------GGA-------------ATAGGAGCTATG---ATCTTTGGGTTCTTAGGAGCAGCA-GGAAGCACTATGGGC-GCGGCGTCA----ATAACGCTGACGGTACAGGCCAGACAATTATTG-TCT---GGTATAGTGCAACAGCAAAGC---AATTTGCTGAGGGCTATAGAGGCGCAGCAGCAT-CTGTTGCAACTCACAGTCTGGGGCATTAAACAGCTCCAGGCAAGAGTCCTGGCTGTGGAAAGATACCTAAAAGATCAAAAGTTCCTAGGACTTTGGGGCTGCTCTGGAAAAATCATCTGCACCACTGCTGTGCCCTGGAACTCCTCTTGGAGT---------AATAAATCT---TTTGAAGAGATTTGG---------CAC---AACATGACATGGATAGAATGGGAGAGAGAAATTAGCAATTACACAAGCCAAATATATGAGATACTTACAGAATCGCAGAACCAGCAGGACCGGAATGAAAAGGATTTGTTAGAATTAGATAAATGGGCAAGTCTGTGGAATTGGTTTGACATAACAAATTGGCTGTGGTATATAAAAATATTTATAATAATAGTAGGAAGTTTAATAGGTTTAAGAATAATTTTTGCTGTGCTTTCTATAGTAAATAGAGTTAGGCAGGGATACTCACCTTTGTCT-TTCCAGACC-CCT-ACCCAT------------CAT---CAGAGG---GAA------CCC---GACAGA-CCCGAAGAAATCGGAGAAGGAGGTGGCGAACAAGGCAGAGACAGATCCGTGAGATTAGTGAGCGGATTCTTAGCACTTATCTGGGACGACCTACGGAGCCTGTGCCTTTTCAGCTACCACCTCTTGAGAGACTCCATA-TTGATTGCAGCGAGGACTGTGGAACTTCTGGGACACAGCAGTCTCAAGGGACTGAGACGG-GGGTGGGAAGGCCTCAAATATCTGGGGAATCTTCTGTTATATTGGGGACAGGAACTAAAAATTAGTGCTATTTCTTTGCTTAATGCTACAGCAATAGCAGTAGCGGGGTGGACAGATAGGGTTATCGAAGTAGCACAAAGAGCTTGGAGAGCCCTTCTCCACATACCTAGAAGAATCAGACAGGGCTTA-GAAAGGGCTTT---GCTA---TAA-
>01_AE.CN.2002.YN0203.JX112860
ATGAG--AGTGAAGGAGACACAGATGAAT---TGGCCAAACTGGTGGAAA------------------------------TGGGGGACTTTGATC------------------------CTT---GGGTTG---GTG---------ATAATTTGT-AGTGCCTCA---------------GACAACTTGTGGGTTACAGTT---TATTACGGG----GTTCCTGTGTGGAGAGATGCAGATACCACCCTATTTTGTGCATCAGATGCCAAAGCACATAGTACAGAAGTGCATAATGTCTGGGCCACACATGCCTGTGTACCCACAGACCCCAACCCACAAGAAATACAC--------------CTGGAA---AATGTAACAGAAAATTTTAACATGTGGACAAATAAAATGGTAGAGCAGATG-CAGGAGGACGTA---ATCAGTTTGTGGGATGAAAGTCTAAAGCCATGTGTAAAG------TTA-----ACTCCTCTCTGTGTTACTTTAACTTGTAGAGATGTTAATTTGACCCAGAGCAATAACACAGCC---------------------------------------------------------------------------AATGCAACCATGATAGGAAATATAACAGATGAA---GTAAGGAACTGTTCTTTT---AATATGACC---ACAGAACTA-AGG---------GATAGGAAG---------------------------CAGAAGGTATATGCACTT-TTTTATAAGCTTGATATAGTACAA------------------------------------------------------------------------------------------------------------------------------ATTGATGAGAATGAAACA---------------------------------------------------------------------------AGTGAG---TAT---AGGTTAATAAAT---------------------TGTAATACTTCAGTCATT---AAGCAGGCTTGCCCAAAGGTATCCTTTGATCCAATTCCT---------ATACATTATTGTACTCCAGCTGGTTATGCGATTTTAAAGTGTAAT---GATAAGAATTTCAATGGGACAGGGCCATGTAAAAATGTC-AGCTCAGTACAATGCACACATGGAATTAAGCCAGTGATATCAACTCAATTGCTGTTAAATGGCAGTCTAGCAGAA---GAA---------------------------------GAGATA---ATAATCAGATCTGAAAATCTCACAAACAATGCCAAAACCATAATAGTGCACCTTAAT------AAATCTGTAGAAATCAATTGTACAAGACCC---TTT---------GAAAAAATA---AGA---ACACCTATGCGTATA------------GGA------CCAGGACAA------GTA---TTC---TATAAA------------ACAGGAAAC-ATAAATGGA---GATATAAGGAAAGCATATTGTGAGGTT---AAT---------------------GGAACA--CAATGGAATGAAACTTTA-AAACAG-GTAGCT-GAAAAATTAAGA------------AAG-CACTTT------------------AATAGGACA---------------ATAATCTTTCAACCA---------TCC------TCA------GGAGGAGATCTAGAAATT--------------ACAATGCAT-CATTTTAATTGTAGA------GGGGAATTTTTCTATTGCAATACAACAAAACTG----TTTAATAGTACTTGGCCAGGA------------------------------------------------------------------AATACAACCATAGAGAATAGCACTATCATA---------------CTT---CCATGC-AGGATAAAGCAAATTGTAAAC---ATGTGGCAGGGA-GCAGGACAA-GCA-ATGTAT------------GCT-CCTCCCATC--AGTGGA---ATAATT---AAT------------------TGTGTATCAAATATTACAGGAATACTA---TTG---------ACAAGA---GATGGTGGTCCT---------------------------------------AATGCTACT---------------------------------------------AATGAGACCTTCAGACCTGGA-GGAGGAAATATAAAGGACAAT---TGGAGAAGTGAA-TTATATAAATATAAAGTA-GTACAAATT-GAACCACTA---GGAGTGGCACCCACCAGGGCAAAGAGAAGA------------GTGGTG---------------GAAAGA------GAAAAAAGAGCAGTG------GGA-------------ATAGGAGCTATG---ATCTTTGGGTTCTTAGGAGCAGCA-GGAAGCACTATGGGC-GCGGCGTCA----ATAACGCTGACGGTACAGGCCAGACAATTATTG-TCT---GGTATAGTGCAACAGCAAAGC---AATTTGCTGAGGGCTATAGAGGCGCAGCAGCAT-CTGTTGCAACTCACAGTCTGGGGCATTAAACAGCTCCAGGCAAGAGTCCTGGCTGTGGGAAGATACCTAAAGGATCAAAAGTTCCTAGGACTTTGGGGCTGCTCTGGAAAAATCATCTGCACCACTGCTGTGCCCTGGAACTCCACTTGGAGT---------AATAGATCT---TTTGAAGAGATTTGG---------GAC---AACATGACATGGATAGAATGGGAAAGAGAAATTAGCAATTACACAAACAAAATATATGAGCTACTTACAGAATCGCAGAACCAGCAGGACAGGAATGAAAAGGATTTGTTGGAATTGGATAAATGGGCAAGTCTGTGGAATTGGTTTGACATAACAAAGTGGCTGTGGTACATAAGAATATTTATAATGATAGTAGGAGGTTTAATAGGTTTAAGAATAATTTTTGCTGTGCTTTCTATAGTAAATAGAGTTAGGCAGGGATACTCACCTTTGTCT-TTCCAGACC-CCT-TCCCAC------------CAC---CAGAGG---GAA------CCC---GACAGG-CCCGGAGAAATCGAAGAAGGAGGTGGCGAGCAAGGCAACGACAGATCCGTGCGATTAGTGAGCGGATTCTTAGCACTTGCGTGGGACGACCTACGGAGCCTGTGCCTCTTCAGCTACCACCGCTTGAGAGACTTAGTC-TCAAGTGCAGTGAGGACTGTGGAACTTCTGGGACGCAGCAGCCTCAAGGGACTGAGACGG-GGGTGGGAAGGCCTCAAATATCTGGGGAATCTTCTGTTGTATTGGGGACAGGAACTAAAAATTAGTGCTATTTCTTTGTTTGATGCTACAGCAATAACAGTAGCGGGGTGGACAGATAGGGTTATAGAAGTAGCACAAAGAGCTTGGAGAGCTCTTCTCCACATACCTAGAAGAATTAGACAGGGCTTA-GAAAGGGCTTT---GCTA---GAA-
>01_AE.CN.2002.YN0221.JX112861
ATGAG--AGTGAAGGAGACACAGATGAAT---TGGCCAAACTTGTGGAAA------------------------------TGGGGAACTTTGATC------------------------CTG---GGGTTG---GTG---------ATAATTTGT-AGTGCCTCA---------------GAAAACTTGTGGGTTACAGTT---TATTATGGG----GTTCCTGTGTGGAGAGATGCAGATACCACCCTATTTTGTGCATCAGATGCCAAAGCACATGACACAGAAGTGCACAATGTCTGGGCCACACATGCCTGTGTACCCACAGACCCCAACCCACAGGAAATATTC--------------CTCAAA---AATGTAACAGAAGATTTTAACATGTGGAAAAATAAAATGGCAGAGCAGATG-CAGGAGGATGTA---ATCAGTTTATGGGATCAAAGTCTAAAGCCATGTGTAAAA------TTA-----ACTCCTCTCTGTGTTACTTTAAATTGTGCAGAAGCTAAGTGGAACAAAACAGCCAATGTAACAAATATG------------------------------------------------------------ACAGATGAAAAAAATATAACTATAGGAAATCTGACAGGTGAA---GTAAAAAACTGTTCTTTT---AATATGACC---ACAGAACTA-AGA---------GATAGGAAG---------------------------CAGAAGGCCTATGCACTT-TTTTATAAGCTTGATATAGTACCAATT------------------------------------------------------------------------------------------------------------------------GGAAATAATAGTAATGGTAGT---------------------------------------------------------------------------GGTAAA---TAT---ATGTTAATAAAT---------------------TGTAATACTTCAGTCATT---AAGCAGGCTTGTCCAAAGATATCCTTTGATCCAATTCCT---------ATACATTATTGTACTCCAGCTGGTTATGCGATTTTAAAGTGTAAT---GATAAGAATTTCACTGGGACAGGGCTATGTAAAAATGTC-AGCTCAGTACAGTGCACACATGGAATTAAGCCAGTGGTATCAACTCAATTGCTGTTAAATGGCAGTCTAGCAGAA---GAA---------------------------------AAGATA---ATAATCAGATCTGAAAATCTTACAGACAATGCCAAAACCATAATAGTACACCTTAAT------GAATCTGTAAAAATCAATTGTACCAGACCC---TCC---------AACAATACA---AGA---ACAGGTATAACTATA------------GGA------CCAGGACAA------GTA---TTC---TATAGA------------ACAGGAGAC-ATAATAGGA---GATATAAGAAGAGCATATTGTGAGATT---AAT---------------------GGAACA--AAATGGAATAAAGTTTTA-AAACAG-GTAGCT-GACACTTTAAAA------------GAG-CACTTTGGT---------------AATAAAACA---------------ATAATCTTTGAACAA---CCA---TCC------TCA------GGAGGAGATCCAGAAATT--------------ACAATGCAT-CATTTTAATTGTAGA------GGGGAATTTTTCTATTGCAATACAACAAATCTG----TTTCGGCTTAATGAAACTTGCGCAGAA------------------------------------------------------AATGACACCATGGAAGGGTGTAATAAAACTATCATA---------------CTT---CCATGC-AGGATAAAGCAAATTATAAAC---ATGTGGCAGGGA-GTAGGACAA-GCA-ATGTAT------------GCT-CCTCCCATC--AGAGGA---AGTATT---AAG------------------TGTGTATCAGATATTACAGGAATACTG---TTA---------ACAAGT---GATAGTGGT------------------------------------------AATAACACT------------------------------------AATGGCAAC---GAGACCTTTAGACCTGCA-GGAGGAAATATGAAGGACAAT---TGGAGAAGTGAA-TTATATAAATATAAAGTA-GTAGAAATT-GAACCACTA---GGAATAGCACCCACCAGGGCAAAGAGAAGA------------GTGGTG---------------GAGAGA------CAAAAAAGAGCAGTG------GGA-------------ATAGGAGCCATG---ATCTTTGGGTTCTTAGGAGCAGCA-GGAAGCACTATGGGC-GCGGCGTCA----ATAACGCTGACGGTACAGGCCAGACAATTATTG-TCT---GGTATAGTGCAACAGCAAAGC---AATTTGCTGAGGGCTATAGAGGCGCAGCAGCAT-CTGTTGCAACTCACAGTCTGGGGCATTAAACAGCTCCAGGCAAGAGTCCTGGCTGTGGAAAGATACCTAAAAGATCAAAGGCTCCTAGGACTTTGGGGCTGCTCTGGAAAAATCATCTGCACCACTGCTGTGCCCTGGAACTCCACTTGGAGT---------AATAGATCT---CATGATGATATTTGG---------GAA---AACCTGACATGGACACAATGGGAAAGAGAAATTAGCAATTACACAGACCAAATATATGGGATACTTACAGAATCGCAGAACCAGCAGGACAGGAATGAAAAGGATTTGTTAGCATTAGATAAATGGGCAAGCCTGTGGAATTGGTTTGACATAACAAGATGGCTGTGGTATATAAAAATATTTATAATGATAGTAGGAGGTTTAATAGGTTTAAGAATAATTTTTGCTGTGCTTTCTATAGTAAATAGAGTTAGGCAGGGATACTCACCTTTGTCT-TTCCAGACC-CCT-ATCCAT------------CAC---CAGAGG---GAA------CCC---GACAGG-CCCGAAGGAATCGAAGAAGGAGGTGGCGAGCAAGACAGAGACAGGTCCGTGCGATTAGTGAGCGGATTCTTAGCACTTTTCTGGGACGATCTACGGAGCCTGTGCCTCTTCAGCTACCACCGCTTGAGAGACTTAACC-TTGATTGCAGCGAGGACTGCGGAACTTCTGGGACGCAGCAGTCTCAAGGGACTGAGGTTG-GGGTGGGAAGGCCTCAAATATCTGGGGAATCTTCTGATATATTGGAGCCAGGAGCTGAAAATTAGCGCTATTTCTTTGCTTAATGCTACAGCAATAGCAGTAGGAGGGTGGACAGATAGGGTTATAGAAGTAGCACAAAGAGCTTGGAGAGCCTTTCTCCACATACCTAGAAGAATCAGACAAGGCTTA-GAAAGGATTTT---GCTA---TAA-
>01_AE.CN.2002.YN0225.JX112862
ATGAG--AGTGAAGGAGACACAGATGAAT---TGGCCAAACTGGTGGAAA------------------------------TGGGGGACTTTGATC------------------------CTT---GGGTTG---GTG---------ATAATTTGT-AGTGCCTCA---------------GACAACTTGTGGGTTACAGTT---TATTACGGG----GTTCCTGTGTGGAGAGATGCAGATACCACCCTATTTTGTGCATCAGATGCCAAAGCACATAGTACAGAAGTGCATAATGTCTGGGCCACACATGCCTGTGTACCCACAGACCCCAACCCACAAGAAATACAC--------------CTGGAA---AATGTAACAGAAAATTTTAACATGTGGAAAAATAAAATGGTAGAGCAGATG-CAGGAGGACGTA---ATCAGTTTATGGGATCAAAGTCTAAAGCCATGTGTAAAG------TTA-----ACTCCTCTCTGTGTTACTTTAACTTGTATTACTGCTAATTTGACCACGGGCAATAACACAACCAATGCAACCATAATA------------------------------------------GGCAATAACACAGCCAATGCAACCATAATAGGAAATAATATAACAGATGAA---GTAAGGAACTGTTCTTTT---AATATGACC---ACAGAACTA-AGA---------GATAGGCAG---------------------------CAGAAGGTATATGCACTT-TTTTATAAGCTTGATATAGTACAA---------------------------------------------------------------------------------------------------------------------------------ATTGGGAATGAAACA---------------------------------------------------------------------AGT---AGTGAG---TAT---AGGTTAATAAAT---------------------TGTAATACTTCAGTCATT---AAGCAGGCTTGCCCAAAGGTATCCTTTGATCCAATTCCT---------ATACATTATTGTACTCCAGCTGGTTATGCGATTTTAAAGTGTAAT---GATAAGAATTTCAATGGGACAGGGCCATGTAAAAATGTC-AGCTCAGTACAATGCACACATGGAATTAAGCCAGTGATATCAACTCAATTGCTGTTAAATGGCAGTCTAGCAGAA---GAA---------------------------------GAGATA---ATAATCAGATCTGAAAATCTCACAAACAATGCCAAAACCATAATAGTGCACCTTAAT------AAATCTGTAGAAATCAATTGTACAAGACCC---TTT---------AAAACAATA---AGA---GCACCTATGCGTATA------------GGA------CCAGGACAA------GTA---TTC---TATAAA------------ACAGGAAAC-ATAAATGGA---GATATAAGGAAAGCATATTGTGAGGTT---AAT---------------------GGAACA--CAATGGAATGAAACTTTA-AAACAG-GTAGCT-GAAAAATTAAGA------------AAG-CACTTT------------------AATAAGACA---------------ATAATCTTTCAACCA---------TCC------TCA------GGAGGAGATCTAGAAATT--------------ACAATGCTT-CATTTTAATTGTAGA------GGGGAATTTTTCTATTGCAATACAACAAAACTG----TTTAATAGTACTTGGCCAGGA------------------------------------------------------------------AATACAACCATAGAGAATGGCAATATCACA---------------CTT---CCATGC-AGGATAAAGCAAATTGTAAAC---ATGTGGCAGGGA-GCAGGACAA-GCA-ATGTAT------------GCT-CCTCCCATC--AATGGA---ATAATT---AAT------------------TGTGTATCAAATATTACAGGAATACTA---TTG---------ACAAGA---GATGGTGGTCCT---------------------------------------AATAATACT---------------------------------------------AATGAGACCTTCAGACCTGAA-GGAGGAAATATAAAGGACAAT---TGGAGAAGTGAA-TTATATAAATATAAAGTA-GTACAAATT-GAACCACTA---GGAGTGGCACCCACCAGGGCAAAGAGAAGA------------GTGGTG---------------GACAGA------GAAAAAAGAGCAGTG------GGA-------------ATAGGAGCTATG---ATCTTTGGGTTCTTAGGAGCAGCA-GGAAGCACTATGGGC-GCGGCGTCA----ATAACGCTGACGGTACAGGCCAGACAATTATTG-TCT---GGTATAGTGCAACAGCAAAGC---AATTTGCTGAGGGCTATAGAGGCGCAGCAGCAT-CTGTTGCAACTCACAGTCTGGGGCATTAAACAGCTCCAGGCAAGAGTCCTGGCTGTGGAAAGATACCTAAAGGATCAAAAGTTCCTAGGACTTTGGGGCTGCTCTGGAAAAATCATCTGCACCACTGCTGTGCCCTGGAACTCCACTTGGAGT---------AATAGATCT---TTTGAAGAGATTTGG---------GAC---AACATGACATGGATAGAATGGGAAAGGGAAATTAGCAATTACACAAACAAAATATATGAGCTACTTACAGAATCGCAGAACCAGCAGGACAGGAATGAAAAGGATTTGTTGGAATTGGATAAATGGGCAAGTCTGTGGAATTGGTTTGACATAACAAAGTGGCTGTGGTACATAAGAATATTTATAATGATAGTAGGAGGGTTAATAGGTATAAGAATAATTTTTGCTGTGCTTTCTATAGTAAATAGAGTTAGGCAGGGATACTCACCTTTGTCT-TTCCAGACC-CCT-TCCCAC------------CAC---CAGAGG---GAA------CCC---GACAGG-CCCGGAGAAATCGAAGAAGGAGGTGGCGAGCAAGGCAACGACAGATCCGTGCGATTAGTGAGCGGATTCTTAGCACTTTTCTGGGACGACCTACGGAGCCTGTGCCTCTTCAGCTACCACCGCTTGAGGGACTTAGTC-TCAATTGCAGTGAGGACTGTGGAACTTCTGGGACGCAGCAGTCTCAAGGGACTGAGACGG-GGGTGGGAAGGCCTCAAATATCTGGGGAATCTTCTGTTGTATTGGGGACAGGAACTAAAAATTAGTGCTATTTCTTTGTTTGATGCTACAGCAATAACAGTAGCGGGGTGGACAGATAGGGTTATAGAAGTAGCACAAAGAGCTTGGAGAGCTCTTCTCCACATACCTAGAAGAATCAGACAGGGCTTA-GAAAGGGCTTT---GCTA---TAA-
>01_AE.CN.2002.YN0229.JX112863
ATGAG--AGTGAGGGAGACACAGATGAAT---TGGCCAAACTTGTGGAAA------------------------------TGGGGGACTTTGATC------------------------CTT---GGATTG---GTG---------ATAATTTGT-AGTGCCTCA---------------GACAACTTGTGGGTTACTGTT---TATTATGGG----GTTCCTGTGTGGAGAGATGCAGATACCACCCTATTTTGTGCATCAGATGCCAAAGCACATGAGACAGAAGTGCACAATGTCTGGGCCACACATGCCTGTGTACCCACAGACCCCAACCCACAAGAAATACAC--------------CTAGAA---AATGTAACAGAACCTTTTAACATGTGGAAAAATAAAATGGCAGAGCAGATG-CAGGAGGATATA---ATCAGTTTATGGGATCAAAGTCTACAGCCATGTGTAAAG------TTA-----ACTCCTCTCTGTGTTACTTTAAGTTGTACCAAGGCTAACTTGAAAACTAACTTGACCAATGATAACTCGACC------------------------------------------------------AAAGTCAATACCACTGTCTCTACAATAGGAAATATAACAGATGAA---GTAAGCAACTGTACTTTT---AATATGACC---ACAGAACTA-AGA---------GATAAAAAG---------------------------AAGCAGGTCTATGCACTT-TTTTATAAGCTTGATATAGTACAA---------------------------------------------------------------------------------------------------------------------------ATTAGAGATACAAATAGTAGT---------------------------------------------------------------------------AATCAG---TAT---AGGTTAATAAAT---------------------TGTAATACTTCAGTCATT---ACGCAGGCTTGTCCAAAGGTATCCTTTGATCCAATTCCT---------ATACATTATTGTGCTCCAGCTGGTTATGCGATTTTAAAGTGTAAT---GATAAGAATTTCAATGGGACAGGGCCATGTAAAAATGTC-AGCTCAGTACAATGCACACATGGAATTAAGCCAGTGGTATCAACTCAATTGCTGTTAAATGGTAGTCTAGCAGAA---GAA---------------------------------GAGATA---ATAATCAGATCTGAAAATCTCACAGACAATGCCAAAACCATAATAGTGCACCTTAAT------GAATCTGTAGAAATCAATTGTACCAGACCC---TCC---------AACAATACA---AGA---ACAAGTATACCTATA------------GGA------CCAGGAAAA------GTA---TTC---TATAGA------------ACAGGAGAA-ATAATAGGA---GATATAAGAAAAGCATATTGTGAGATT---AAT---------------------GGAACA--AAATGGAATAAAGTTTTA-AAACAG-GTAGCT-GACAAATTAGAA------------GAG-CACTTT------------------AATAAAACA---------------ACAATCTTTCAACCA---------CCC------TCA------GGAGGAGATCTAGAAATT--------------ACAATGCAT-CATTTTAATTGTAAA------GGGGAATTTTTCTATTGCAATACAACAAAACTG----TTTAATAATACTTGCATAAATGGA---------------------------------------------------------------ACCACGAAGGGGTGTAATGGTACTATCATA---------------ATT---CTATGC-AAGATAAAGCAAATTGTAAAC---ATGTGGCAGGGA-GTAGGACAA-GCA-ATGTAT------------GCT-CCTCCCGTC--AGAGGA---ACAATT---AAT------------------TGTGTATCAAATATTACAGGAATAATA---TTG---------ACAAGA---GATGGTGGAGTT---------------------------------------AATAGGACA---------------------------------------CATAAC---GAGACCTTCAGACCTGGA-GGAGGAAATATGAAAGATAAT---TGGAGAAATGAA-TTATATAAATATAAAACA-GTACTAATT-GAACCACTA---GGAATAGCACCCACCAGGGCAAAGAGAAGA------------GTGGTG---------------GAGAGA------GAAAAAAGAGCAGTG------GGA-------------ATAGGAGCTATG---ATCTTTGGGTTCTTGGGAGCAGCA-GGAAGCACTATGGGC-GCAGCGTCA----ATAACGCTGACGGTACAGGCCAGACAATTATTG-TCT---GGTATAGTGCAACAGCAAAGC---AATTTGCTGAGGGCTATAGAGGCGCAACATCAT-CTGTTGCAACTCACAGTCTGGGGCATTAAACAGCTCCAGGCAAGAGTCCTGGCTGTGGAAAGATACCTAAGGGATCAAAAGTTCCTAGGACTTTGGGGCTGCTCTGGAAAAATCATCTGCACCACTGCTGTGCCCTGGAACTCCACTTGGAGT---------AATAAATCT---TTTGAAGAGATTTGG---------GAC---AACATGACATGGATAGAATGGGAGAGAGAAATTAGCAATTACACAAGCAAAATATATGAGCTAATTACAGAATCGCAGAACCAGCAGGACAGAAATGAAAAAGATTTGTTAGAATTGGATAAATGGGCAAGTCTGTGGAATTGGTTTGACATAACAAATTGGCTGTGGTATATAAAAATATTTATAATGATAGTAGGAAGTTTAATAGGTTTAAGAATAATTTTTGCTGTGCTTTCTATAGTAAATAGAGTTAGGGAGGGATACTCACCTTTGTCT-TTCCAGACC-CCT-ACCCAT------------CAT---CAGAGG---GAA------ACC---GACAGA-CCCGAAGAAATCGAAGAAGAAGGTGGCGAGCAAGGCAGAGACAGATCCGTGCGCTTAGTGAGCGGTTTCTTAGCTCTTGCCTGGGACGATCTACGGAGCCTGTGCCTCTTCAGCTACCACCGCTTGAGAGACTTAATC-TTGATAACAACGAGGACTGTGGAACTTCTGGGACACAGCAGTCTCAAGGGACTGAGGCGG-GGGTGGGAAGGCCTGAAATATCTGGGGAATGTTCTGTTATACTGGGGCCAGGAACTAAAAATTAGTGCTGTTTCTTTGCTTGATACTACAGCAATAGCAGTAGCGGGGTGGACAGATAGAATTATAGAAGTAGCACAAAGAGCTTGGAGAGCCATTCTCCACATACCTAGAAGAATCAGACAGGGCTTA-GAAAGGTCTTT---GCTA---TAA-
>01_AE.CN.2002.YN0232.JX112864
ATGAG--AGTGAAGGAGACACAGATGAAT---TGGCTAAACTTGTGGAAA------------------------------TGGGGGACTTTGATC------------------------CTT---GGGTTG---GTG---------ATAATTTGT-AGTGCCTCA---------------GACAACTTGTGGGTTACTGTT---TATTATGGG----GTTCCTGTGTGGAGAGATGCAGATACCACCCTATTTTGTGCATCAGATGCCAAAGCACATGAGACAGAAGTGCACAATGTCTGGGCCACACATGCCTGTGTACCCACAGACCCCAACCCACAAGAAATACAC--------------CTAGAA---AATGTAACAGAACCTTTTAACATGTGGAAAAATAAAATGGCAGAGCAGATG-CAGGAGGATATA---ATCAGTTTATGGGATCAAAGTCTACAGCCATGTGTAAAG------TTA-----ACTCCTCTCTGTGTTACTTTAAGTTGTACCACTGCTAACTTGGCCAAAGCTAACTTGACCAATGATAACTCGACC---------------------------------------------------AAAGTCAATACCACTGTCTCTACAATAGGAAATATAACAGATGAA---GTAAGCAACTGTACTTTT---AATATGACC---ACAGAACTA-AGA---------GATAAAAAG---------------------------AAACAGGTCTATGCACTT-TTTTATAAGCTTGATATAGTACAA---------------------------------------------------------------------------------------------------------------------------ATTGGAGATACAAATAGTAGT---------------------------------------------------------------------------AATCAG---TAT---AGGTTAATAAAT---------------------TGTAATACTTCAGTCATT---ACGCAGGCTTGTCCAAAGGTATCCTTTGATCCAATTCCT---------ATACATTATTGTGCTCCAGCTGGTTATGCGATTTTAAAGTGTAAT---GATAAGAATTTCAATGGGACAGGGCCATGTAAAAATGTC-AGCTCAGTACAATGCACACATGGAATTAAGCCAGTGGTATCAACTCAATTGCTGTTAAATGGCAGTCTAGCAGAA---GAA---------------------------------GAGATA---GTAATCAGATCTGAAAATCTCACAGACAATGCCAAAACCATAATAATGCACCTTAAT------GAATCTATAGAAATCAATTGTACCAGACCC---TCC---------AACAATATA---AGA---ACAAGGATGACTATA------------GGA------CCAGGAAAA------GTA---TTC---TATAGA------------ACAGGAGAA-ATAATAGGA---GATATAAGAAAAGCATATTGTGAGATT---AAT---------------------GGAACA--AAATGGAATAAAGTTTTA-ACACAG-GTAGCT-AAAAAGTTACAA------------GAG-CACTTT------------------AATAAAACA---------------ATACGCTTTCAGCCA---------CCC------TCA------GGAGGAGATCTAGAAATT--------------ACAATGCAT-CATTTTAATTGTAAA------GGGGAATTTTTCTATTGCAATACAACAAAACTG----TTTAATAATACTTACAAAGGAAAGGAC---------------------------------------------------------ACCATGGAGAAACAGAATAATGGCACTATCATA---------------CTT---CTATGC-AAGATAAAGCAAATTGTAAAC---ATGTGGCAGGGA-GTAGGACAA-GCA-ATGTAT------------GCT-CCTCCCATC--AGAGGA---ACAATT---AAT------------------TGTGTATCAAATATTACAGGAATAATA---TTG---------ACAAGA---GATGGTGGAGAT---------------------------------------AATAATACA---------------------------------------AATAAT---GAGACCTTTAGACCTGGA-GGAGGAAATATGAAAGATAAT---TGGAGAAATGAA-TTATATAAATATAAAACA-GTACAAATT-GAACCACTA---GGAATAGCACCCACCAGGGCAAAGAGAAGA------------GTGGTG---------------GAGAGA------GAAAAAAGAGCAGTG------GGA-------------ATAGGAGCTATG---ATCTTTGGGTTCTTGGGAGCAGCG-GGAAGCACTATGGGC-GCAGCGTCA----ATAACGCTGACGGTACAGGCCAGACAATTATTG-TCT---GGTATAGTGCAACAGCAAAGC---AATTTGCTGAGGGCTATAGAGGCGCAACATCAT-CTGTTGCAACTCACAGTCTGGGGCATTAAACAGCTCCAGGCAAGAGTCCTGGCTGTGGAAAGATACCTAAAGGATCAAAAGTTCCTAGGACTTTGGGGCTGCTCTGGAAAAATCATCTGCACCACTGCTGTGCCCTGGAACTCCACTTGGAGT---------AATAAATCT---TTTGAAGAGATTTGG---------GAC---AACATGACATGGATAGAATGGGAGAGAGAAATTAGCAATTACACGAGCAAAATATATGAACTACTTACAGAATCGCAGAACCAGCAGGACAGGAATGAAAAAGATTTGTTAGAATTGGATAAATGGGCAAGTCTGTGGAATTGGTTTGACATAACAAATTGGCTGTGGTATATAAAAATATTCATAATGATAGTAGGAAGTTTAATAGGTTTAAGAATAATTTTTGCTGTGCTTTCTATAGTAAATAGAGTTAGGGAGGGATACTCACCTTTGTCT-TTCCAGACC-CCT-ATCCAT------------CAT---CAGAGG---GAA------ACC---GACAGA-CCCGAAGGAATCGAAGAAGAAGGTGGCGAGCAAGGCAGAGACAGATCCGTGCGCTTAGTGAGCGGTTTCTTAGCTCTTGCCTGGGACGATCTACGGAGCCTGTGCCTCTTCAGCTACCACCGCTTGAGAGACTTAATC-TTGATAACAGCGAGGACTGTGGAACTTCTGGGACACAGCAGTCTCAAGGGACTGAGACGG-GGGTGGGAAGGCCTGAAATATCTGGGGAATGTTCTGTTATACTGGGGCCAGGAACTAAAAATTAGTGCCATTTCTTTGCTTGATACTACAGCAATAGCAGTAGCGGGGTGGACAGATAGAATTATAGAAGTAGCACAAAGAGCTTGGAGAGCCATTCTCCACATACCTAGAAGAATCAGACAGGGCTTA-GAAAGGTCTTT---GCTA---TAA-
>01_AE.CN.2002.YN0235.JX112865
ATGAG--AGTGAAGGAGACACAGATGAAT---TGGCCAAACTGGTGGAAA------------------------------TGGGGAACTTTGATC------------------------CTT---GGGTTG---GTG---------ATAATTTGT-AGTGCCTCA---------------GACAACTTGTGGGTTACAGTT---TATTACGGG----GTTCCTGTGTGGAGAGATGCAGATACCACCCTATTTTGTGCATCAGATGCCAAAGCACATAGTACAGAAGTGCATAATGTCTGGGCCACACATGCCTGTGTACCCACAGACCCCAACCCACAAGAAATACAC--------------CTGGAA---AATGTAACAGAAAATTTTAACATGTGGACAAATAAAATGGTAGAACAGATG-CAGGAGGACGTA---ATCAGTTTATGGGATCAAAGTCTAAAGCCATGTGTAAAG------TTA-----ACTCCTCTCTGTGTTACTTTAAATTGTAGTAATGCTAATTTGACCAAGGGCAATAACACAGCC---------------------------------------------------------------------------AATGCAGCCATGATAGGAAATATAACAGATGAA---GTAAGGAACTGTTCTTTT---AATATGACC---ACAGAAATA-AGA---------GATAGGAAG---------------------------CAGAAGGTATATGCACTT-TTTTATAAGCTTGATATAGTACAA---------------------------------------------------------------------------------------------------------------------------------ATTGAGAATGAAACA---------------------------------------------------------------------------AGTGAG---TAT---AGGTTAATAAAT---------------------TGTAATACTTCAGTCATT---AAGCAGGCTTGCCCAAAGGTATCCTTTGATCCAATTCCT---------ATACATTATTGTACTCCAGCTGGTTATGCGATTTTAAAGTGTAAT---GATAAGAATTTCAATGGGACAGGGCCATGTAAAAATGTC-AGCTCAGTACAATGCACACATGGAATTAAGCCAGTGATATCAACTCAATTGCTGTTAAATGGCAGTCTAGCAGAA---GAA---------------------------------GAGATA---ATAATCAGATCTGATAATCTCACAAACAATGCCAAAACCATAATAGTGCACCTTAAT------AAATCTGTAGAAATCAATTGTACAAGACCC---TCT---------AACAATACA---AGA---ACAAGTATACGTATA------------GGA------CCAGGACAA------GTA---TTC---TATAAA------------ACAGGAGAC-ATAATAGGA---GATATAAGGAAAGCATATTGTGAGGTT---AAT---------------------GGAACA--CAATGGAATGAAACTTTA-AAACGG-GTAGCT-GAAAAATTAAGA------------AAG-CATTTT------------------AATAAGACA---------------ATAATCTTTCAACCA---------TCC------TCA------GGAGGAGATCTAGAAATT--------------ACAACGCTT-CATTTTAATTGTAGA------GGGGAATTTTTCTATTGCAATACAACAAAACTG----TTTAATAGTACTTGGCCAGGA------------------------------------------------------------------AATACAACCATAGAGAATGGCAATATCATA---------------CTT---CCATGC-AGGATAAAGCAAATTGTAAAC---ATGTGGCAGGGA-GCAGGACAA-GCA-ATGTAT------------GCT-CCTCCCATC--AGTGGA---AGAATT---AAT------------------TGTGTATCAAATATTACAGGAATACTA---TTG---------ACAAGA---GATGGTGGTACT---------------------------------------AATACTACT---------------------------------------------AATGAGACCTTCAGACCTGAA-GGAGGAAATATAAAGGACAAT---TGGAGAAGTGAA-TTATATAAATATAAAGTA-GTACAAATT-GAGCCACTA---GGAGTGGCACCCACCAGGGCAAAGAGAAGA------------GTGGTG---------------GAAAGA------GAAAAAAGAGCAGTG------GGA-------------ATAGGAGCTATG---ATCTTTGGGTTCTTAGGAGCAGCA-GGAAGCACTATGGGC-GCGGCGTCA----ATAACGCTGACGGTACAGGCCAGACAATTATTG-TCT---GGTATAGTGCAACAGCAAAGC---AATTTGCTGAGAGCTATAGAGGCGCAGCAGCAT-CTGTTGCAACTCACAGTCTGGGGCATTAAACAGCTCCAGGCAAGAGTCCTGGCTGTGGAAAGATACCTAAAGGATCAAAAGTTCCTAGGACTTTGGGGCTGCTCTGGAAAAGTCATCTGCACCACTGCTGTGCCCTGGAACTCCACTTGGAGT---------AATAGATCT---TTTGAAGAGATTTGG---------GAC---AACATGACATGGATAGAATGGGACAGGGAAATTAGCAATTACACAAACAAAATATATGAGCTACTTACAGAATCGCAGAACCAGCAGGACAAGAATGAAAAGGATTTGTTGGAGTTGGATCAATGGGCAAGTCTGTGGAATTGGTTTGACATAACAAAGTGGCTGTGGTACATAAAAATATTTATAATTATAGTAGGAGGTTTAATAGGTTTAAGAATAATTTGTGCTGTGCTTTCTATAGTAAATAGAGTTAGGCAGGGATACTCACCTTTGTCT-TTCCAGACC-CCT-TCCCAC------------CAC---CAGAGG---GAA------CCC---GACAGG-CCCGGAGAAATCGAAGAAGGAGGTGGCGAGCAAGGCAACGACAGATCCGTGCGATTAGTGAGCGGATTCTTAGCACTTGCCTGGGACGACCTACGGAGCCTGTGCCTCTTCAGCTACCACCGCTTGAGAGACTTAGTC-TCAATTGCAGTGAGGACTGCGGAACTTCTGGGACGCAGCAGTCTCAAGGGACTGAGACGG-GGGTGGGAAGGCCTCAAATATCTGGGGAATCTTCTGTTGTATTGGGGTCAGGAACTAAAAATTAGTGCTATTTCTTTGTTTGATGCTACAGCAATAACAGTAGCGGGGTGGACAGATAGGGTTATAGAAGTAGCACAAAGAGCTTGGAGAGCTCTTCTCCACATACCTAGAAGAATCAGACAGGGCTTA-GAAAGGGCTTT---GCAA---TAA-
>01_AE.CN.2002.YN0236.JX112866
ATGAG--AGTGAGGGAGACACAGATGAGT---TGGCCAAACTTGTGGAAA------------------------------TGGGGAACTTTGATC------------------------CTT---GGGTTG---GTG---------ATAATTTGT-AGTGCCTCA---------------AACAACTTGTGGGTTACAGTT---TATTATGGG----GTTCCTGTGTGAAAAGATGCAGAAACCACCCTATTTTGTGCATCAGATGCCAAAGCACATGAGACAGAAGTGCACAATGTCTGGGCCACACATGCCTGTGTACCCACAGACCCCAACCCACAAGAAATATAC--------------CTGGAA---AATGTAACAGAAAATTTTAACATGTGAAAAAATAATATGGTAGAGCAGATG-CAGGAGGATGTA---ATCAGTTTATGGGATCAAAGTCTAAAGCCATGTGTAAGG------TTA-----ACTCCTCTCTGCGTTACTTTAAATTGTACCAATGCTAATTTGACCAATGTCAAGAACACGACCAATGGCAGT------------------------------------------------------AACACCACTGATGCCCCTAGCATAGTAGGAAATATAACAGATGAA---GTAAAAAACTGTTCTTTT---AATATAACC---ACAGAACTA-AGA---------GATAAGAAG---------------------------CAGAAGGTCTATGCACTT-TTTTATTTGCTTGATATAGTACAAACT------------------------------------------------------------------------------------------------------------------------GAAAATAATAATAATAATAAT---------------------------------------------------------------GGTAATTAT---AGTGAG---TAT---AGGTTAATAAAT---------------------TGTAATACTTCAGTCATT---AAACAGGCTTGTCCAAAGATATCCTTTGATCCAATTCCT---------ATACATTATTGTACTCCAGCTGGTTATGCGATTTTTAAATGTAAT---GATAAGAAATTCAATGGGACAGGGCCATGTAAAAATGTC-AGCTCAGTACAATGTACACATGGAATTAAGCCAGTGGTATCAACTCAGTTACTGTTAAATGGCAGTCTAGCAGAA---GGA---------------------------------AAGATA---ATAATCAG--C-------------------------------------CACCTTAAT------AAATCTGTAGAAATCAATTGTACCAGACCC---TCC---------AACAATACA---AGA---ACAAGTATACCTATG------------GGA------CCAGGACAA------GTA---TTC---TATAGA------------ACAGGAGAC-ATAATAGGA---GATATAAGAAAGGCATATTGTGAGATT---AAT---------------------GGAACA--AAATGGGATGAAGCTTTA-AAACAG-GTAGCT-AAAAAATTAGAA------------GAG-CATTTT------------------AATAAGACA---------------ATAAAATTTCAACCA---------CCC------TCA------GGAGGAGATCTAGAAATT--------------ACAATGCAT-CATTTTAATTGTAGA------GGGGAATTTTTCTATTGCAATACAACACAACTG----TTCAATAATACTTACATGGGAAAT------------------------------------------------------------GAAACCAAGGGGAAGTATAATGGCACTATTATA---------------CTT---CCATGC-AGGATAAAGCAAATTATAAAC---ATGTGGCAGGAA-ACAGGACAA-GCA-ATGTAT------------GCT-CCTCCCGTC--AGTGGA---AGAATT---AAG------------------TGTAGATCAAATATTACAGGAATACTA---TTG---------ACAAGA---GATGGTGGT------------------------------------------AATACAACT------------------------------------AACGGGGAA---GAGACCTTCAAACCTGGA-GGAGGAGATATGAGGGACAAT---TGGAGAAATAAA-TTATATAAATATAAAGTA-GTACAAATT-GAACCACTA---GGAATAGCACCCACCAGGGCAAAGAGAAGA------------ATGGTG---------------GAGAGA------GAAAAAAGAGCAGTG------GGA-------------ATAGGAGCTATG---ATCTTTGGGTTCTTAGGAGCAGCA-GGAAGCACTATGGGC-GCGGCGTCA----ATAACGCTGACGGTACAGGCCAGACAATTATTG-TCT---GGTATAGTGCAACAGCAAAGC---AATTTGCTGAGGGCTATAGAGGCGCAGCAGCAT-CTGTTGCAACTCACAGTCTGGGGCATTAAACAGCTCCAGGCAAGAGTCCTGGCTGTGGAAAGATACCTAAAGGATCAACAGTTCCTAGGACTTTGGGGCTGCTCTGGAAAAATCATCTGCACCACTAATGTGCCCTGAAACTCCACTTGGAGT---------AATAAATCT---TATGAAGATATTTGG---------TAC---AATATGACATGGGTAGAATAGGAAAGAAAAATTAGTAATTACACAAACCAAATATATGAGATACTTACAGAATCGCAGGACCAGCAGGAAAGAAATGAAAAGGAATTGCTAGAATTGGATAAATGGGCAAGTCTGTGGAATTGGTTTGACATAACAAATTGGCTGTGGTATATAAAAATATTCATAATGATAGTAGGAGGCTTAATAGGTTTAAGAATAATTTTTGCTGTGCTTTCTATAGTAAATAGAGTTAGGCAGGGATACTCACCTTTGTCT-TTCCAGATC-CCT-ACCCAT------------CAG---CAGAGG---GAG---CAACCC---GACAGA-CCAGAAAAAATCGAAGAAGAAGGTGGCGAGCAAGACAGAGACAGATCCGTGCGATTAGTGAGCGGATTCTTAGCACTTGCCTGGGACGATCTACGGAGCCTGTGCCTCTTCAGCTACCACCGCTTGAGAGACTTCATC-TTGATTGCAGCGAGGACTGTGGAACTTCTGGGACACAGCAGTCTCAAGGGACTGAGACGG-GGGTGGAAAGGCCTCAAATATCTGGGGAATCTTCTGTTATATTGGGGCCAGGAACTAAGGATTAGTGCTATTTCTTTGTTTAATGCTATAGCAATAGCAGTAGCGGGGTGGACAGATAGGGTTATAGAAGTAGTACAAAGAGCTTGGAGAGCCATTCTCCACATACCTAGAAGAATTAGACAGGGCTTA-GAAAGGGTTTT---GCTA---TAA-
>01_AE.CN.2005.05GX001.GU564221
ATGAA--AGTGAAGGAGACACAGATGAAT---TGGCCAAACTTGTGGAAA------------------------------TGGGGAACTTTGATC------------------------CTT---GGGTTG---GTG---------ATAATGTGT-AGTGCCTCA---------------AACAACTTGTGGGTTACAGTT---TATTATGGG----GTTCCTGTGTGGAGAGATGCAGATACCACCCTATTTTGTGCATCAGATGCCAAAGCACATGAGACAGAAGTGCACAATATCTGGGCTACACATGCCTGTGTACCCACAGACCCCAACCCACAAGAAATACAC--------------CTGGAA---AATGTAACAGAAAATTTTAACATGTGGAAAAATAACATGGTACAGCAGATG-CAGGAGGACGTA---ATCAGTCTATGGGATCAAAGTCTAAAGCCATGTGTAAAG------TTA-----ACTCCTCTCTGCGTTACTCTAAATTGTACCGAGGCTAAATTGAATGGGACCAATAGCAATAACACA---------------------------------------------------------------------ACCAATGGCCAAAACATAGGAAATATAACAGATGAA---GTAAAAAACTGTACTTTT---AATATGACC---ACAGAAATA-AAC---------GATAAGAAG---------------------------CAGAAGGTCCATGCACTT-TTCTATAAGCTTGATATAGTACAA---------------------------------------------------------------------------------------------------------------------------ATGCATAGTAATAATAATAGT------------------------------------------------------------------AGTTAT---AGTGAG---TAT---AGGTTAATAAAT---------------------TGTAATACCTCAGCCATT---AAGCAGGCTTGTCCAAAGATATCCTTTGATCCAATTCCT---------ATACATTATTGTACTCCAGCTGGTTATGCGATGTTAAAGTGTAAT---GATAAAAAGTTCAATGGGACAGGGCCATGTAAAAATGTC-AGCTCAGTACAATGCACACATGGAATTAAGCCAGTGGTATCAACTCAATTGCTGTTAAATGGCAGTCTCGCAGAA---GAA---------------------------------GAGATA---ATAATCAGATCTGAAAATCTCACAGACAATACCAAAATCATAATAGTGCACCTTAAT------AAATCTGTAGAAATCAATTGTACCAAACCC---TCC---------AACAATACA---AGA---ACAAGTATAACTATA------------GGA------CCAGGACAA------ATG---TTC---TATAGA------------ACAGGAGAC-ATAATAGGA---GATATAAGAAAAGCATATTGTGAGATT---AAT---------------------GGAACA--AAATGGAATGAAGTGTTA-GTACAG-GTAACT-GCAAAACTAAAA------------GAG-CACTTTAAG---------------AATAAAACA---------------ATAACCTTTCAACAA---------CCC------TCA------GGAGGAGATCTAGAAATT--------------AGAACACAT-CATTTTAGTTGTAGA------GGAGAATTTTTCTATTGCAATACAACACAACTG----TTTAATTGCACAGAG---------------------------------------------------------------------------------GGGTGTAATAACACTATCATA---------------CTT---CCATGC-AGGATAAAACAAATTATAAAC---ATGTGGCAAAGA-GTAGGACAA-GCA-ATGTAT------------GCT-CCTCCCATC--AGTGGA---AGAATT---AAT------------------TGTGTATCAAATATTACAGGAATACTA---TTG---------ACAAGA---GATGGTGATAGT---------------------------------------AACATGACC------------------------------------------------GAGACCTTCAGACCTGGA-GGAGGAAATATAAAGGATAAT---TGGAGAAGTGAA-TTATATAAATATAAAGTA-GTAGAAATT-GAACCACTA---GGAATAGCACCCACCAGGGCAAAGAGAAGA------------GTGGTG---------------GAGAGA------GAAAAGAGAGCAGTG------GGA-------------ATAGGAGCTATG---ATCTTTGGGTTCTTAGGAGCAGCA-GGAAGCACTATGGGC-GCGGCGTCA----ATAACGCTGACGGTACAGGCCAGACAATTATTG-TCT---GGTATAGTGCAACAGCAAAGC---AATTTGCTGAGGGCTATAGAGGCGCAGCAGCAT-ATGTTGCAACTCACAGTCTGGGGCATTAAACAGCTCCAGGCAAGAGTCCTGGCTGTGGAAAGATACCTAAAAGATCAAAAGTTCCTAGGACTTTGGGGCTGCTCTGGGAAAGTCATCTGCACCACTGCTGTGCCCTGGAACAACTCTTGGAGT---------AATAAATCT---TTTGAAGAGATTTGG---------AAC---AACATGACATGGATAGAATGGGAGAGAGAAATTAGCAATTACACAGGCCTGATATATGAGATACTTACAGAATCACAGACCCAGCAGGAACGGAATGAAAAGGATTTGTTAGAATTGGATAAATGGGCAAGTCTGTGGAATTGGTTTGACATAACAAAATGGCTGTGGTATATAAAAATATTTATAATAATAGTAGGAAGCTTAATAGGTTTAAGAATAATTTTTGCTGTGCTTTCTATAGTAAATAGAGTTAGGCAGGGATACTCACCTTTGTCT-TTCCAGATC-CCT-ACCCAT------------CAT---CAGAGG---GAA------CCC---GACAGG-CCCGAAGAAATCGAAGAAGGAGGTGGCGAGCAAGGCAGAAACAGATCCGTGAGATTAGTGAGCGGATTCTTAGCACTTGCGTGGAACGACCTACGGAGCCTGTGCCTCTTCAGCTACCACCTCTTGAGAGACTCCATA-TTGATTGCAGCGAGGACTGTGGAACTTCTGGGACACAGCAGTCTCAAGGGACTGAGACGG-GGGTGGGAAGGTCTCAAATATCTGGGGAATCTTCTGCTGTATTGGGGACAGGAACTAAAAACTGGTGCTGTTTCTCTGCTTAATGCTACAGCAATAGCAGTAGCGGAGTGGACAGATAGGGTTATCGAAGTAGCACAAAGAGCTTGGAGAGCCTTTCTCCACATACCTAGAAGAATCAGGCAGGGCTTA-GAAAGGGCTTT---GGTA---TAA-
>01_AE.CN.2005.05GX002.GU564222
ATGAG--AGTGAAGGAGACACAGATGAAT---TGGCCAAACTTGTGGAAA------------------------------TGGGGGATTTTGATC------------------------AGT---GGGTTG---GTG---------ATAATGTGT-AGTGCCGCA---------------GAAAACTTGTGGGTTACAGTT---TATTATGGG----GTTCCTGTGTGGAAAGATGCAGATACCACCCTATTTTGTGCATCAGATGCCAAAGCACATGAGACAGAAGTGCACAATATATGGGCCACACATGCCTGTGTACCCACAGACCCCAACCCACAAGAAATACCC--------------CTGGAA---AATGTAACAGAAAATTTTGACATATGGAAAAATAACATGGTAGAGCAGATG-CAGGAGGATGTA---ATCAGTTTATGGGATCAGAGTCTAAAGCCATGTGTAAAG------TTA-----ACTCCTCTCTGCGTAACTCTAAATTGTACCAATGCTAAGTGGAACTCAACCAATGTATCCAAT---------------------------------------------------------------------------GTCACTAACCTAATAGGAAATATAACAGATGAA---GTAAAAAACTGTACTTTT---AATATGACC---ACAGAAATA-AGA---------GATAGGGAG---------------------------CAGAAGGTCCATGCACTT-TTTTATAGGCTTGATTTAGTACCA---------------------------------------------------------------------------------------------------------------------------------ATAAATAATAGTAGT------------------------------------------------------------------------------GAC---TAT---AGGCTAATAAAT---------------------TGTAATACTTCAGTCATT---AAACAGGCTTGTCCAAAGATATCCTTTGATCCAATTCCT---------ATACATTATTGTACTCCAGCTGGTTTTGCGCTTTTAAAGTGTAAT---GATAAAAATTTCAATGGGAAAGGGCCATGTAAAAATGTC-AGCTCAGTACAATGCACACATGGAATTAAGCCAGTGATATCAACTCAATTACTGTTAAATGGTAGTCTAGCAGAA---GAG---------------------------------GAGATA---ATAATCAGATCTGAAAATCTCTCAAACAATGCCAAGACCATAATAGTGCACCTTAAT------AAATCTATAGTAATCAATTGTACCAGACCC---TCC---------AACAATACA---AGA---ACAAGTGTAACTATA------------GGA------CCAGGACAA------GTA---TAC---TATAAA------------ACAGGAGAC-ATAATAGGA---GATATAAGAAAAGCATATTGCGAAGTT---AAT---------------------GGAACA--AATTGGTTTAAAGCTTTA-ACCCAG-GTAGCT-GGAAAATTAAAA------------GAG-CACTTT------------------AATAAGACA---------------ATAATCTTTCAACCA---------CAC------TCA------GGAGGAGATTTAGAAATT--------------ACAACGCAT-CACTTTAATTGTAGA------GGGGAATTTTTCTATTGCAATACAAGCCAACTG----TTTAATGGTACTTACAAAGGAAAT------------------------------------------------------------AACACCATAGAGGGGAGTAATGACACTATCATA---------------CTT---CCATGC-AGGATAAAGCAAATTATAAAC---ATGTGGCAGGGA-GTAGGACAA-GCA-ATGTAT------------GCT-CCTCCCATC--AGTGGA---AAAATT---AAT------------------TGTGTATCAAATATTACAGGAATACTA---TTA---------ACAAGA---GATGGTGGTACA---------------------------------------AATAGTACT---------------------------------------------AATGAGACCTTCAGACCTGGA-GGAGGAAATATAAAGGACAAT---TGGAGAAGTGAA-TTATATAAATATAAAGTA-GTACAAATT-GAACCATTA---GGAGTAGCACCCACCAGGGCAAAGAGAAGA------------GTGGTG---------------GAGAGA------GAAAAAAGAGCAGTG------GGA-------------ATAGGAGCTATG---ATCTTTGGGTTCTTAGGAGCAGCA-GGAAGCACTATGGGC-GCGGCGTCA----ATAACGCTGACGGTACAGGCCAGACAATTATTG-TCT---GGTATAGTGCAACAGCAAAGC---AATTTGCTGAGGGCTATAGAGGCGCAGCAGCAT-CTGTTGCAACTCACAGTCTGGGGCATTAAACAGCTCCAGGCAAGAGTCCTGGCTGTGGAAAGATACCTAAAAGATCAAAAGTTCCTAGGACTTTGGGGCTGCTCTGGAAAAATCATCTGCACCACTGCTGTGCCCTGGAACTCCTCTTGGAGC---------AATAAATCT---TTTGAAGAGATTTGG---------AAC---AACATGACATGGATAGAATGGGAGAGAGAAATTAGCAATTATACAAGCCAAATATATGATATACTTACAGAATCGCAGAACCAGCAGGACAGGAATGAAAAGGATTTGTTAGAATTGGATAAATGGACAAGTCTGTGGAATTGGTTTGACATAACAAATTGGCTGTGGTATATAAAAATGTTTATAATAATAGTAGGAGGTTTAATAGGTTTAAGAATAATTTTTGCTGTGCTTTCTATAGTAAATAGAGTTAGGCAGGGATACTCACCTCTGTCT-CTCCAGATC-CCT-ACCCAT------------CAG---CAGAGGGAGGAA------CCC---GACAGA-CCCGAAAGAATCGAAGAAGAAGGTGGCGAGCAAGGCAGAGACAGATCCGTGCGATTTGTGAGCGGATTCTTAGCTCTTGCGTGGGACGATCTACGGAGCCTGTGCCTCTTCAGCTACCGCCTCTTGAGGGACTTAAGC-TTGATTGCAGCGAGGACTGTGGA---------------------CAAGGGACTGAGACGG-GGGTGGGAAGGCCTCAAATATCTGGGGAATCTTCTGTTGTATTGGGGTCAGGAACTAAAAATTAGTGCTATTTCTTTGCTTAATACTACAGCAATAGCAGTAGCGGGGTGGACAGATAGGGTTATAGAAGTAGCACAAAGAGCTTGGAGAGCCGTTCTCCACATACCTAGAAGAATCAGACAGGGCTTA-GAAAGGGCTTT---GCTA---TAA-
>01_AE.CN.2005.05GX012.GU564223
ATGAG--AGTGAAGGAGACACAGATGAAT---TGGCCAAACTTGTGGAAA------------------------------TGGGGGACTTTGATC------------------------CTT---GGGTTG---GTG---------ATAATTTGT-AGTGCTGTA---------------GACAACTTGTGGGTTACAGTT---TATTATGGG----GTTCCTGTGTGGAGAGATGCAGATACCACCCTATTTTGTGCATCAGATGCCAAAGCACATGAGACAGAAGTGCACAATATCTGGGCTACACATGCCTGTGTACCCACAGACCCCAACCCACAAGAAATACCC--------------CTGGAA---AATGTAACAGAAAATTTTAACATGTGGAGAAATAAAATGGTAGAGCAGATG-CAGGAGGATGTA---ATCAATTTATGGGATCAGAGTCTAAAGCCATGTGTAAAG------TTA-----ACTCCTCTCTGCGTAACTTTAAATTGTACCACTGCTAATTTGACCAATGTGAATAATTCAACCAAT---------------------------------------------------------------------GACTCCAATGTCACTATAGGAAACATAACAGATGAA---GTAAGAAACTGTTCTTTT---AAGATGACC---ACAGTAATA-AGA---------GATAAGCAG---------------------------CAGAGGGTCCATGCACTT-TTTTATAGGCTTGATTTAGTACCAATA------------------------------------------------------------------------------------------------------------------------AATATAGATAGGAATAGTAGT---------------------------------------------------------------------------AGTGAG---TAT---AGGCTAATAAAT---------------------TGTAATACTTCAGTCATT---AAACAGGCTTGTCCAAAGATATCCTTTGATCCAATTCCT---------ATACATTATTGTACTCCAGCTGGTTATGCGATTTTAAAGTGTAAT---GATAAGAATTTCAATGGGACAGGGCCATGTAAAAATGTC-AGCTCAGTACAATGCACACATGGAATTAAGCCAGTGGTATCAACTCAATTGCTGTTAAATGGTAGTCTAGCAGAA---AAG---------------------------------GAGATA---ATAATCAGATCTGAAAATCTCACAAACAATGCCAAGACCATAATAGTGCACCTTAAT------AAATCTGTAGTAATCAATTGTACCAGACCC---TCC---------AACAATACA---AGA---ATAAGTATAACTATA------------GGA------CCAGGACAA------GCA---TTC---TATAGA------------ACAGGAGAC-ATAATAGGA---GATATAAGAAAAGCATATTGCAAAATT---AAT---------------------GGAACA--GATTGGTTTAAAGCTTTA-AACCAG-GTAGCT-AGAAAATTAAAA------------GAG-CACTTTAAT---------------AATAAGACA---------------ATAAGCTTTCAGCCA---------CAC------TCA------GGAGGAGATCTAGAAATT--------------ACAACGCAT-CACTTTAATTGTAGA------GGGGAATTTTTCTATTGCAATACAAGCCAACTG----TTTAATATGACTTACAATGGAAAT---------------------------------------------------------------GAAACCAAAGGGAGTAGTGAAACTATCATA---------------CTT---CCATGC-AAGATAAAGCAAATTATAAAT---ATGTGGCAGGGA-GTAGGACAA-GCA-ATGTAT------------GCT-CCTCCCATC--AGTGGA---AGAATT---AAT------------------TGTGTATCAAATATTACAGGAATACTA---TTA---------ACAAGA---GATGGTGGTGATCGTGGT---------------------------------AATACTAGT---------------------------------------ACTGAC---GAGACCTTCAGACCTGGA-GGAGGAAATATAAAGGACAAT---TGGAGAAATGAA-TTATATAAATATAAAGTA-GTACAAATT-GAACCACTA---GGAGTAGCACCCACCAGGGCAAAGAGAAGA------------GTGGTG---------------GAAAGA------GAAAAAAGAGCAGTG------GGA-------------ATAGGAGCTATG---ATCTTTGGGTTCTTAGGAGCAGCA-GGAAGCACTATGGGC-GCGGCGTCA----ATAACGCTGACGGTACAGGCCAGACAATTACTG-TCT---GGTATAGTGCAACAGCAAAGC---AATTTGCTGAGGGCTATAGAGGCGCAGCAGCAT-ATGTTGCAACTCACAGTCTGGGGCATTAAACAGCTCCAGGCAAGAGTCCTGGCTGTGGAAAGATACCTAAAGGATCAAAAGCTCCTAGGACTTTGGGGCTGCTCTGGAAAAACCATCTGCACCACTGCTGTGCCCTGGAACTCCACTTGGAGT---------AATAGATCT---TTTGAAGAGATTTGG---------AAC---AACATGACATGGAGAGAATGGGAGAGAGAAATTAGCAACTATACAGACCAAATATATGATATACTTACAGAATCGCAGAACCAGCAGGAAAGGAATGAAAAGGATTTGTTAGAATTGGATAAATGGACAAGTCTGTGGAATTGGTTTAGCATAACAAATTGGCTGTGGTATATAAAAATATTTATAATAATAGTAGGAGGTTTAATAGGTTTAAGAATAATTTTTGCTGTGCTTTCTATAGTAAATAGAGTTAGGCAGGGATACTCACCTTTGTCT-CTCCAGATC-CCT-ACCCAT------------CAG---CAGAGG---GAA------CCC---GACAGA-CCCGAAAGAATCGAAGAAGAAGGTGGCGAGCAAGGCAGAGACAGATCCGTGCGATTAGTGACCGGATTCTTAGCTCTTGCCTGGGACGATCTACGGAGCCTGTGCCTCTTCAGCTACCACCGCTTGAGAGACTTCAGC-TTGATTGCAGCGAGGACTGTGGAACTTCTGGGACACAGCAGTCTCAAGGGACTGAGACGG-GGGTGGGAAGGCCTCAAATATCTGGGGAATCTTCTGTTATATTGGGTTCAGGAACTAAAGATTAGTGCTATTTCTTTGCTTAATGATACAGCAATAGCAGTAGCGGGGTGGACAGATAGGGTTATAGAAGTAGCACAAAGAGCTTGGAGAGCCATTCTCCACATACCTAGACGAATCAGACAGGGCTTA-GAAAGGGCTTT---GCTA---TAA-
>01_AE.CN.2005.05GX013.GU564224
ATGAG--AGTGAAGGAGACACAGATGAAT---TGGCCAAACTTGTGGAAA------------------------------TGGGGGACTTTGATC------------------------CTT---GGGTTG---GTA---------ATAATGTGT-AGTGCCTCA---------------GACAACTTGTGGGTTACAGTT---TATTATGGG----GTCCCGGTGTGGAAAGATGCAGATACCACCCTATTTTGTGCATCAGATGCCAAAGCACATGAGACAGAAGTGCACAATATCTGGGCCACACATGCCTGTGTACCCACAGACCCCAACCCACAAGAAATACCC--------------CTGGAA---AATGTAACAGAAAATTTTAACATGTGGAAAAATAACATGGTAGAGCAGATG-CAGGAGGATGTA---ATCAGTTTATGGGATCAGAGTCTAAAGCCATGTGTAAAG------TTA-----ACTCCTCTCTGTGTAACTTTAAATTGTACCTATGCTAATTTGACCAATGTGAGTAACTCAACCAATGAT---------------------------------------------------------------TCCAATGTCTCTAACATAACAGAAAGTATAAAAGATGAA---GTAAGAAACTGTTCTTTT---AATATGACC---ACAGAACTA-AGA---------GATAAGAAG---------------------------CAGAAGGTCTATGCACTT-TTTTATATGCTTGATTTAGTATCA---------------------------------------------------------------------------------------------------------------------------ATGGATCAGAATAATAGTACT------------------------------------------------------------------------------------TAT---AGGCTAATAAAT---------------------TGTAATACTTCAGTCATT---AAACAGGCTTGTCCAAAGGTATCCTTTGATCCAATTCCT---------ATACATTATTGTACTCCAGCTGGTTATGCGCTTCTGAAGTGTAAT---GATAAGAAATTCAATGGGACAGGGCCATGTAAAAATGTC-AGCTCAGTACAATGCACACATGGAATTAAGCCAGTGGTATCAACTCAATTGCTGTTAAATGGTAGTCTAGCAGAA---GAA---------------------------------GAGATA---ATAATCAGATCTGAAAATCTCACAAACAATGCCAAAACCATAATAGTGCACCTTAAT------AAATCTGTAGTAATCAATTGTACCAGACCC---TCC---------AACAATACA---AGA---ACAAGTATCACTATA------------GGA------CCAGGACAA------ATG---TTC---TATAGA------------ACAGGAGAA-ATAATAGGA---GATATAAGAAAAGCATATTGTGAAATT---AAT---------------------GAAACA--AATTGGTTTGGAGCTTTA-AAACAG-GTAGCT-GAAAAATTAAAA------------GAG-CACTTTCCT---------------AATAAGACA---------------ATAAACTTTCAACCA---------CAC------TCA------GGAGGAGATGTAGAAATT--------------ACAACACAT-CACTTTAATTGTAGA------GGGGAATTTTTCTATTGCAATACAAGCAAACTG----TTTAATATTACTTACAATGGA------------------------------------------------------------------AATGAAACCATAGGTAATAAAACTATCATA---------------CTT---CCATGC-AGGATAAAGCAAATTATAAAC---ATGTGGCAGGGA-GTAGGACAA-GCA-ATGTAT------------GCT-CCTCCCGTC--AGTGGA---AGAATT---AAT------------------TGTGTATCAAATATTACAGGAATACTA---TTA---------ACAAGA---GATGGTGGTAGT---------------------------------------AATAGTACT---------------------------------------------AATGAGACCTTCAGACCTGAA-GGAGGAAATATAAAGGACAAT---TGGAGAAGTGAA-TTACATAAATATAAAGTA-GTACAAATT-GAACCACTA---GGAATAGCACCCACCAGGGCAAAAAGAAGA------------GTGGTG---------------GAGAGA------GAAAAAAGAGCAGTG------GGA-------------ATAGGAGCTATG---ATCTTTGGGTTCTTAGGAGCAGCA-GGAAGCACTATGGGC-GCGGCGTCA----ATAACGCTGACGGTACAGGCCAGACAATTATTG-TCT---GGTATAGTGCAACAGCAAAGC---AATTTGCTGAGGGCTATAGAGGCGCAGCAGCAT-CTGTTGCAACTCACAGTCTGGGGCATTAAACAGCTCCAGGCGAGAGTCCTTGCTGTGGAAAGATACCTAAAGGATCAAAAGTTCCTAGGACTTTGGGGCTGCTCTGGAAAAATCATCTGCACCACTGCTGTGCCCTGGAACTCCACTTGGAGT---------AATAGATCA---TATGAAGAGATTTGG---------GAC---AACATGACATGGATAGAATGGGAGAGAGAAATTAGCAATTATACAAACCAAATATATGAGATACTTACAGAATCGCAGAACCAGCAGGACAGAAATGAAAAGGATTTATTGGAATTGGATAAATGGGCAAGTCTGTGGAATTGGTTTAACATAACAAATTGGCTGTGGTATATAAAAATATTTATAATAATAGTAGGAGGTTTAATAGGTTTAAGAATAGTTTTTGCTGTGCTTTCTATAGTAAATAGAGTTAGGCAGGGATACTCACCTTTGTCT-TTCCAGATC-CCT-ACCCAT------------CAG---CAGAGG---GTT------CCC---GACAGG-CCCGAAAGAATCGAAGAAGAAGGTGGCGAGCAAGGCAACGACAGATCCGTGCGATTAGTGACCGGCTTCTTAGCTCTTGCCTGGGACGATCTCCGGAGCCTGTGCCTTTTCAGCTACCGCCTCTTGAGAGACTTCAGC-TTGATTGCAGCGAGGACTGTGGAAATTCTG---------------------CTGAGACGG-GGGTGGGAAGGCCTCAAATATCTGGGGAATCTTCTGTTGTATTGGGGTCAGGAACTGAAAATTAGTGCTATTTCTTTGCTTAATGCTACAGCAATAGCAGTAGCGGGGTGGACAGATAGGGTTATAGAAGTAGCACAAAGAGCTTGGAGAGCCATTCTCCATATACCTAGAAGAATCAGACAGGGCTTA-GAAAGGGCTTT---GCTA---TAA-
>01_AE.CN.2005.05GX014.GU564225
ATGAG--AGTGAAGGAGACACAGATGAAT---TGGCCAAACTTGTGGAAA------------------------------TGGGGGACTTTGATC------------------------CTT---GGGTTG---GTG---------ATAATTTGT-AGTGCAGCA---------------GACAACTTGTGGGTTACAGTT---TATTATGGG----GTTCCGGTGTGGAGAGATGCAGAAACCACCCTATTTTGTGCATCAGATGCCAAAGCACATGAGACAGAAGTACACAATATCTGGGCCACACATGCCTGTGTACCCACAGACCCCAACCCACAAGAAATGCCC--------------CTGGAA---AATGTAACAGAAAATTTTAACATGTGGAAAAATAACATGGTAGAGCAGATG-CAGGAGGATGTA---ATTAGTTTATGGGATCAGAGTCTAAAGCCATGTGTAAAG------TTA-----ACTCCTCTCTGCGTAACTTTAAATTGTACCAAAGCTAATTGGACCAATGTGGATAACTCAACCAAT---------------------------------------------------------------------GTCTCCAATGTCTCTATAGGAAATATAACAGATGAA---GTAAGAAACTGTTCTTTT---AATATGACC---ACAGAATTA-ACA---------GATAAGAAG---------------------------CAGAGGGTCCATGCACTT-TTTTATAAGCTTGATATAGTACCAATA------------------------------------------------------------------------------------------------------------------------GATGAGAAAAAGAATAATAGG------------------------------------------------------------------GAGTAT---AGTGAG---TAT---AGGCTAATAAAT---------------------TGTAATACTTCAGTCATT---AAACAGGCTTGTCCAAAAATATCCTTTGATCCAATTCCT---------ATACATTATTGTACTCCAGCTGGTTATGCGATTTTAAAGTGTAAT---GAGAAGAATTTCACTGGGACAGGGCCATGTAAAAATGTC-AGCTCAGTACAATGCACCCATGGAATTAAGCCAGTGGTATCAACTCAATTGCTGTTAAATGGTAGTCTAGCAGAA---GAG---------------------------------GGGATA---ATAATCAGATCTGAAAATCTCACAAATAATGCCAAGACCATAATAGTGCACCTTAAT------AAAGCTGTAGTAATCAATTGTACCAGACCC---TCC---------AACAATACA---AGA---ACAGGTATAACTATA------------GGA------CCAGGAAAA------GTA---TTC---TATAGA------------ACAGGAGAA-ATAATAGGA---GATATAAGAAAAGCATATTGTGAAATT---AAT---------------------AGAACA--AATTGGTTTGAAACTTTA-AAACAG-GTAACT-GAAAAATTAAAA------------GAG-CACTTTCCT---------------AATAAGACA---------------ATAAACTTTCAACCA---------CAC------TCA------GGAGGAGATGTAGAAATT--------------ACAACACAT-CACTTTAATTGTAGA------GGGGAATTTTTCTATTGCAATACAAGCAAACTG----TTTAATATTACTTACAATGGA------------------------------------------------------------------AATGAAACCATAGGTAATAAAACTATCATA---------------CTT---CCATGC-AGGATAAAGCAAATTATAAAC---ATGTGGCAGGGA-GTAGGACAA-GCA-ATGTAT------------GCT-CCTCCCGTC--AGTGGA---AGAATT---AAT------------------TGTGTATCAAATATTACAGGAATACTA---TTA---------ACAAGA---GATGGTGGTAGT---------------------------------------AATAGTACT---------------------------------------------AATGAGACCTTCAGACCTGAA-GGAGGAAATATAAAGGACAAT---TGGAGAAGTGAA-TTACATAAATATAAAGTA-GTACAAATT-GAACCACTA---GGAATAGCACCCACCAGGGCAAAAAGAAGA------------GTGGTG---------------GAGAGA------GAAAAAAGAGCAGTG------GGA-------------ATAGGAGCTATG---ATCTTTGGGTTCTTAGGAGCAGCA-GGAAGCACTATGGGC-GCGGCGTCA----ATAACGCTGACGGTACAGGCCAGACAATTATTG-TCT---GGTATAGTGCAACAGCAAAGC---AATTTGCTGAGGGCTATAGAGGCGCAGCAGCAT-CTGTTGCAACTCACAGTCTGGGGCATTAAACAGCTCCAGGCAAGAGTCCTTGCTGTGGAAAGATACCTAAAGGATCAAAAGTTCCTAGGACTTTGGGGCTGCTCTGGAAAAATCATCTGCACCACTGCTGTGCCCTGGAACTCCACTTGGAGT---------AATAGATCA---TATGAAGAGATTTGG---------GAC---AACATGACATGGATAGAATGGGAGAGAGAAATTAGCAATTATACAGACCAAATATATGAGATACTTACAGCATCGCAGAACCAGCAGGACAGAAATGAAAAGGATTTATTGGAATTGGATAAATGGGCAAGTCTGTGGAATTGGTTTAACATATCAAAGTGGCTGTGGTATATAAGAATATTTATAATGATAGTAGGAGGTTTAATAGGTTTAAGAATAATTTTTGCTGTGCTTTCTATAGTAAATAGAGTTAGGCAGGGATACTCACCTTTGTTT-TCCCAGATC-CCT-ACCCAT------------CAG---CAGAGG---GAT------CCC---GACAGA-CCCGAAAGAATCGAAGAAGAAGGTGGCGAGCAAGGCAGAGACAGATCCGTGCGCTTAGTGACCGGATTCTTAGCTCTTGTCTGGGACGATCTACGGAGCCTGTGCCTCTTCAGCTACCACCGCTTGAGAGACTTCGGC-TTGATTGCAGCGAGGACTGTGGAACTTCTGGGACTCAGCAGCCTCAAGGGACTGAGACGG-GGGTGGGAAGGCCTCAAATATCTGGGGAATCTTCTGTCATACTGGGGTCAGGAACTAAAAAATAGTGCTATTTCTTTGCTTAATGCTATAGCAATAGCAGTAGCGGAGTGGACAGATAGGGTTATAGAAGTAGCACAAAGAGCTTGGAGAGCGATTCTCCATATACCTAGAAGAATCAGACAGGGCTTA-GAAAGGGCTTT---GCTA---TAA-
>01_AE.CN.2005.05GX034.GQ845124
ATGAG--AGTGAAGGAGACACAGATGAAT---TGGCCAAACTTGTGGAAA------------------------------TGGGGGACTTTGATC------------------------CTT---GGGTTG---GTG---------ATAATTTGT-AGTGCTGCA---------------GACAACTTGTGGGTTACAGTT---TATTATGGG----GTTCCTGTGTGGAGAGATGCAGATACCACCCTCTTTTGTGCATCAGATGCCAAAGCACATGAGACAGAAGTGCACAATATCTGGGCCACACATGCCTGTGTACCCACAGACCCCAACCCACAAGAAATACAC--------------CTGGAA---AATGTAACAGAAAATTTTAACATGTGGAAAAATAACATGGTAGAGCAGATG-CATGAGGATGTA---ATCAGTTTATGGGATCAGAGTCTAAAGCCATGTGTAAAG------TTA-----ACTCCTCTCTGCGTAACTTTAGATTGTGTCCAGGCTACTTTGAGCAACTTAACCTATGTCTCC---------------------------------------------------------------------------AATGTCTCTAACATAGGAAATATAACAGATGAA---GTAAGAAACTGTTCTTTT---AATATGACC---ACAGAAATA-ATA---------GATAAGAAG---------------------------CAGCAGGTCTATGCACTT-TTTTATATGCCTGATTTAGTATCC------------------------------------------------------------------------------------------------------------------------------ATGGGTAACAATGGGAGT------------------------------------------------------------------------------GAG---TAT---AGGCTAATAAAT---------------------TGTAATACTTCAGTCATT---AAACAGGCTTGTCCAAAGATATCATTTGATCCAATTCCT---------ATACATTATTGTACTCCAGCTGGTTATGCGATTTTAAAGTGTAAT---GATAAGAATTTCAATGGGACAGGGCCATGTAAAAACGTC-AGCTCAGTACAATGCACACATGGAATTAAGCCAGTGGTATCAACTCAATTACTGTTAAATGGTAGTCTAGCAGAA---GAT---------------------------------GAGATA---ATAATCAGATCTGAAAATCTCACAAACAATGCCAAGACCATAATAGTGCACCTTAAT------AAATCTGTAGAAATCAATTGTACCAGACCC---TCC---------AACAATACA---AGA---ACAAGTATCCCTATA------------GGA------CCAGGAAAA------GTA---TTC---TATAGA------------ACAGGAGAA-ATAATAGGA---GATATAAGACAAGCATATTGCCAAATT---AAT---------------------GGAACA--AATTGGTTTAAAACTTTA-AAACAG-GTAGCT-GGAAAATTAAAA------------GAG-CACTTT------------------AATAAGACA---------------ATAAAATTTCAACCA---------CCC------TCA------GGAGGAGATCTAGAAATT--------------ACAATGCAT-CACTTTAATTGTAGA------GGGGAATTTTTCTATTGCAATACAAGCCAACTG----TTTAATATTACTTACACAGAAAAT---------------------------------------------------------------GGAACCATAGAGGGGAATAAAACTATCATA---------------CTT---CCATGT-AGGATAAAGCAAATTATAAAC---ATGTGGCAGGGA-GTAGGACAA-GCA-ATGTAT------------GCT-CCTCCCATC--AGGGGA---AGAATT---AAT------------------TGTATATCAAATATTACAGGAATACTA---TTA---------ACAAGA---GATGGTGGTAATAGT------------------------------------AATGCTACCGATAGTAATACTAAC---------------------------------GAAATCTTCAGACCTGGA-GGAGGAAATATAAAGGACAAT---TGGAGAAGTGAA-TTATATAAATATAAAGTA-GTACAAATT-GAACCACTA---GGAGTAGCACCCACCAGGGCAAGGAGAAGA------------GTGGTG---------------CAGAAA------GAAAAAAGAGCAGTG------GGA-------------ATAGGAGCTATG---ATCTTTGGGTTCTTAGGAGCAGCA-GGAAGCACTATGGGC-GCGGCGTCA----ATAACGCTGACGGTACAGGCCAGACAATTATTG-TCT---GGTATAGTGCAACAGCAAAGC---AATTTGCTGAGGGCTATAGAGGCGCAGCAGCAT-CTGTTGCAACTCACAGTCTGGGGCATTAAACAGCTCCAGGCAAGAGTCCTGGCTGTGGAAAGATACCTAAAGGATCAAACGTTCCTAGGACTTTGGGGCTGCTCTGGAAAAATCATCTGCACCACTGCTGTGCCCTGGAACTCCACTTGGAGT---------AATAAATCT---TATGAACAGATTTGG---------GAC---AAAATGACATGGATAGAATGGGAAAGAGAAATCAGCAATTATACAAACCAAATATATGAGCTAATTACAGAATCGCAGAACCAGCAGGACAGGAATGAAAAGGAGTTGTTGGAATTGGATAAATGGGCAAGTCTGTGGAATTGGTTTGACATAACAAGTTGGCTGTGGTATATAAAAATATTTATAATGATAGTAGGAGGCTTAGTAGGTTTAAGAATAATTTTTGCTGTGCTTTCTATAGTAAATAGAGTTAGGCAGGGGTACTCACCTTTGTCT-CTCCAGATC-CCT-ACCCAT------------CAG---CAGAGG---GAA------GCC---GACAGA-CCCGAAAGAATCGAAGAAGAAGGTGGCGAGCAAGGCAGAGACAGATCCGTGCGCTTAGTGAGCGGATTCTTAGCTCTTGCCTGGGACGATCTACGGAGCCTGTGCCTCTTCAGCTACCACCTCTTGAGAGACTTCATC-TTGGTTGCAGCGAGGACTGTGGAACTTCTGGGACACAGCAGTCTCAAGGGACTGAGACGG-GGGTGGGAAGGCCTCAAATATCTGGGGAATCTCCTGGTATATTGGGGTCAGGAACTGAAAATTAGTGCTATTTCTTTGCTTGATGCTACAGCAATAGCAGTAGCGGGGTGGACAGATAGGGTTATAGAAGTAGCACAAAGAGCTTGGAGAGCCATACTCCATATACCTAGAAGAATCAGACAGGGCCTT-GAAAGGGCTTT---AGTA---TAA-
>01_AE.CN.2005.05GX079.GQ845125
ATGAG--AGTGAAGGGGACACGGATGAAC---TGGCCAAACTGGTGGAAA------------------------------TGGGGGGCTTTGATC------------------------CTT---GGGTTG---GTG---------ATGATTTGT-AGTGCCTCA---------------GACAACTTGTGGGTTACAGTT---TATTATGGG----GTTCCTGTGTGGAGAGATGCAGATACCACCCTATTTTGTGCATCAGATGCCAAAGCACATGTGACAGAAGTGCACAATGTCTGGGCCACACATGCCTGTGTACCCACAGACCCCAACCCACAAGAAATGCTC--------------CTGGAA---AATGTAACAGAAAATTTTAACATGTGGAAAAATAACATGGTAGAGCAGATG-CAGGAGGATGTA---ATCAGTTTATGGGATCAAAGTCTAAAGCCATGTGTAAAG------TTA-----ACTCCTCTCTGCGTTACTTTAGAGTGTACCAATGCTACTTTGACCAATATCAAAAACACAACC---------------------------------------------------------------------------GATGGCCCTAACATAGGAAATGTAACAGATGAA---GTAAAAAACTGTACTTTT---AATATGACC---ACAGAACTA-CAA---------GATAAGAAG---------------------------CAGAAGGTCCATGCACTT-TTTTATAAGCTTGATATAGTATCA---------------------------------------------------------------------------------------------------------------------------ATTGATAGTAGTAATAGCACA------------------------------------------------------------------------------------TAT---AGGTTAATAAAT---------------------TGTAATACCTCAGTCATT---AAGCAGGCTTGTCCAAAGGTAACCTTTGATCCAATTCCT---------ATACATTATTGTACTCCAGCTGGTTATGCGATTTTAAAGTGTAAT---GATAAAAATTTCAATGGGACAGGGCCATGTAACAATGTC-AGCTCAGTACAATGCACACATGGAATTAAGCCAGTGGTATCAACTCAATTGCTGTTAAATGGCAGTCTAGCAGAA---GAA---------------------------------GAGATA---ATAATCAGATCTGAGAATCTCACAGACAATGCCAAAACCATAATAGTGCACCTTAAT------AAATCTGTAGAAATCAATTGTACCAGACCC---TCC---------AACAATACA---AGA---ACAAGTATACCTATA------------GGA------CCAGGACGA------GTA---TTC---TATAGA------------ACAGGAGAC-ATAACAGGA---GACATAAGAAAAGCATATTGTAAGGTT---AAT---------------------GGAACA--AATTGGAATGAAGTTCTA-GGAGAG-GTAAGA-GAAAAACTAAAT------------GAG-CACTTT------------------AATAAGACA---------------ATAAAATTTCAACCA---------CCC------TCA------GGAGGAGATCTAGAAATT--------------ACAACACAT-CATTTTAATTGTAGA------GGGGAATTTTTCTATTGCAATACAACAAATCTG----TTTAATGATACTTGCATAGGAAAT------------------------------------------------------------ACAAGCAAGCAGGGGTGTAATGAAACTATCATA---------------CTT---CCATGC-AAGATAAAACAAATTATAAAC---ATGTGGCAAGGA-GTAGGACAA-GCA-ATGTAT------------GCT-CCTCCCATC--AGGGGA---ATAATT---AAT------------------TGCCTATCAAATATTACAGGAATACTA---TTG---------ACAAGA---GATGGTGGTAATAAT------------------------------------AACATAACT------------------------------------AATGGGAGT---GAGATCTTCAGACCTGGA-GGAGGAAATATAAAAGACAAT---TGGAGAAGTGAA-TTATATAAATATAAAGTA-GTAGAAATT-GAACCACTA---GGAATAGCACCCACCAAGGCAAAGAGAAGA------------GTGGTG---------------GACAAA------GTAAAAAGAGCAGTG------GGA-------------ATAGGAGCTATG---ATCTTTGGGTTCTTGGGAGCAGCA-GGAAGCACTATGGGC-GCAGCGTCA----ATAACGCTGACGGTACAGGCCAGACAATTATTG-TCT---GGTATAGTGCAACAGCAAAAC---AATTTGCTGAGGGCTATAGAGGCGCAGCAGCAT-CTGTTGCAACTCACAGTCTGGGGCATTAAACAGCTCCAGGCAAGAGTCCTAGCTGTGGAAAGATACCTAAAAGATCAAAAGTTCCTAGGACTTTGGGGCTGCTCTGGAAAAATCATCTGCACCACTTCTGTGCCCTGGAACACCACTTGGAGT---------AATAAATCT---TATGAACAGATTTGG---------CAC---AACATGACATGGATAGAATGGGAGAGAGAAATTAGCAATTACACAAACCAAATATATGGGATACTTACAGAATCACAGAACCAGCAGGACAAGAATGAAAAGGAATTGTTAGAATTGGATCAATGGGCAAGTCTGTGGAATTGGTTTGACATAACAAAATGGCTGTGGTATATAAGAATCTTTATAATAATAGTAGGAAGTTTAATAGGTTTAAGAATAATTTTTGCTGTGCTTTCTATAGTAAATAGAGTTAGGCAGGGATACTCACCTTTGTCT-CTCCAGATC-CCT-ACCCAT------------CAG---CAGAGG---GAA---CAACCC---GACAGA-CCCGAAAGAATCGAAGAAGAAGGTGGCGAGCAAGGCAGAGACAGATCCGTGAGATTAGTGAGCGGATTCTTAGCTCTTGCCTGGGACGATCTACGGAGCCTGTGCCTCTTCAGCTACCACCTCTTGAGAGACTTCAGC-TTGATTGCAGCGAGGACTGTGGAA---CTGGGA------------------CTGAGACGG-GGGTGGGAAGGCCTCAAATACCTGGGGAATCTTCTGTTATATTGGGGTCAGGAACTAAAAATTAGTGCTATTTCTTTGCTTAATGCTACAGCAATAGCAGTAGCGGGGTGGACAGATAGGGTTATAGAAGTAGCACAAAGAGCTTGGAGAGCCATTCTCCACATACCTAGAAGAATCAGACAGGGCTTA-GAAAGGGCTTT---GCTA---TAA-
>01_AE.CN.2005.05GX128.GQ845126
ATGAG--AGTGAAGGAGACACGGATGACT---TGGCCAAACTTGTGGAAC------------------------------TGGGGGACTTTGATC------------------------CTT---GGGTTG---GTG---------ATAATTTGT-AGTGCCGCA---------------GACAACTTGTGGGTTACAGTT---TATTATGGG----GTTCCTGTGTGGAAAGATGCAGACACCACCCTATTTTGTGCATCAGATGCCAAAGCACATGAGACAGAAGTGCACAATATCTGGGCCACACATGCCTGTGTACCCACAGACCCCAACCCACAAGAAATACCC--------------CTGGAA---AATATAACAGAAAATTTTAACATGTGGAAAAATAAAATGGTAGAGCAGATG-CAGGAGGATGTA---ATCAGTTTATGGGATCAGAGTCTAAAGCCATGTGTAAAG------TTA-----ACTCCTCTCTGCGTAACTTTAAATTGTACCAATGCTAATTGGACCAATGCTAATTTGACCAATGTGGATAACTCA------------------------------------------------ACCGATGTCTTCAATGTCTCTAAAATAATAGGAAATATAACAGATGAA---GTAAGAAACTGTTCTTTT---AATATGACC---ACAGAAATA-AGA---------GATAGGAAG---------------------------CAGAGGATCCATGCACTT-TTTTATAAGCTTGATTTAGTACCA------------------------------------------------------------------------------------------------------------------------------ATGGATAAGAATAGTAGT------------------------------------------------------------------------------GAG---TAT---GTGCTAATAAAT---------------------TGTAATACTTCAGTCATT---AAACAGGCTTGTCCAAAGATATCCTTTGATCCAATTCCT---------ATACATTATTGTACTCCAGCTGGTTATGCGATTTTAAAGTGTAAT---GATAAGAATTTCAATGGGACAGGGCCATGTAAAAATGTC-AGCTCAGTACAATGCACACATGGAATTAAGCCAGTGGTATCAACTCAATTGCTGTTAAATGGTAGTCTAGCAGAA---AAG---------------------------------GAGATA---ATAATCAGATCTGAAAATCTCACAAACAATGCCAAGACCATAATAGTGCACCTGAAT------AAATCTGTAATAATCAATTGTACCAGACCC---TCC---------AACAATACA---AGA---ACAAGTATAACTATA------------GGA------CCAGGACAA------GTA---TTC---TATAGA------------ACAGGAGAC-ATAATAGGA---GATATAAGAAAAGCATATTGCATAATT---AAT---------------------GGAACA--AATTGGTTTGAAGCTTTA-GACCAG-GTAGCT-GGAAAATTAAAA------------GGG-CACTTT------------------AATAAGACA---------------ATAAGATTTCAACCA---------CAC------TCA------GGAGGAGATCTAGAAATT--------------ACAACGCAT-CACTTTAATTGTAGA------GGGGAATTTTTCTACTGCAATACAAGCCAACTG----TTTAATAGGACTCACAAGGAAAAT------------------------------------------------------------GAAACCATAGGGAGGAGAAATGACACTATCATA---------------CTT---CCATGC-CGGATAAAGCAAATTATAAAC---ATGTGGCAGGAA-GTAGGACAA-GCA-ATGTAT------------GCT-CCTCCCATC--AGTGGA---ATAATT---AAT------------------TGTGTATCAAATATTACAGGAATACTA---TTA---------ACAAGA---GATGGTGGTAAT---------------------------------------AATGATACT---------------------------------------------AACGAGACCTTCAGACCTGGA-GGAGGAAATATAAAGGACAAT---TGGAGAAGTGAA-TTATATAAATATAAAGTA-GTACAAATT-GAACCACTA---GGAATAGCACCCACCAGGGCAAAGAGAAGA------------GTGGTG---------------GAGAGA------GAAAAAAGAGCAGTG------GGA-------------ATAGGAGCTATG---ATCTTTGGGTTCTTAGGAGCAGCA-GGAAGCACTATGGGC-GCAGCGTCA----ATAACGCTGACGGTACAGGCCAGACAATTATTG-TCT---GGTATAGTGCAACAGCAAAGC---AATTTGCTGAGGGCTATAGAGGCGCAGCAGCAT-CTGTTGCAACTCACAGTCTGGGGCATTAAACAGCTCCAGGCAAGAGTCCTGGCTGTGGAAAGATACCTAAAAGATCAAAAGTTCCTAGGACTTTGGGGCTGCTCTGGAAAAATCATCTGCACCACTGCTGTGCCCTGGAACTCCACTTGGAGT---------AATAGATCT---TTTGAAGAGATCTGG---------AAC---AACATGACATGGATAGAATGGGAGAGAGAAATTAGCAATTATACAAACACAATATATGAGATATTTACAGAATCGCAGGACCAGCAGGACAGGAATGAAAAGGATCTGTTAGAATTGGATAAATGGGCAAGTCTGTGGAATTGGTTTGACATAACAAATTGGCTGTGGTATATAAAAATATTTATAATAATAGTAGGAGGTTTAATAGGTTTAAGAATAATTTTTGCTGTGCTTTCTATAGTAAATAGAGTTAGGCAGGGATACTCACCTTTGTCT-CTCCAGATC-CCT-ACCCAT------------CAG---CAGAGG---GAA------CCC---GACAGA-CCCGAAAGAATCGAAGAAGAAGGTGGCGAGCAAGGCAGAGACAGATCCGTGAGATTAGTGACCGGATTCTTAGCTCTTGCCTGGGACGATCTACGGAGCCTGTGCCTCTTCAGCTACCACCTCTTGAGAGACTTCAGC-TTGATTGCAGCGAGGACTGTGGAACTTCTGGGACACAGAATTCTCAAGGGACTGAGACGG-GGGTGGGAAGGCCTCAAATATCTGGGGAACCTTCTGTTATATTGGGGTCAGGAACTAAAAATTAGTGCTATTTCTTTGCTTGATGCTACAGCAATAGCAGTAGCGGGGTGGACAGATAGGGTTATAGAAGTAGCACAAAGAGCTTGGAGAGCCATTCTCCACATACCTAGAAGAATCAGACAGGGCTTA-GAAAGGACTTT---GCTA---TAA-
>01_AE.CN.2005.05GX142.GU564227
ATGAG--AGTGAAGGAGACACAGATGAAT---TGGCCAAACTTGTGGAAA------------------------------TGGGGGACTTTGATC------------------------CTT---GGGTGG---GCG---------ATAATTTGT-AGTGCCGCA---------------GGCAACTTGTGGGTTACAGTT---TATTATGGG----GTTCCTGTATGGAAAGATGCAGAAACCACCCTATTTTGTGCATCAGATGCCAAAGCACATGAGACAGAAGTGCACAATATCTGGGCCACACATGCCTGTGTACCCACAGACCCCAACCCACAAGAAATACCC--------------CTGGAA---AATGTAACAGAAAATTTTAACATGTGGAAAAATAAAATGGTAGAGCAGATG-CAGGAGGATGTA---ATCAGTTTATGGGATCAGAGTCTAAAGCCATGTGTAAAG------TTA-----ACTCCTCTCTGTGTAACTTTAAATTGTACTAATGCTAATTTGACCAATGTGGATAACTCAACCTAT---------------------------------------------------------------------GTCTCCAATAACTCTATAGGAAATATAACAGATGAA---GTAAGAAACTGTACTTTT---AATATGACC---ACAGAAATA-AGA---------GATAAGAAG---------------------------CAGAAGGTCCATGCACTT-TTTTATAGGCTTGATTTAGTACCAATG------------------------------------------------------------------------------------------------------------------------AATGGAGATACTAATAGTAGT------------------------------------------------------------------------------GAG---TAT---AGGCTAATAAAT---------------------TGTAATACTTCAGTCATT---AAACAGGCTTGTCCAAAGATATCCTTTGATCCAATTCCT---------ATACATTATTGTACTCCAGCTGGTTATGCGATTTTAAAGTGTAAT---GATAAGAATTTCAATGGGACAGGGCCATGTAAAAATGTC-AGCTCAGTACAATGCACACATGGAATTAAGCCAGTGGTATCAACTCAATTGCTGTTAAATGGTAGTCTAGCGGAA---GAG---------------------------------GAGATA---ATAATCAGATCTGAAAATCTCACAAACAATGCCAAGACCATAATAGTGCACCTTAAT------AAATCTGTAGTAATCAATTGTACCAGACCC---TAC---------AACAATACA---AGA---ACAAGTATAACTATA------------GGA------CCAGGACAA------GTA---TTC---TATAGA------------ACAGGAGAA-ATAATAGGA---GATATAAGAAACGCATATTGCGAAATT---AAT---------------------GGAACA--GAATGGTTTAAAGCTTTA-AGCCAG-GTAGCT-GAAAAATTAAAA------------GGG-CACTTT------------------AATAAGAAA---------------ATAATCTTTCAACCA---------CAC------TCA------GGAGGAGATCTAGAGATT--------------ACAACGCAT-CACTTTAATTGTAGA------GGGGAATTTTTCTATTGCAATACAAGCAAACTG----TTTAATTTTAATTACACAGGAAATGAA------------------------------------------------------ACCATAAAAAAGAGTAATGACACTGACACTATCATA---------------CTT---CCATGC-AGGATAAAGCAAATTATAAAC---ATGTGGCAGGGA-GTAGGACAA-GCA-ATGTAT------------GCT-CCTCCCATC--AGTGGA---AGAATT---AAT------------------TGTGTATCAAATATCACAGGAATACTA---TTA---------ACAAGA---GATGGTGGTAATACT------------------------------------AATGGTAAC------------------------------------------------GAGACCTTCAGACCTGGA-GGAGGAAATATAAAGGACAAT---TGGAGAAGTGAA-TTATATAAATATAAAGTA-GTACAAATT-GAACCACTA---GGAATAGCACCCACCAGGGCAAAGAGAAGA------------GTGGTG---------------GAGAGA------GAAAAAAGAGCAGTG------GGA-------------ATAGGAGCTATG---ATCTTTGGGTTCTTAGGAGCAGCA-GGAAGCACTATGGGC-GCGGCGTCA----ATAACGCTGACGGTACAGGCCAGACAATTATTG-TCT---GGTATAGTGCAACAGCAAAGC---AATTTGCTGAGGGCTATAGAGGCGCAGCAGCAT-CTGTTGCAACTCACAGTCTGGGGTATTAAACAACTCCAGGCAAGAGTCCTGGCTGTGGAAAGATACCTAAAAGATCAAAAGTTCCTAGGACTTTGGGGCTGCTCTGGAAAAATCATCTGCACCACTGCTGTGCCCTGGAACTCCACTTGGAGT---------AATAAATCT---TTTGAAGAGATTTGG---------AAC---AACATGACATGGATAGAATGGGAGAGAGAGATTAGCAATTATACAAGCCAAATATATGATATACTTACAAAATCGCAGAACCAGCAGGACAGAAATGAAAAGGATCTGTTAGAATTGGATAAATGGACAAGTCTGTGGAATTGGTTTGACATAACAAAATGGCTGTGGTATATAAAAATATTTATAATAATAGTAGGAGGTTTAATAGGTTTAAGAATAATTTTTGCTGTGCTTTCTATAGTAAATAGAGTTAGGCAGGGATACTCACCTTTGTCT-CTTCAGATC-CCT-ACCCAT------------CAG---CAGAGG---GAA------CCC---GACAGA-CCCGAAAGAATCGAAGAAGAAGGTGGCGAGCAAGGCAGAGACAGATCCGTGCGATTAGTGAGCGGATTCTTAGCACTTGCCTGGGACGATCTACGGAGCCTGTGCCTCTTCAGCTACCACCTCTTGAGAGACTTCAGC-TTGATTGCAGCGAGGACTGTGGAA---CTGGGA------------------CTGAGACGG-GGGTGGGAAGGCCTCAAATATCTGGGGAACCTTCTGTTATATTGGGGGCAGGAACTGAAAATTAGTGCCATTTCTTTGCTTAATGATACAGCAATAGCAGTAGCGGGGTGGACAGATAGGGTTATAGAAGTAGCACAAAGAGCTTGGAGAGCCATTCTCCACATACCTAGAAGAATCAGACAGGGCTTA-GAAAGAACTTT---GCTA---TAA-
>01_AE.CN.2005.05GX156.GU564228
ATGAG--AGTGAAGGAGACACAGATGAAT---TGGCCAAACTTGTGGAAA------------------------------TGGGGGACTTTGATC------------------------CTT---GGGTTG---GTG---------ATAATTTGT-AGTGCCGCA---------------GACAACTTGTGGGTTACAGTT---TATTATGGG----GTTCCTGTGTGGAAAGATGCAGATACCACCCTATTTTGTGCATCAGATGCCAAAGCACATGAGACAGAAGTGCACAATATCTGGGCCACACATGCCTGTGTACCCACAGACCCCAACCCACAAGAAATACCC--------------CTGGAA---AATGTAACAGAAAATTTTAACATGTGGAAAAATAAAATGGTAGAGCAGATG-CAGGAGGATGTA---ATCAGTTTATGGGATCAGAGTCTAAAGCCATGTGTAAAG------TTA-----ACTCCTCTATGCGTAACTTTAAATTGTACCAATGCTAATTGGAACTCAACCAATGTCTCC---------------------------------------------------------------------------------AATAACAAATTAGGGAATATAACAGATGAA---GTAAAAAGCTGTTCTTTT---AATATGACC---ACAGAAATA-AGA---------GATAAGAAG---------------------------CAGAGGGTCCATGCACTT-TTTTATATGCTTGATTTAGTACCA------------------------------------------------------------------------------------------------------------------------------ATGGAGAAGAATAGTAGT------------------------------------------------------------------------------AAG---TAT---AGGCTAATAAAT---------------------TGTAATACTTCAGTCATT---AAACAGGCTTGTCCAAAGATATCCTTTGATCCAATTCCT---------ATACATTATTGTACTCCAGCTGGTTATGCGATTTTAAAGTGTAAT---GATGAGAATTTCAATGGGACAGGGCCATGTAAAAATGTC-AGCTCAGTACAATGCACACATGGAATTAAGCCAGTGGTATCAACTCAATTGCTGTTAAATGGTAGTCTAGCAGAA---AAG---------------------------------GAGATA---ATAATCAGATCTGAAAATCTCACAAACAATGCCAAGAACATAATAGTACACCTTAAT------AAATCTGTAGTAATTAATTGTACCAGACCC---TCC---------AACAATACA---AGA---ACAAGTATACCTATA------------GGA------CCAGGACAA------GTA---TTC---TATAGA------------ACAGGAGAA-ATAATAGGA---GATATAAGAAAAGCATATTGTGAAATT---GAT---------------------GGAGAA--AAGTGGTTTGAAGCTTTA-AGACAG-GTAGCT-GAAAAATTAAAA------------GGG-CACTTT------------------AATAAGACA---------------ATAGAATTTCAACCA---------CAC------TCA------GGAGGAGATCTAGAAATT--------------ACAACGCAT-CACTTTAATTGTAGA------GGGGAATTTTTCTATTGCAATACAAACCAACTG----TTTAATGTTACTTACACAGGAAAT------------------------------------------------------------GGAACCATAGGGGGGAGTAATGACACTATCACA---------------ATT---CCATGC-AAGATAAAGCAAATTATAAAC---ATGTGGCAGGGA-GTAGGGCAA-GCA-ATGTAT------------GCT-CCTCCCATC--AGTGGA---AAAATT---AAT------------------TGTGTATCAAATATTACAGGAATACTA---TTA---------ACAAGA---GATGGTGGTGAT---------------------------------------AATGTCACT---------------------------------------------AATGAGACCTTCAGACCTGGA-GGAGGAAATATAAAAGACAAT---TGGAGAAGTGAA-TTATATAAATATAAAGTA-GTAGAAATT-GAACCACTA---GGAATAGCACCCACCAGGGCAAAGAGAAGA------------GTGGTG---------------GAGAGA------GAAAAAAGAGCAGTG------GGA-------------ATAGGAGCTATG---ATCTTTGGGTTCTTAGGAGCAGCT-GGAAGCACTATGGGC-GCGGCGTCA----ATAACGCTGACGGTACAGGCCAGACAATTATTG-TCT---GGTATAGTGCAACAGCAAAGC---AATTTGCTGAGGGCTATAGAGGCGCAGCAGCAT-CTGTTGCAACTCACAGTCTGGGGCATTAAACAGCTCCAGGCAAGAGTCCTGGCTGTGGAAAGATACCTAAAGGATCAAAAGTTCCTAGGACTTTGGGGCTGCTCTGGAAAAATCATCTGCACCACTGCTGTGCCCTGGAACTCCACTTGGAGT---------AATAGATCT---TTTGAAGAGATTTGG---------AAC---AACATGACATGGATAGAATGGGAGAGAGAAATTAGCAATTATACAAACCAAATATATGAGATACTTACAGAATCGCAGAACCAGCAGGACAGGAATGAGAAAGATTTATTAGAATTGGATAAATGGACAAGTCTGTGGAATTGGTTTGACATAACAAATTGGCTGTGGTATATAAAAATATTTATAATAATAGTAGGAGGTTTAATAGGTTTAAGGATAATTTTTGCTGTGCTTTCTATAGTAAATAGAGTTAGGCAGGGATACTCACCTTTGTCT-CTCCAGATC-CCT-ACCCAT------------CAG---CAGAGG---GAA------CCC---GACAGG-CCCGAAAGAATCGAAGAAGAAGGTGGCGAGCAAGGCAGAGACAGATCCGTGAGATTAGTCAGCGGGTTCTTAGCTCTTGTCTGGGACGATCTACGGAGCCTGTGCCTCTTCAGCTACCACCGCTTGAGAGACTTCATC-TTGATTGCAGCGAGGACTGTGGAACTTCTGGGACACAGCAGTCTCAAGGGACTGAGACGG-GGGTGGGAAGGCCTCAAATATCTGGGGAATCTTCTGTTATATTGGGGTCAGGAACTAAAAACTAGTGCTATTTCTTTGCTTAATGCTACAGCAATAGCAGTAGCGGGGTGGACAGATAGGGTTATAGAAGTAGCACAAAGAGCTTGGAGAGCCCTTCTCCACATACCTAGAAGAATCAGACAGGGCTTA-GAAAGGGCTTT---ACTA---TAA-
>01_AE.CN.2005.05GX162.GU564229
ATGAG--AGTGAAGGGGACACAGATGAAT---TGGCCAAACTTGTGGAAC------------------------------TGGGTGACTTTGATC------------------------CTT---GGGTTG---GTG---------ACAATTTGT-AGTGCCACA---------------GACAACTTGTGGGTTACAGTT---TATTATGGG----GTTCCTGTGTGGAAAGATGCAGATACCACCCTATTTTGTGCATCAGATGCCAAAGCACATGAGACAGAAGTGCACAATATCTGGGCCACACATGCCTGTGTACCCACAGACCCCAACCCACAAGAAATACCC--------------CTGGAA---AATGTAACAGAAAATTTTAACATGTGGAAAAATAACATGGTAGAGCAGATG-CAGGAGGATGTA---ATCAGTTTATGGGATCAGAGTCTAAAGCCATGTGTAAAG------TTA-----ACTCCTCTCTGTGTAACTTTGAATTGTACCAATGCTAATTTGACCAATGTGAATATCTCAATCAGT---------------------------------------------------------------------GTCTCCAATGTCTCAATAGGAAATATAACAGATGAA---GTAAGCAACTGCTCTTTT---GATGTGACC---ACAGAAATA-ACA---------GATAGGAAG---------------------------CAGAGGGTCCATGCACTT-TTTTATAAGCTTGATTTAGTACCA------------------------------------------------------------------------------------------------------------------------------ATGAATAAGGATGAGAGT---------------------------------------------------------------------------AGTGAG---TAT---ATTCTAATACAT---------------------TGTAATACTTCAGTCATT---AAACAGGCTTGTCCTAAGATATCCTTTGATCCAATTCCT---------ATACATTATTGTACTCCAGCTGGTTATGCGATTTTAAAGTGTAAT---GATAAGAATTTCAATGGGACAGGGCCATGTAAAAATGTC-AGCTCAGTACAATGCACACATGGAATTAAGCCAGTGGTATCAACTCAATTGCTGTTAAATGGTAGTCTAGCAGAA---GAG---------------------------------GAGATA---ATAATCAGATCTAAAAATCTCACAGACAATGCCAAGACCATAATAGTGCACCTTAAC------AAATCTGTAGTAATCGATTGTACCAGACCC---TCC---------AACAATACA---AGA---ACAGGGATGACTATA------------GGA------CCAGGACGC------GTA---TTC---TATAAA------------ACAGGAGAA-ATAGTAGGA---GATATAAGAAAAGCATATTGCCAAATT---AAT---------------------AGAACA--AATTGGTTTAATGCTTTA-AAGCAG-GTAGCT-GAAAAATTAAAA------------GGG-CACTTTAAT---------------AATAAGACA---------------ATAATCTTTCAACCA---------CCC------TCA------GGGGGAGATCCAGAAATT--------------ACAATGCAT-CACTTTAATTGTAGA------GGGGAATTTTTCTATTGCAATACAAGCCAACTG----TTTAATTTTACTTACAATGGAACT---------------------------------------------------------------CAAACCACAGAGGGGAAAGACAATATCACA---------------CTT---CCATGC-AGAATAAAGCAAGTTATAAAA---ATGTGGCAGAGA-GTAGGACAA-GCA-ATGTAT------------GCT-CCTCCCATC--AGTGGA---ATAATT---AAT------------------TGTGTATCAAATATTACAGGTATACTA---TTA---------ACAAGA---GATGGTGGTGAT---------------------------------------AATGATAGT---------------------------------------ACTAAC---GAGACCTTCAGACCTGGA-GGAGGAGATATGAGGGACAAT---TGGAGAAGTGAA-TTATATAAATATAAAGTA-GTACAAATT-GAACCACTA---GGAATAGCACCCACCAAGGCAAAGAGAAGA------------GTGGTG---------------GAGAGA------GAAAAAAGAGCAGTG------GGA-------------ATAGGAGCTTTG---ATCTTTGGGTTCTTAGGAGCAGCC-GGAAGCACTATGGGC-GCGGCGTCA----ATAACGCTGACGGTACAGGCCAGACAATTGTTG-TCC---GGTATAGTGCAACAGCAAAGC---AATTTGCTGAGGGCTATAGAGGCGCAGCAGCAT-ATGTTGCAACTCACAGTCTGGGGCATTAAACAGCTCCAGGCAAGAGTCCTGGCTGTGGAAAGATACCTAAAGGATCAACAGTTCCTAGGACTTTGGGGCTGCTCTGGAAAAATCATCTGCACCACTGCTGTGCCCTGGAACTCCACTTGGAGT---------AATAAATCT---TTGGAAGAAATTTGG---------AAC---AACATGACATGGATAGAATGGGAGAGAGAAATTAGCAATTATACAAGCAAAATATATGAGATACTTACAGAATCGCAGAACCAGCAGGACAGAAATGAAAAGGATTTGTTGGAATTGGATAAATGGACAAGTCTGTGGAATTGGTTTAGCATAACAAATTGGCTGTGGTATATAAAAATCTTTATAATGATAGTAGGAGGTTTAATAGGCTTAAGAATAATTTTTGCTGTGCTTTCTATAGTAAATAGAGTTAGGCAGGGATACTCACCTTTGTCT-TTCCAGATC-CCT-ACCCAT------------CAG---CAGAGG---GAA---CAACCC---GACAGG-CCCGAAGGAATCGAAGAAGAAGGTGGCGAGCAAGGCAGAGACAGATCCGTGAGATTAGTGAGCGGATTCTTAGCTCTCTTCTGGGACGACCTGCGGAGCCTGTGCCTCTTCAGCTACCACCTCTTGAGAGACTTCAGC-TTGATTGCAGCGAGGATCGTGGAAC----G-----------------GGGACTGAGACGG-GGGTGGGAAGGCCTCAACTATCTGGGGAATCTTCTGTTGTATTGGGGTCAGGAACTGAAAATTAGTGCTATTTCTTTGCTTGATGCTACAGCAATAGCAGTAGCGGGGTGGACAGATAGGGTTATAGAAGTAGTACAAAGAGCTTGGAGAGCCATTCTCCACATACCTAGAAGAATCAGACAGGGCTTA-GAAAGGGCTTT---GCTA---TAA-
>01_AE.CN.2005.AE03_SH188_6.EU363851
ATGAG--AGTGAAGGAGACACAGATGAAT---TGGCCAAACTTGTGGAAA------------------------------TGGGGGACTTTGATC------------------------CTT---GGGTTG---GTG---------ATAATTTGT-AGTGCCTCA---------------GATAACTTGTGGGTTACAGTT---TATTATGGG----GTTCCTGTGTGGAGAGATGCAGATACCACCCTATTTTGTGCATCAGATGCCAAAGCATATGTGAAAGAAGCGCACAATGTCTGGGCCACACATGCCTGTGTACCCACAGACCCCAACCCACAAGAAATACAC--------------CTGGAA---AATGTAACAGAAAATTTTAACATGTGGAAAAATAACATGGTAGAGCAGATG-CAGGAGGATGTA---ATCAGTTTATGGGATCAAAGTCTAAAGCCATGTGTAAAG------TTA-----ACTCCTCTCTGTGTTACTTTAAATTGTACCCAGGCTAATTTGACCAATAGCAATAACATAACC------------------------------------------------------------------------AATGGCCCTAACGGAATAGGAAATATAGCAGATGAA---GTAAGAAACTGTACTTTT---AATATGACC---ACAGAACTA-AAA---------GATAAGAAG---------------------------CAGAAGGTCCATGCACTT-TTTTATGAGCTTGATATAGTACAAATT------------------------------------------------------------------------------------------------------------------------AATAATAATAGTAATAATAGT------------------------------------------------------------------------------------TAT---AGGTTAATAAAT---------------------TGTAATACCTCAGTCATT---AAGCAGGCTTGTCCAAAGATATCCTTTGATCCAATTCCT---------ATACATTATTGTACTCCAGCTGGTTATGCGATTTTAAAGTGTAAT---GATAAAAATTTCAATGGGACAGGGCCATGTAAAAATGTC-AGCTCAGTACAATGTACACATGGAATTAAGCCAGTGATGTCAACTCAATTGCTGTTAAATGGCAGTCTCGCAGAA---GAA---------------------------------GAGATA---ATAATCAGATCTGAAGATCTCACAAACAATGCCAAAACCATAATAGTGCACCTTAAT------AAATCTGTAGAAATCAATTGTACCAGACCC---TCC---------AACAATACA---AGA---ACAAGTATAACTATA------------GGA------CCAGGACAA------TTA---TTC---TATAGA------------ACAGGAGAC-ATAATAGGA---GATATAAGAAAAGCATATTGTGAGATT---AAT---------------------GGAACA--ACATGGAATAAAGTTTTA-GGACAG-GTAGCT-GGAAAATTAAAA------------GAG-CACTTT------------------AATAAGACA---------------ATAGACTTTCAACCA---------CCC------TCA------GGAGGAGATCTAGAAATT--------------ACAACACAT-CATTTTAATTGTAGA------GGAGAATTTTTCTATTGTAATACAACACAACTG----TTTAATGATACTTGCATAGGAAAT------------------------------------------------------------ACAAGCAGGGAGGGGTGTAATAACACTATCATA---------------CTA---ACATGC-AAGATAAAACAAATTATAAAC---ATGTGGCAAGGA-GTAGGACAA-GCA-ATGTAT------------GCT-CCGCCCATC--AGTGGA---AGAATT---AAT------------------TGTGTATCAAATATTACAGGAATACTA---TTG---------ACAAGA---GATGGTGGTGAT---------------------------------------AACCCAGCT---------------------------------------------AATGAGACCTTCAGACTTGGA-GGAGGAGACATGAGGGACAAT---TGGAGAAGTGAA-TTATATAAATATAAAGTA-GTAGAAATT-GAGCCACTA---GGAATAGCACCCACCAGGGCAAGGAGAAGA------------GTGGTG---------------GAGAGA------GGAAAAAGAGCAGTG------GGA-------------ATAGGAGCTATG---ATCTTTGGGTTCTTAGGAGCAGCA-GGAAGCACTATGGGC-GCAGCGTCA----ATAACGCTGACGGTACAAGCCAGACAATTATTG-TCT---GGTATAGTGCAACAGCAAAGC---AATTTGCTGAGGGCTATAGAGGTGCAGCAGCAT-CTGTTGCAGCTCACAGTCTGGGGCATTAAACAGCTCCAGGCAAGAGTCCTGGCTGTGGAAAGATACCTAAAAGATCAAAAGTTCCTAGGACTTTGGGGCTGCTCTGGGAAAATCATCTGCACCACTAATGTGCCCTGGAACTCCTCTTGGAGT---------AATAAATCT---GTTGAAGAGATTTGG---------AAC---AACATGACATGGATAGAATGGGAGAGAGAAATTAGCAATTACACAAACCAAATATATGAGATACTGACAGAATCGCAGAACCAGCAGGACAAGAATGAAAAGGATTTGTTAGAATTGGATAAATGGACAAATCTGTGGAATTGGTTTAGCATAACAAATTGGCTGTGGTATATAAAAATATTTATAATAATAGTAGGAAGTTTAATAGGTTTAAGAATAATTTTTGCTGTGCTTTCTATAGTAAATAGAGTTAGGCAGGGATACTCACCTTTGTCT-TTCCAGACC-CCT-ACCCAT------------CAT---CAGAGG---GAA------CCC---GACAGA-CCCGAAGAAATCGGAGAAGGAGGTGGCGAGCAAGGCAGAGACAGATCCGTGAGATTAGTGAGCGGATTCTTAGCACTTGCCTGGGACGACCTACGGAGCCTGTGCCTCTTCAGCTACCACCTCTTGAGAGACTTCATA-TTGATTGCAGCGAGGACTGTGGAACTTCTGGGACACAGCAGTCTCAAGGGACTGAAACGG-GGGTGGGAAGGCCTCAAATATCTGGGGAATCTTCTGTTATATTGGGGACAGGAACTAAAAATTAGTGCTATTTCTTTGCTTGATACTACAGCAGTAGCAGTAGCGGGGTGGACAGATAGGATTATTGAAGTAGCACAAAGAGCTTGGAGAGCCATTCTCCACATACCTAGAAGAATCAGACAAGGCTTA-GAAAGGGCTTT---GCTA---TAA-
>01_AE.CN.2005.CNE60.HQ699977
ATGAG--AGTGAAGGAGACACAGATGAAT---TGGCCAAACTTGTGGAAA------------------------------TGGGGGACCTTGATC------------------------CTT---GGGTTG---GTG---------ATAATTTGT-AGTGCCTCA---------------GACAACTTGTGGGTCACAGTT---TATTATGGG----GTTCCTGTGTGGAGAGATGCAGAAACCACCCTATTTTGTGCATCAGATGCCAAAGCACATGAGACAGAAGTGCACAATGTCTGGGCCACACATGCCTGTGTACCCACAGACCCCAACCCACAAGAAATATTC--------------CTGAAA---AATGTAACAGAAAATTTTAACATGTGGAGAAATAATATGGTAGAGCAGATG-CAGGAGGATGTA---GTCAGTTTATGGGATCAAAGTCTAAAGCCATGTGTAAAG------TTA-----ACTCCTCTCTGTGTTACTTTAAAGTGTAGTAATGCTAATTTGACCAAGGCTAATTTGACC------------------------------------------------------------------------------ACGGTCAGTAACATAGGAAATATAACAGATGAA---ATAAGGAACTGTTCTTTT---AATATGACC---ACAGAACTA-AGA---------GATAAGAGG---------------------------CAGAATGTCTATGCACTT-TTTTATAAGCTTGATATAGTACAACTT------------------------------------------------------------------------------------------------------------------------AATGAGAATAGTAATAATAGT---------------------------------------------------------------------------GATGAG---TAT---AGGTTAATAAAT---------------------TGTAATACTTCAGTCATC---AAGCAGGCCTGTCCAAAGGTATCCTTTGATCCAATTCCT---------ATACATTATTGTACTCCAGCTGGTTATGCGATTTTAAAGTGTAAT---GATAAGAATTTCAATGGAACAGGACCATGTAGAAATGTT-AGCTCAGTACAATGCACACATGGAATTAAGCCAGTGGTATCAACACAATTGCTGTTAAATGGCAGTCTAGCAGAA---GAA---------------------------------GAGATA---ATAATCAGATCTGAAAATCTCACAAACAATGCTAAAACCATAATAGTGCACCTTAAT------AAATCTGTAGAGATCAATTGTATCAGACCC---TCC---------ACCAATACA---AGA---ACAAGTGTACGTATA------------GGA------CCAGGACAA------GTA---TTC---TATAGA------------ACAGGAGAC-ATAATAGGA---GATATAAGGAAAGCATATTGTGAAATT---AAT---------------------GGAACA--AAGTGGAATGAAACTTTA-ACCCAG-GTAGCT-GGAAAATTAAGA------------GAG-CACTTT------------------AATACAACA---------------ATAATCTTTCAACCA---------CCC------TCA------GGAGGAGATCTAGAAATT--------------ACAATGCTT-CATTTTAATTGTAGA------GGGGAATTTTTCTATTGCAATACATCACAATTG----TTTAATAGTACTTGGAATAATACTGGGGAAAAT---------------------------------------------AATACCATGGAGAGGGGTAATGGCACTGACACTATCATA---------------CTT---CCCTGC-AAGATAAAGCAGATTATAAAC---ATGTGGCAGGGA-GTAGGACAA-GCA-ATGTAT------------GCT-CCTCCCATC--AGTGGA---AATATT---AGT------------------TGTGTATCAAATATTACAGGAATACTA---TTG---------ACAAGA---GATGGTGGTAAT---------------------------------------AATATGACT---------------------------------------------AATGAGACCTTCAGACCTGGA-GGAGGAAATATAAAGGACAAT---TGGAGAAGTGAA-TTATATAAATATAAGGTA-GTACAAATT-GAGCCACTA---GGAGTAGCACCCACCAAGGCAAGGAGAAGA------------GTGGTG---------------GAAAGA------GAAAAAAGAGCAGTG------GGA-------------ATAGGAGCTTTG---CTCTTTGGGTTCTTAGGAGCAGCC-GGAAGCACTATGGGC-GCGGCGTCA----ATAACGCTGACGGTACAGGCCAGACAATTATTG-TCT---GGTATAGTGCAACAGCAAAGC---AATTTGCTGAGGGCTATAGAGGCGCAGCAGCAT-TTGTTGCAACTCACTGTCTGGGGCATTAAACAGCTCCAGGCAAGAGTCCTGGCTGTGGAAAGATACCTAGAGGATCAAAAGTTCCTAGGACTTTGGGGCTGCTCTGGAAAAATCATCTGCACCACTAATGTGCCCTGGAACTCTACTTGGAGT---------AATAGATCT---TATGAAGAGATTTGG---------GAC---AACATGACATGGATAGAATGGGAGAGAGAAATTAGTAATTACACAAACCAAATATATGAAATACTTACAGAATCACAGAACCAGCAGGACAAGAATGAAAAGGATTTATTAGAATTGGATAAATGGACAAGTCTGTGGAGTTGGTTTGACATAACAAGATGGCTGTGGTCTATAAAAATATTTATAATGATAGTAGGAGGCTTAATAGGTTTAAGAATAATTTTTGCTGTGCTTTCTATAGTGAATAGAGTTAGGCAGGGATACTCACCTTTGTCT-TTCCAGACC-CTT-ACCCAT------------CCT---CAGAGG---GAA------CCC---GACAGG-CCCGAAAGAATCGAAGAAGAAGGTGGCGAGCAAGGCAGAGACAGATCCATACGCTTAGTGAGCGGGTTCTTAGCTCTTGCCTGGGACGACCTACGGAGCCTGTGCCTCTTCAGCTACCACCGCTTGAGAGACTTACTC-TCGATTGTAACGAGGACTGTGGAACTTCTGGGACGCAGCAGTCTCAAGGGACTGAGACAG-GGGTGGGAAGGCCTCAAATATCTGGGGAATCTTCTGTTATATTGGGGCCAGGAACTAAAAATTAGTGCTGTTTCCTTGCTTGATGCTACAGCAATAGCAGTAGCGGAGGGGACAGATAGGATTATAGAAGTAGCACAAAGGGCTTGGAGGGCCATTCTTCACATACCTAGAAGAATCAGACAGGGTTTA-GAAAGGTTCTT---GGTA---TAA-
>01_AE.CN.2005.CNE61_U.HQ699987
ATGAG--AGTGAGGGGGATACAGATGAAT---TGGCCAAACTTGTGGAAA------------------------------TGGGGGAGTTTGATC------------------------ATT---GGGTTG---GTG---------ATAATTTGT-AGTGCCTCA---------------GACAACTTGTGGGTTACAGTT---TATTATGGG----GTTCCTGTGTGGAGAGATGCAGATACCACCCTATTTTGTGCATCAGATGCCAAAGCACATGAGACAGAAGTGCACAATGTCTGGGCCACACATGCCTGTGTACCCACAGACCCCAACCCACAAGAAATACCC--------------CTGGAA---AACGTAACAGAAAATTTTAACATGTGGAAAAATAACATGGTAGAGCAGATG-CAAGAGGATGTA---ATCAGTTTATGGGATCAAAGTCTAAAGCCATGTGTAAAG------TTA-----ACTCCTCTTTGCGTTACTTTAAATTGTACCAATGCTAATTTGACCACTAACATAACC---------------------------------------------------------------------------------------AATGTCAACAATAGCATAACAGATGAA---GTAAAAAACTGTACTTTT---AACATGACC---ACAGAGATA-AGA---------GGTAAGCAG---------------------------CAGAAGGTCCATGCACTT-TTTTATACGCTTGATATAGTACAC------------------------------------------------------------------------------------------------------------------------------ATGGGAGGGAATGGTAGT------------------------------------------------------------------------------GAA---TAT---AGGTTAATAAGT---------------------TGTAATACTTCAGTCATT---AAGCAGGCTTGCCCAAAGATATCCTTTGATCCAATTCCT---------ATACATTATTGTACTCCAGCTGGTTATGCGATTTTAAAGTGTAAT---GATAAGAAGTTCAATGGGACAGGGCCATGTAAAAATGTC-AGCACAGTACAATGCACACATGGAATTAAACCAGTGGTATCAACTCAATTGCTGTTAAATGGCAGTCTAGCAGAA---GAA---------------------------------GAGATA---ATAATCAGATCTGAGAATCTCACAAACAATGCCAAAACCATAATAGTGCACCTTAAT------AAATCCGTAATAATCAATTGTACCAGACCC---TCC---------AACAATACA---AGA---ACAAGTATAAGAATA------------GGA------CCAGGCCAA------ACG---TTC---TATAGA------------ACGGGAGAC-ATAATAGGA---GATATAAGGAAAGCATATTGTGAGATT---AAT---------------------GGAACA--GAATGGAATGAAACTTTA-AATCAG-GTAACT-GAAAAATTAAAA------------AAG-CACTTT------------------AATAAGACA---------------ATAGTCTTTCAGCCA---------CCC------TCA------GGAGGAGATCTAGAAACT--------------ACAATGCTT-CATTTTAATTGTAGA------GGGGAATTTTTCTATTGCAATACAACAAAATTG----TTTAATAGTACAGAAAATGGA------------------------------------------------------------------ACCATGGAGGGGTTTAATACCACTATCATA---------------CTT---CCATGC-AGGATAAAGCAAATTGTAAAT---ATGTGGCAGGGA-GTAGGACAA-GCA-ATGTAT------------GCT-CCTCCCATC--AGTGGA---AGAATT---AAT------------------TGTATATCAAATATTACAGGAATACTA---TTA---------ACAAGA---GATGGTGGTGGTGGTAGT---------------------------------AATGCAACT---------------------------------------------AACGAAACCTTCAGACCGGGA-GGAGGAAATATAAAGGACAAT---TGGAGAAGTGAA-TTATATAAATATAAAGTA-GTACAAATT-GAACCACTA---GGAGTAGCACCCACCAGGGCAAAGAGAAGA------------GAGGTG---------------GATAGA------GAAAAAAGAGCAGTG------GGA-------------ATAGGAGCTATG---ATCTTTGGGTTCTTAGGAGCAGCA-GGAAGCACTATGGGC-GCAGCGTCA----TTAACGCTGACGGTACAGGCCAGACAATTATTG-TCT---GGTATAGTGCAACAGCAAAGC---AATTTGCTGAGAGCTATAGAGGCGCAGCGGCAT-CTGTTGCAACTCACAGTCTGGGGCATTAAACAGCTCCAGGCAAGAGTCCTGGCTGTGGAAAGATACCTAAAGGATCAAAAGTTCCTAGGACTCTGGGGCTGCTCTGGAAAAATCATCTGCACCACTAATGTGCCCTGGAACTCCACTTGGGGT---------AATAAATCT---TATGAAGAGATTTGG---------GAC---AACATGACATGGATAGAATGGGAGAAAGAAATTAGCAATTACACAAACAAAATCTATGAACTACTTACGGAATCGCAGAACCAGCAGGAAAGAAATGAAAAGGATTTGTTAGAGTTGGACAAATGGGCAAGTCTGTGGAATTGGTTTGACATAACAAAATGGCTGTGGTATATAAAAATATTTATAATGATAGTAGGAGGGTTAATAGGTTTAAGAATAATTTTTGCTGTGCTTTCTATAGTAAATAGAGTTAGGCAGGGATACTCACCTTTATCT-TTCCAGACC-CCT-TTCCAT------------CAT---CAGAGG---GAA------CCC---GACAGA-CCCGAAGGAATCGAAGAAGAAGGTGGCGAGCAAGGCAGAGACAGATCCGTGCGATTAGTGAGCGGATTCTTAGCTCTTGCCTGGGACGATCTACGGAGCCTGTGCCTCTTCAGCTACCGCCGCTTGAGAGACTTCATC-TTGATTGCAACGAGGACTGTGGAACTTCTGGG------------CAAGGGACTGAGACGG-GGGTGGGAAGGCCTCAAATATCTGGGGAATCTTCTGTTATATTGGGGTCAGGAACTGAAAACTAGTGCTATCTCTTTGCTTGATGCTATAGCAATAACAACAGCGGAGTGGACAGATAGGGTTATAGAAGTTGCACAAATAGCTTGGAGAGCTCTTCTCCACATACCTAGAAGAATCAGACAGGGCTTC-GAAAGGGCTTT---AGTA---TAA-
>01_AE.CN.2005.CNE62.HM215424
ATGAG--AGTGAGGGGGATACAGATGAAT---TGGCCAAACTTGTGGAAA------------------------------TGGGGGAGTTTGATC------------------------ATT---GGGTTG---GTG---------ATAATTTGT-AGTGCCTCA---------------GACAACTTGTGGGTTACAGTT---TATTATGGG----GTTCCTGTGTGGAGAGATGCAGATACCACCCTATTTTGTGCATCAGATGCCAAAGCACATGAGACAGAAGTGCACAATGTCTGGGCTACACATGCCTGTGTACCCACAGACCCCAACCCACAAGAAATACCC--------------CTGGAA---AACGTAACAGAAAATTTTAACATGTGGAAAAATAACATGGTAGAGCAGATG-CAAGAGGATGTA---ATCAGTTTATGGGATCAAAGTCTAAAGCCATGTGTAAAG------TTA-----ACTCCTCTTTGCGTTACTTTAAATTGTACCAATGCTAATTTGACCACTAACATAACC---------------------------------------------------------------------------------------AATGTCAACAATAGCATAACAGATGAA---GTAAAAAACTGTACTTTT---AACATGACC---ACAGAGATA-AGA---------GGTAAGCAG---------------------------CAGAAGGTCCATGCACTT-TTTTATACGCTTGATATAGTACAC------------------------------------------------------------------------------------------------------------------------------ATGGGAGGGAATGGTAGT------------------------------------------------------------------------------GAA---TAT---AGGTTAATAAGT---------------------TGTAATACTTCAGTCATT---AAGCAGGCTTGTCCAAAGATATCCTTTGATCCAATTCCT---------ATACATTATTGTACTCCAGCTGGTTGTGCGATTTTAAAGTGTAAT---GATAAGAAGTTCAATGGGACAGGGCCATGTAAAAATGTC-AGCACAGTACAATGCACACATGGAATTAAACCAGTGGTATCAACTCAATTGCTGTTAAATGGCAGTCTAGCAGAA---GAA---------------------------------GAGATA---ATAATCAGATCTGAGAATCTCACAAACAATGCCAAAACCATAATAGTGCACCTTAAT------AAATCCGTAATAATCAATTGTACCAGACCC---TCC---------AACAATACA---AGA---ACAAGTATAAGAATA------------GGA------CCAGGCCAA------ACG---TTC---TATAGA------------ACAGGAGAC-ATAATAGGA---GATATAAGGAAAGCATATTGTGAGATT---AAT---------------------GGAACA--GAATGGAATGAAACTTTA-AATCAG-GTAACT-GAAAAATTAAAA------------AAG-CACTTT------------------AATAAGACA---------------ATAGTCTTTCAGCCA---------CCC------TCA------GGAGGAGATCTAGAAACT--------------ACAATGCTT-CATTTTAATTGTAGA------GGGGAATTTTTCTATTGCAATACAACAAAATTG----TTTAATAGTACAGAAAATGGA------------------------------------------------------------------ACCATGGAGGGGTTTAATACCACTATCATA---------------CTT---CCATGC-AGGATAAAGCAAATTGTAAAT---ATGTGGCAGGGA-GTAGGACAA-GCA-ATGTAT------------GCT-CCTCCCATC--AGTGGA---AGAATT---AAT------------------TGTATATCAAATATTACAGGAATACTA---TTA---------ACAAGA---GATGGTGGTGGTGGTAGT---------------------------------AATGCAACT---------------------------------------------AACGAAACCTTCAGACCGGGA-GGAGGAAATATAAAGGACAAT---TGGAGAAGTGAA-TTATATAAATATAAAGTA-GTACAAATT-GAACCACTA---GGAGTAGCACCCACCAGGGCAAAGAGAAGA------------GTGGTG---------------GATAGA------GAAAAAAGAGCAGTG------GGA-------------ATAGGAGCTATG---ATCTTTGGGTTCTTAGGAGCAGCA-GGAAGCACTATGGGC-GCAGCGTCA----TTAACGCTGACGGTACAGGCCAGACAATTATTG-TCT---GGTATAGTGCAACAGCAAAGC---AATTTGCTGAGAGCTATAGAGGCGCAGCAGCAT-CTGTTGCAACTCACAGTCTGGGGCATTAAACAGCTCCAGGCAAGAGTCCTGGCTGTGGAAAGATACCTAAAGGATCAAAAGTTCCTAGGACTCTGGGGCTGCTCTGGAAAAATCATCTGCACCACTAATGTGCCCTGGAACTCCACTTGGAGT---------AATAAATCT---TATGAAGAGATTTGG---------GAC---AACATGACATGGATAGAATGGGAGAAAGAAATTAGCAATTACACAAACAAAATCTATGAACTACTTACGGAATCGCAGAACCAGCAGGAAAGAAATGAAAAGGATTTGTTAGAGTTGGACAAATGGGCAAGTCTGTGGAATTGGTTTGACATAACAAAATGGCTGTGGTATATAAAAATATTTATAATGATAGTAGGAGGGTTAATAGGTTTAAGAATAATTTTTGCTGTGCTTTCTATAGTAAATAGAGTTAGGCAGGGATACTCACCTTTATCT-TTCCAGACC-CCT-TTCCAT------------CAT---CAGAGG---GAA------CCC---GACAGA-CCCGAAGGAATCGAAGAAGAAGGTGGCGAGCAAGGCAGAGACAGATCCGTGCGATTAGTGAGCGGATTCTTAGCTCTTGCCTGGGACGATCTACGGAGCCTGTGCCTCTTCAGCTACCGCCGCTTGAGAGACTTCATC-TTGATTGCAACGAGGACTGTGGAACTTCTGGG------------CAAGGGACTGAGACGG-GGGTGGGAAGGCCTCAAATATCTGGGGAATCTTCTGTTATATTGGGGTCAGGAACTGAAAACTAGTGCTATCTCTTTGCTTGATGCTATAGCAATAACAACAGCGGAGTGGACAGATAGGGTTATAGAAGTTGCACAAATAGCTTGGAGAGCTCTTCTCCACATACCTAGAAGAATCAGACAGGGCTTC-GAAAGGGCTTT---AGTA---TAA-
>01_AE.CN.2005.FJ051.DQ859178
ATGAG--AGTGAAGGAGACACAGATGAAT---TGGCCAAACTTGTGGAAA------------------------------TGGGGAACTTTGATC------------------------CTT---GGGTTG---GTG---------ATAATTTGT-AATGCCTCA---------------GACAACTTGTGGGTTACAGTT---TATTATGGG----GTTCCTGTGTGGAAAGATGCAGATACCACCCTGTTTTGTGCATCAGATGCCAAAGCACATAAGACAGAAGTACACAATGTCTGGGCCACACATGCCTGTGTACCCACAGACCCCAACCCACAAGAAATGCAC--------------CTGGAA---AATGTAACAGAAAATTTTAACATGTGGAAAAATAACATGGTAGAGCAGATG-CAGGAGGACGTA---ATCAGTTTATGGGATCAAAGTCTAAAGCCATGTGTAAAG------TTA-----ACTCCTCTTTGTGTTACTTTAAATTGTACAAATGCTGCTGTCAATAATAGTAAATCAATCACT------------------------------------------------------------------------GTCTCTAATAACACAGTAGGAAATATAACAGATGAC---GTAAAAAACTGTACCTTT---AATATGACC---ACAGAACTA-AGA---------GATAAGAAG---------------------------CAGAAGGCCTATGCACTT-TTTTATAGGCTTGATCTAGTACCA---------------------------------------------------------------------------------------------------------------------------------ATTGACAATAATACT------------------------------------------------------------------------------GAG---TAT---AGGTTAATAAAT---------------------TGTAATACTTCAGTCATT---AAGCAGGCTTGTCCAAAGATATCCTTTGATCCAATTCCT---------ATACATTATTGTACTCCAGCTGGTTATGTGATTTTAAAGTGCAAT---GATAAAAATTTCAATGGGACAGGGCCATGTAAAAATGTC-AGCTCAGTACAATGCGCACATGGAATTAGGCCGGTGGCATCAACCCAACTGCTGTTGAATGGCAGTCTAGCAGAA---GAA---------------------------------GAGATA---ATAATCAGATCTGAGAATCTCACAGACAATGCCAAAACCATAATAGTGCACCTTAAC------AGATCTGTAACAATCAATTGTACCAGACCC---TCC---------AACAATACA---AGA---ACAAGTATAACTATA------------GGA------CCAGGGCAA------CTG---TTC---TATAGA------------ACAGGAGAA-ATAATAGGA---GACATAAGGAAAGCATATTGTGAGATT---AAT---------------------AAAACA--ACATGGCATGAAACTTTA-AAACAG-GTAGTT-GGAAAATTAAGA------------GAG-CACTTT------------------AATAAAACA---------------ATAATCTTTCAACCA---------CCC------TCA------GGAGGAGATCTAGAAATT--------------ACAATGCAT-CATTTTAATTGTAGA------GGGGAATTTTTCTATTGCAATACAACAAATCTG----TTTAATAGTACTTGGAATGGAACCATG---------------------------------------------------------GAGGGTAATGGCACTGATAATGGCACTATCATA---------------CTT---CCATGC-AGGATAAAGCAAATAATAAAC---ATGTGGCAGGAA-GTAGGACAA-GCA-ATGTAT------------GCT-CCTCCCATC--AGTGGA---AGCATT---AAT------------------TGTGTATCAAATATTACAGGAATACTA---TTG---------ACAAGA---GATGGTGGTGGT---------------------------------------AATACTACA---------------------------------------GGTAAC---GAGACCTTCAGACCTGGA-GGAGGAAATGTAAAAGACAAT---TGGAGAAATGAA-TTATATAAATATAAAGTA-GTACAAATA-GAACCACTA---GGAATAGCACCCACCAAGGCAAAGAGAAGA------------GTGGTG---------------GAAAGG------GAAAAAAGAGCAGTG------GGA-------------ATAGGAGCTATG---ATCTTTGGGTTCTTAGGAGCAGCA-GGAAGCACTATGGGC-GCAGCATCA----ATAACGCTGACGGTACAGGCCAGACAATTATTG-TCT---GGTATAGTGCAACAGCAAAGC---AATTTGCTGAGAGCTATAGAGGCGCAGCAGCAT-CTGTTGCAACTCACAGTCTGGGGCATTAAACAGCTCCAGGCAAGAGTCCTGGCTGTGGAAAGATACCTAAAAGATCAAAAGTTCCTAGGACTTCGGGGCTGCTCTGGAAAAATCATCTGCACCACTGCTGTGCCATGGAACCGCACTTGGAGT---------AATAAATCT---TATGAAGAGATTTGG---------GAC---AACATGACATGGATAGAATGGGAGAGAGAAATTAGCAATTACACAAGCCAAGTATATGACATACTTACAGAATCGCAGAACCAGCAGGACAGGAATGAAAAGGATTTATTAGAATTGAATACATGGGCAAGCCTGTGGAATTGGTTTGACATAACAAAGTGGCTGTGGTACATAAAAATATTTATAATAATAGTAGGAGGTTTAATAGGTTTAAGAATAATTTTTGCTGTGCTTTCTATAGTGAATAGAGTTAGGCAGGGATACTCACCTTTGTCA-TTCCAGACC-CCT-ATCCAT------------CAT---CAGAGG---GAA------CCC---GACAGG-CCCGAAGGAATCGAAGAAGGAGGTGGCGAGCAAGGCAGAGACAGATCCGTGAGATTAGTGAGCGGATTCTTAGCTCTTGCGTGGGACGATGTACGGAGCCTGTGCCTCTTCAGCTACCACCTCTTGAGAGACTTCATC-TCGATTGCAGCGAGGACTGTGGAACTTCTGGGACACAGCAGTCTCAAGGGACTGAGACGG-GGGTGGGAAGGCCTCAAATATTTGGGAAATCTTCTGTTGTATTGGGGTCAGGAACTAAAAATTAGTGCTATTTCGTTGCTTGATACCACAGCAATAGCAGTAGCAGGGTGGACAGATAGGGTTATAGAAGTAGCACAAAGAATTTGGAGAGCCTTTCTCCACATACCTAGAAGAATCAGACAGGGTCTT-GAAAGAGCTTT---GCAA---TAA-
>01_AE.CN.2005.Fj052.EF036528
ATGAG--AGTGAAGGAGACACAGATGGAT---TGGCCAAACTTGTGGAAA------------------------------TGGGGGACTTTGATC------------------------CTT---GGGTTG---GCG---------ATAATCTGT-AGTGCATCA---------------GACAACTTGTGGGTTACAGTT---TATTATGGG----GTGCCTGCGTGGAGAGATGCAGATACTACTCTATTTTGTGCATCAGATGCCAAAGCACATTCGACAGAAGTGCACAATATCTGGGCCACACATGCCTGTGTACCCACAGATCCCAACCCACAAGAAATATAC--------------CTGGAA---AATGTAACAGAAAATTTTAACATGTGGAAAAATAACATGGTAGAGCAGATG-CAAGAGGATGTA---ATCAGTTTATGGGATCAAAGTCTAAAGCCATGTGTAAAG------TTA-----ACTCCTCTCTGTGTTACTTTAAATTGTACTAGTGCTAATTTGACCAAGGTCAATAATGCCACAACCTCT---------------------------------------------------------------AACGATTTCAACCCTATAATAGGAAATATAACAGATGAA---GTAAAAAACTGTTCTTTT---AATATGACC---ACAGAATTG-AGA---------GATAAGAAG---------------------------CACAAGGTCTATGCACTT-TTTTATAGTCTTGATATAGTACAA---------------------------------------------------------------------------------------------------------------------------------ATTGATAATAGTAGT------------------------------------------------------------------------------GAG---TAT---AGGTTAATAAAG---------------------TGTAATACTTCAGTCATT---AAGCAGGCTTGTCCAAAGATATCCTTTGATCCAATTCCT---------ATACATTATTGTACTCCAGCTGGTTATGCGATTCTAAAGTGTAAC---GATAAGAATTTCAATGGGACAGGGCCATGTAAAAATGTC-AGTTCAGTACAATGCACACATGGAATTAAGCCAGTGGTATCAACTCAATTGCTGTTAAATGGCAGTCTAGCAGAA---GAA---------------------------------GAGATA---GTAATCAGATCTGAAAATATTACAAACAATGTCAAAACCATAATAGTGCACCTTAAT------AAATCTGTAGAAATTAATTGTACCAGACCC---TCC---------AACAATACA---AGG---ACAAGTATAGCTATA------------GGA------CCAGGACAA------TTA---TTC---TATAGA------------ACAGGAGAT-ATAATAGGA---GACATAAGAGCAGCATATTGTGAGATT---AAT---------------------GGAACA--AAATGGAATAAAGTTTTA-AAACAG-GTAACT-GAAAAATTAAAA------------GAG-CACTTTAAG---------------GAAAAGAAC---------------ATAACCTTTCAACAA---------CCC------TCA------GGAGGAGATCTAGAAGTT--------------ATAACGCAT-CACTTTAATTGTAGA------GGGGAATTTTTCTATTGCAATACAACAAGATTG----TTTAATAATACTTGCATAAACAAT---------------------------------------------------------------GAAACCATAGAGGGGTGTCAGAACATCACA---------------ATT---CCATGT-AAGATAAAGCAAATTATAAAC---ATGTGGCAGGAA-ACAGGACAA-GCA-ATGTAT------------GCT-CCTCCCATC--AGGGGA---AAAATT---AGT------------------TGTATATCAAATATTACAGGAATACTA---TTG---------ACAAGA---GATGGTGGTGCT---------------------------------------AATAAGACG------------------------------------AATGAG------GAGATCTTCAGACCTGGA-GGAGGAAATATAAGGGACAAT---TGGAGAAGTGAG-TTATACAAATATAAAGTA-GTACAAATT-GAACCACTA---GGAGTAGCACCCACCAGGGCAAAGAGAAGA------------GTGGTG---------------GAAAGA------GAAAAAAGAGCAGTG------GGA-------------ATAGGAGCTATG---ATCTTTGGGTTCTTAGGAGCAGCA-GGAAGCACTATGGGC-GCGGCGTCA----ATAACGCTGACGGTACAGGCCAGACAATTATTG-TCT---GGTATAGTGCAACAGCAAAGC---AATTTGCTGAGGGCTATAGAGGCGCAACAGCAT-ATGTTGCAACTCACCGTCTGGGGCATTAAACAGCTCCAGGCAAGAGTCCTGGCTGTGGAAAGATACCTAAAGGATCAAAAGTTCCTAGGACTCTGGGGCCGCTCTGGAAAAATCATCTGCACCACTGCTGTGCCCTGGAACTCCACTTGGAGT---------AATAAATCT---TTTGAAGAGATTTGG---------AAC---AACATGACATGGACAGAATGGGAGAGAGAAATTAGCAACTACACGAGCCAAATATATGACATACTCACAGAATCGCAGAACCAGCAGGACAGGAATGAAAAGGATCTGTTAGAATTAGACAAGTGGGTAAGCCTGTGGAATTGGTTTGACATAACAAAATGGCTGTGGTATATAAAAATATTTATAATGATAGTAGGAGGCTTAATAGGTTTAAGGATAATTTTTGCTGTGCTTTCTATAGTGAATAGAGTTAGGCAGGGATACTCACTTTTGTCT-CTCCAGACC-CTT-TTCCAT------------CAT---CAGAGG---GAA------CCC---GACAGG-CCCGAAAGAATCGAAGAAGGAGGTGGCGAGCAAGGCAGAGACAGATCCGTGCGATTAGTGAGCGGGTTCTTTGCTCTTGTCTGGGAAGATATCCGGAGCCTGTGCCTCTTCAGCTACCGCCGCTTGAGAGACTGCATC-TTAATTGCGGCGAGGACTGTGGAACTTCTGGGACACAGCAGTCTCAAGGGACTAAGACGG-GGGTGGGAAATCCTCAAATATCTGGGGAATCTTCTGGTATATTGGGGACAGGAACTACGAATTAGTGCTATTTCTTTGGTTGATCATATAGCAGTAGCAGTAGCGGGGTGGACAGATAGGGTTATAGAAGTAGCACAAAGAGCTTGGAGAGCCATTCTCCACATACCTAGAAGAATCAGACAGGGTTTA-GAAAGGGTTTT---GCAA---TAA-
>01_AE.CN.2005.FJ053.DQ859179
ATGAG--AGTGAAGGAGACACAGATGAAT---TGGCTAAACTGGTGGAAA------------------------------GGGGGGACTTTGATC------------------------CTT---GGGTTG---GTG---------ATAATTTGT-AGTGCCTCA---------------GACAACTTGTGGGTTACAGTT---TATTATGGG----GTTCCTGTGTGGAGAGATGCAGATACCACCCTATTTTGTGCATCAGATGCCAAAGCACATGTGACAGAAGTACACAATGTCTGGGCTACACATGCCTGTGTACCCACAGACCCCAACCCACAAGAAATACCC--------------CTGGAA---AATGTAACAGAGAATTTTAACATGTGGAAAAATAACATGGTAGAGCAGATG-CAGGAGGATGTA---ATTAGTTTATGGGATCAAAGTCTAAAGCCATGTGTAAAA------TTG-----ACTCCTCTCTGCGTTACTTTACATTGTACCGAGGCTAATTTGATCAATAGCATCAACACAACC------------------------------------------------------------------------AGTAACCCTAACGGAATAGGAAATCTAACAGATGAA---GTAAGCAACTGCACTTTT---AATGCAACA---ACAGAACTA-AAA---------GATAAGAAG---------------------------CAGAAGGTCCATGCACTT-TTTTATAAGCTTGATATAGTACAA---------------------------------------------------------------------------------------------------------------------------ATGGGAAATAATAATAGGAGT------------------------------------------------------------------------------GAA---TAT---AGGTTAATAAAT---------------------TGTAATACTTCAGTCATT---AAGCAGGCTTGTCCAAAGGTATCCTTTGATCCAATTCCT---------ATACATTATTGTACTCCAGCTGGTTATGCGATTTTAAAGTGTAAG---GATAAGGATTTCAATGGGACAGGGCCATGTAAAAATGTC-AGCTCAGTACCATGCACACATGGAATTAAGCCAGTGGTATCAACTCAATTGCTGTTAAATGGCAGTCTAGCAGAA---GAA---------------------------------GAGATA---ATAATCAGATCTGAAAATCTCACAGACAACACCAAAACCATAATAGTGCACCTTAAT------AAATCGGTAGAAATCAATTGTACCAGACCC---TCC---------AACAATACA---AGA---ACAAGTATAACTACG------------GGA------CCAGGACAA------GTA---CTC---TATAGA------------ACAGGAGAC-ATAACAGGA---GATATAAGAAAAGCATATTGTGAGGTT---AAT---------------------GGAACA--AAATGGAATAAGGTTTTA-GAACAG-GTAGCT-GGAAAATTAAAA------------GAG-CACTTTACA---------------AATAAGAGC---------------ATAACCTTTGGACCA---------TCC------TCA------GGAGGAGATCTAGAAATC--------------ACAATGCAT-CATTTTAATTGTAGA------GGGGAATTTTTCTATTGCAATACAACAAAACTG----TTTAATGATACTTGCATAAGAAAT------------------------------------------------------------AAAACCCAGAAGGAGTGTAATAACGCTATCATA---------------CTT---CCCTGC-AAGATAAAGCAAATTGTAAAC---ATGTGGCAGGGA-GTAGGACAA-GCA-ATGTAT------------GCT-CCTCCCATC--AGTGGA---ACAATT---AAT------------------TGTGTATCAAATATTACAGGACTACTA---TTG---------ACAAGA---GATGGTGGTGTTAAA------------------------------------AATGGAACT---------------------------AACAGCAATACC---------GAGATCTTCAGACCGGAA-GGAGGAAATATAAAGGACAAT---TGGAGAAGTGAA-TTATATAAATATAAAGTA-GTACAAATT-GAACCACTA---GGAATAGCACCCACCAAGGCAAAGAGAAGA------------GTGGTG---------------GAGAGA------GAAAAAAGAGCAGTG------GGA-------------ATAGGAGCTATG---ATCTTTGGGTCCTTAGGAGCAGCA-GGAAGCACTATGGGC-GCGGCGTCA----ATAACGCTGACGGTACAGGCCAGACAATTATTG-TCT---GGTATAGTGCAACAGCAAAGC---AATTTGCTGAGGGCTATAGAGGCGCAGCAGCAT-ATGTTGCAACTCACAGTCTGGGGCATTAAACAGCTCCAGGCAAGAGTCCTGGCTGTGGAAAGATACCTAAAGGATCAAAAGTTCCTAGGACTTTGGGGCTGCTCTGGAAAAACCATCTGCACCACTGCTGTGCCCTGGAACTCCTCTTGGAGT---------AATAAATCT---TATGAGGAGATTTGG---------AAC---AACATGACATGGATAGAATGGGAGAGAGAAATTAGCAATTACACAAGCCAAATATATGCGATACTTACAGAATCGCAGAACCAGCAGGACAGGAATGAAAGGGAATTGTTAGAATTGGATAAATGGGCAAGTCTGTGGAATTGGTTTGACATAACAAGATGGCTGTGGTATATAAAAATATTTATAATGATAGTAGGAAGTTTAATAGGTTTAAGAATAATTTTTGCTGTGCTTTCTATAGTGAATAGAGTTAGGCAGGGATACTCACCTGTGTCT-TTCCAGACC-CCT-ACCCAT------------CAT---CAGAGG---GAA------CCC---GACAGG-CCCGAAGGAATCGAAGAAGGAGGTGGAGAGCAAGGCAGAGACAGATCCGTGCGATTAGTCAGCGGATTCTTAGCGCTTGCCTGGGACGATCTGCGGAGCCTGTGCCTCTTCAGCTACCACCGCTTGAGAGACTTCATC-TTGATTGCAGCGAGGACTGTGGAACTTCTGGGACACAGCAGTCTCAAGGGCCTGAGACGG-GGGTGGGAAGGCCTCAAATATCTGGGGAATCTTCTGTCATATTGGGGTCAGGAACTAAAAATTAGTGCTATTTCTTTGCTTGATGCTACAGCAATAACAGTAGCGGGGTGGACAGATAGGGTTATCGAAGCAGCACAAAGAGCTTGGAGAGCCCTTCTCCACATACCTAGAAGAATCAGACAGGGCTTA-GAAAGGGCTTT---GCTA---TAA-
>01_AE.CN.2005.Fj055.EF036527
ATGAG--AGTGAAGGGGACACAGATGAAT---TGGCTAAACTTGTGGAGA------------------------------TGGGGGACTTTGATC------------------------CTT---GGATTG---GTG---------ATAATGTGT-AGTGCCTCA---------------GACAACTTGTGGGTTACAGTT---TATTATGGG----GTTCCTGTGTGGAGAGATGCAGATACCACCCTATTTTGTGCATCAGATGCCAAAGCACATGAGACAGAAGTGCACAATGTCCGGGCCACACATGCCTGTGTACCCACAGACCCCAACCCACAAGAAATACAC--------------CTGAAA---AATGTAACAGAACATTTTAACATGTGGAAAAATAACATGGCAGAGCAGATG-CAGGAGGATGTA---ATCAGTCTATGGGATCAAAGTCTAAAGCCATGTGTAAAG------TTA-----ACTCCTCTCTGCGTTACTTTAAATTGTACCAATTTGACCAATTTGAACACCAACTTGACCTATTTGAGCAATATC------------------------------------------------AGCAAAAGCAGCAAAGACTATGCAGATTTAAGAAATATAACAGATGAA---GTAAAAAACTGTTCTTTT---AATATGACC---GCAGAAATA-AGA---------GATAAGCAG---------------------------CGGAAGGTCTATTCACTT-TTTTATAGGCTCGATATAGTACCA---------------------------------------------------------------------------------------------------------------------------ATTGATAATAATAATAATAGT---------------------------------------------------------GATAATAGTAGT------AGAGAA---TAT---AGGTTAATAAAT---------------------TGTAATACTTCAGTCATT---AAGCAGGCTTGTCCAAAAGTATCCTTTGATCCAATTCCC---------ATACATTATTGTACTCCAGCTGGTTATGCGATTTTAAAGTGTAAT---GATAAGAAATTCAATGGGACAGGGCCATGTAAAAATGTC-AGCTCAGTACAATGCACACATGGAATTAAGCCAGTGGTATCAACTCAATTTTTGTTAAATGGCAGTCTAGCAGAA---GAA---------------------------------GAGATA---ATAATCAGATCTGAAAATATCACAGACAATACCAAAACCATAATAGTGCACCTTAAT------AGCTCTGTACAAATCAATTGTACCAGACCC---TCC---------AACAATATG---AGG---ACACGTATGACTTTT------------GGA------CCAGGACAC------GTA---TTC---TATAGA------------ACAGGAGAG-ATAATAGGA---GATATAAGACAGGCATATTGTAATATT---AGT---------------------AGAACA--AAATGGAATAAAACTTTA-GGACAG-GTAACT-AAAAAATTAAAA------------GAA-CACTTT------------------AATAAGACA---------------ATAGTCTTTAAACCA---------CAC------TCA------GGAGGAGACCTAGAACTA--------------ACAATGCAT-CATTTTAATTGTAGA------GGGGAATTTTTCTATTGCAATACAACAAAACTA----TTTAATAGCACTCTGTAT---------------------------------------------------------------------------AATAGCAATACAACAAACATTATC---------------ATT---CCATGC-AGGATAAAGCAAATTGTAAAC---ATGTGGCAGGGA-GTAGGACAA-GCA-ATGTAT------------GCT-CCTCCCATC--AGAGGA---AGCATT---AAT------------------TGTACATCAAATATTACAGGAATACTA---TTA---------ACAAGA---GATGGTGGTAATAATAAT---------------------------------AATGATACT---------------------------AATAATGATACT---------GAGACCTTCAGACCTGGA-GGAGGAAGTATGAGGGACAAT---TGGAGAAGTGAA-TTATATAAATATAAGGTA-GTAGAAATT-GAACCACTA---GGAGTAGCACCCACCAAGGCAAAGAGAAGA------------GTGGTG---------------GAGAGA------GAAAAAAGAGCAGTG------GGA-------------ATAGGAACTATG---ATCCTTGGGTTCTTAGGAGCAGCC-GGAAGCACTATGGGC-GCGGCGTCA----ATAACGCTGACGGTACAGGCCAGACAATTATTG-TCT---GGTATAGTGCAACAGCAAAGC---AATTTGCTGAGGGCTATAGAGGCGCAACAGCAT-ATGTTGCAACTCACAGCCTGGGGCATTAAACAACTCCAGGCGAGAGTCCTGGCTGTGGAAAGATACCTAAAGGATCAAAAGTTCCTAGGACTTTGGGGCTGCTCTAATAAAATCATCTGCACCACTGCTGTGCCCTGGAGTTCCACTTGGAGT---------AATAGATCT---TATGATGAGATTTGG---------AAC---AACATGACGTGGACAGAATGGGAGAGAGAAATAAGCAATTACACAGATCAAATATATAGCATACTTACAGAATCGCAGAACCAGCAGGACAGAAATGAAAAGGATTTGTTAGATTTGGATAAATGGGCAAGTCTGTGGAATTGGTTTGACATAACAAAATGGCTGTGGTATATAAAGATATTTATAATGATAGTAGGAGGTTTAATAGGTTTAAGAATAGTTTTTGCTGTGCTTTCTATAGTAAATAGAGTTAGGCCGGGATACTCACCTTTGTCT-TTCCAGACC-CCT-ATCCAT------------CAT---CAGAGG---GAA------CCC---GACAGG-CCAGAAGGAATCGAAGAAGAAGGTGGCGAGCAAGGCAGAGACAGATCCGCGAGATTAGTGAGCGGATTCTTAGCTCTTGCGTGGGACGATCTACGGAGCCTGTGCCTCTTCAGCTACCGCCGCTTGAGAGACTTCATC-TTGATTGTAACGAGGACTGTGGAACTTCCGGGACAAAGCAGTCTCAAGGGACTGAGACGG-GGGTGGGAAGGCCTCAAATATCTGGGGAATCTTCTGGTATATTGGAGCCAGGAACTAAAAACTAGTGCTATTTCTTTGTTTGATGCCATAGCAATAACAGTAGCGGGGTGGACAGATAGGGTTATAGAAGCAGCACAAAGAGCTTGGAGAGCTATTCTCCACATACCTAGAAGAATCAGACAGGGCTTA-GAAAGGGCTTT---GCAA---TAA-
>01_AE.CN.2005.Fj056.EF036529
ATGAG--AGTGAAGGGGACACAGATGAAT---TGGCCAAACTTGTGGAGA------------------------------TGGGGGATTTTGATC------------------------CTT---GGGTTG---GTG---------ATAATTTGT-AGTGCTTCA---------------GACAACTTGTGGGTTACAGTT---TATTATGGG----GTTCCTGTGTGGAGAGATGCAGATACCACCCTATTTTGTGCATCAGATGCCAAAGCACATGGTACAGAAGTGCACAATGTCTGGGCCACACATGCCTGTGTACCCACAGACCCCAACCCACAAGAAATACAT--------------CTGGAA---AATGTAACAGAAAATTTTAACATGTGGAAAAATAACATGGTAGAGCAGATG-CAGGAGGATGTA---ATTAGTTTATGGGATCAAAGTCTAAAGCCATGTGTAAAG------TTA-----ACCCCTCTCTGCGTCACTTTAAATTGTGCCGATGTTAATGTCACCAATGCTAATGCCACCAATACC---------------------------------------------------------------------TCTAAAATAAGGGGTATACAAAATATAACAGAGGAA---GTAAGAAACTGTTCTTTT---AATATGACC---ACAGAACTA-AGA---------GATAAGAAG---------------------------CAGAAGGTCTATTCACTT-TTTTATAAGCTTGATATAGTACCA---------------------------------------------------------------------------------------------------------------------------------ATTATTAATAATAGT---------------------------------------------------------------------TCT---AATGAG---TAT---AGGTTAATAAAT---------------------TGTAATACTTCAGTCCTT---AAGCAGGCTTGTCCAAAAGTGTCCTTTGATCCAATTCCC---------ATACATTATTGTACTCCTGCTGGTTATGCGATTTTAAAGTGTAAT---GATAAGAAATTCAATGGGACAGGGCCATGTAAAAATGTT-AGCTCAGTACAATGCACACATGGAATTAAGCCAGTGGTATCAACTCAATTGTTGTTAAATGGCAGTCTAGCAGAA---GAA---------------------------------GAGATA---ATAATCAGATCTGAGAATCTCACAGACAATACCAAAACCATAATAGTGCACCTCAAT------GAATCTGTAGAAATCAATTGTATCAGACCC---TAC---------AACAATACA---AGA---AAAAGTATACCCATT------------GGA------CCAGGACAA------GTA---TTC---TATAGG------------ACAGGAGAT-ATAATAGGA---GATATAAGACAAGCATATTGTAAGATT---AAT---------------------GGAACA--ATATGGAATAAAACTTTA-GAACAG-GTAAGT-GAAAAATTAAAG------------GAG-CACTTTAAT---------------AATAAGACG------------ACAATAATCTTTCAACCA---------TCC------TCA------GGAGGAGATCTAGAAGTT--------------ACAATGCAT-CATTTTAATTGTAGA------GGGGAATTTTCCTATTGCAATACAACAAAACTG----TTTAACAGAACAATGCTGGAG------------------------------------------------------------------AACGAAACCATACTTCCATGCAGGATA------------------ATT---CCATGC-CGGATAAGGCAAATTATAAAC---ATGTGGCAGGGA-GTAGGACAA-GCA-ATGTAT------------GCT-CCTCCCATC--AGGGGA---AGCATT---AAC------------------TGTGTATCAAATATTACAGGAATACTA---TTG---------ACAAGA---GATGGTGGTAAT---------------------------------------AATAATACA---------------------------------------------AATGAGACCTTCAGGCCTGGA-GGAGGAAATATAAAGGACAAT---TGGAGAAGTGAA-TTATATAAATATAAAGTA-GTAGAAATT-GAACCACTA---GGAATAGCACCCACCAAGGCAAAAAGAAGA------------GTGGTG---------------GAGAGA------GAAAAAAGAGCAGTG------GAA-------------ATAGGAGCTATG---ATCTTTGGGTTCTTAGGTGCAGCA-GGAAGCACTATGGGC-GCGGCGTCA----ATAACGCTGGCGGTACAGGCCAGACAATTATTG-TCT---GGTATAGTGCAACAGCAAAGC---AATTTGCTGATGGCTATAGAGGCGCAACAACAT-ATGTTGCAACTCACAGTCTGGGGCATTAAACAGCTCCAGGCAAGAGTCCTGGCTGTGGAAAGATACCTAAAAGATCAAAAGTTCCTAGGACTTTGGGGCTGCTCTGGAAAAATCATCTGCACCACTGCTGTGCCCTGGAACTCCACTTGGAGT---------AATAAATCT---TATGAAGAGATTTGG---------GAC---AACATGACATGGACAGAATGGGAGAGAGAAATTAGCAATTACACAAACCTAATTTATGAGATACTTACAGAATCGCAGAATCAGCAGGACGGAAATGAAAAGGATTTGTTAGAATTGGATAAATGGGCAAGTCTGTGGAATTGGTTTGACATAACCAGCTGGCTGTGGTATATAAAAATATTCATAATGATAGTAGGAGGTTTAATAGGTTTAAGAATAGTTTTTGCTGTGCTTTCTATAGTAAATAGAGTTAGGCAGGGATACTCACCTTTGTCT-TTCCAGACC-CCT-ATCCAT------------CAT---CAGAGGGAGGAA------CCC---GACAGG-CCAGAAGGAATCGAAGAAGGAGGTGGCGAGCAAGGCAGAGACAGATCAGTGCGCTTAGTGAGCGGATTCTTAGCGCTTGTGTGGGACGATCTACGGAGCCTGTGCCTCTTCAGCTACCACCGATTGAGAGACTTCATC-TTGATTGCAACGAGGACTGTGGAACTTCTGGGACACAGCAGTCTCAAGGGACTGAGACGG-GGGTGGGAAGGCCTCAAATATCTAGGGAATCTTCTGATATATTGGAGCCAGGAACTAAAAATTAGTGCTATCTCTTTGTTTAATGCTACAGCAATAGCAGTAGCGGGGTGGACAGATAGGGTTATAGAAGGAGCACAAAGAGCTTGGAGAGCTGTTATCCACATACCTAGAAGAATCAGACAGGGCTTA-GAAAGGGCTTT---GCTA---TAA-
>01_AE.CN.2005.Fj057.EF036530
ATGAG--AGTGACGGGGACACAGATGAAC---TTGCCAAACTTGTGGAGA------------------------------TGGGGGACGTTGATC------------------------CTT---GGGTTG---GTG---------ATAATTTGT-AGTGCCTCA---------------GACAACTTGTGGGTTACAGTT---TATTATGGG----GTTCCTGTGTGGAGAGATGCAGAAACCACCCTATTTTGTGCATCAAATGCCAAAGCACATGATAGAGAAGTGCACAATGTCTGGGCCACACATGCCTGTGTACCCACAGACCCCAACCCACAAGAAATACAC--------------CTGGAA---AATGTAACAGAACATTTTAACATGTGGAAAAATAACATGGTAGAACAGATG-CAGGAGGACGTA---ATCAGTTTATAGGATCAAAGTCTAAAACCATGTGTAAAG------TTA-----ACTCCTCTATGCGTTACTTTAAATTGTACCAATTTGAACTCAACCCAGTTCACAAGCGATAACCCAGAT---------------------------------------------------------------TTAAAAAATGTAACAGATTTAAGTAATATAACAGAGGAA---GTAAGAAACTGTTCTTTT---AATATGACC---ACAGAAATA-AGA---------GATAAGAAG---------------------------CAGAAGGTCTATTCAATT-TTTTATAAGCTTGATATAGTACCA---------------------------------------------------------------------------------------------------------------------------ATTAATAATAATAATAATAGT---------------------------------------------------------------------ACT---GGTGAA---TAT---AGGTTAATAAAT---------------------TGTAATACTTCAGTCATT---AAGCAGGCTTGTCCAAAAGTATCCTTTGATCCAATTCCC---------ATACATTATTGTACTCCAGCTGGTTATGCGATTTTAAAGTGTAAT---GATAAAAAATTCAATGGGACAGGGCCATGTAAAAATGTC-AGCTCAGTACAATGCACACATGGAATTAAGCCAGTGGTATCAACTCAATTGTTGTTAAATGGTAGTCTAGCAGAA---GAA---------------------------------GAGATA---ATAATCAGATCTGAAAATCTCACAGACAATGCCAAAACCATAATAGTGCACCTTAAT------GAATCTGTAGGAATCAATTGTACCAGACCC---TCC---------AACAATACA---AGG---ACAAGTATGCCTATT------------GGA------CCAGGACAA------GTA---TTC---TATAGA------------ACAGGAGAC-ATAATAGGG---GATATAAGACAAGCATATTGTAAGATT---GAT---------------------GGAACA--AAATGGAATAAAACTTTA-CAACAG-GTATCT-GAGAAATTAAAA------------GAA-CACTTT------------------AATAAGACA---------------ATAATCTTTCAACCA---------CAC------TCA------GGAGGAGACTTAGAAATA--------------ACAATGCAT-CATTTTAATTGTAGA------GGGGAATTTTTCTATTGCAATACAACAAAACTG----TTTAATTGGGCTAGTGGC------------------------------------------------------------------------TCTGGCAATATCACTGGCAATATCACA---------------CTT---CCATGT-AAGATAAAGCAAATTGTAAAC---ATGTGGCAGGGA-GTAGGACAA-ACA-ATGTAT------------GCT-CCCCCCATC--AGTGGA---AGCATT---AAT------------------TGTTTATCAAATATTACAGGAATACTA---TTG---------ACAAGA---GATGGTGGTGATAAT------------------------------------AATAATACA---------------------------------------TCTAAT---GAGACCTTCAGACCTGGA-GGAGGAAATATAAAGGACAAT---TGGAGAAGTGAA-TTATATAAATATAAGGTA-GTAGAAATT-GAACCACTA---GGAATAGCACCCACCAGGGCAAGGAGAAGA------------GTGGTG---------------GAGAGA------GAAAAAAGAGCAGTG------GGA-------------ATAGGAGCTATG---ATCTTTGGGTTCTTAGGAGCAGCA-GGAAGCACTATGGGC-GCGGCGTCA----ATAACGCTGACGGTACAAGCCAGACAATTATTG-TCT---GGTATAGTGCAACAGCAAAGC---AATTTGCTGAGAGCTATAGAGGCGCAACAGCAT-CTGTTGCAACTCACAGTCTGGGGCATTAAACAGCTCCAGGTAAGAGTCCTGGCCGTGGAAAGATACCTAAAAGATCAAAAGTTCCTAGGACTTTGGGGCTGCTCTGGAAAAGTCATCTGCACCACTAATGTGCCCTGGAACTCCACTTGGAGT---------AATAAATCT---TATGAAGAGATTTGG---------AAC---AACATGACATGGACAGAATGGGAGAGAGAAATTAGCAATTACACAGACCTAATATATGGAATACTTACAGAATCGCAGAACCAGCAGGATAAAAATGAAAAGGATTTGTTAGAATTGGATAAATGGGCAAGTCTGTGGAATTGGTTTAACATATCAAATTGGCTGTGGTATATAAAAATCTTTATAATGATAGTAGGAGGTTTAATAGGTTTAAGAATAGTTTTTGCTGTGCTTTCTATAGTGAACAGAGTTAGGCAGGGATACTCACCTTTGTCT-TTCCAGACC-CCT-ACCCAT------------CAT---CAGAGG---GAA------CCC---GACAGG-CCCGAAGGAATAGAAGAAGAAGGTGGCGAGCAAGGCAGAGACAGATCCGTGCGATTAGTGAGCGGGTTCTTAGCGCTTGTGTGGGACGATCTACGGAGCCTGTGCCTCTTCAGCTACCGCCGCTTGAGAGACTTCATC-TTGATTGTGACGAGGACTGTGGAGATTCT---------------------ACTGAGGCGG-GGGCGGGAAGGCCTCAAATATCTGGGGAATCTTCTGGTATATTGGAGCCAGGAACTGAAAATTAGTGCTATTTCTTTGCTTAATGCTACAGCAATAGCAGTAGGGGGGTGGACAGATAGGGTTATAGAAGTAGCACAAAGAGCTTGGGGAGCTATTCTCCACATACCTAGAAGAATCAGACAGGGCTTA-GAAAGGGCTTT---GCTA---TAA-
>01_AE.CN.2005.Fj065.EF036534
ATGAG--AGTGAAGGAGACACAGATGAGT---TGGCCAAACTTGTGGAAA------------------------------TGGGGAACTTTGATC------------------------CTT---GGGTTG---GTG---------ATAATTTGT-AGTGCCTCA---------------GACAACTTGTGGGTTACAGTT---TATTATGGG----GCTCCTGTGTGGAGAGATGCAGATACCACCCTATTTTGTGCCTCAGATGCCAAAGCACATGAGACAGAAGTGCACAATGTCTGGGCCACATATGCCTGTGTACCCACAGACCCCAACCCACAAGAAATATAC--------------ATGGAA---AATGTAACAGAAAATTTTAATATGTGGAAAAATAACATGGTAGAGCAGATG-CAGGAGGATGTA---ATCAGCTTATGGGATCAAAGTCTAAATCCATGTGTAAAG------TTA-----ACTCCTCTCTGCGTTACTTTAAATTGTACCACTGTTAATGTGGATAGAAATAACACAAACTAT------------------------------------------------------------------------ACCTCAACAATAGGATTAGGAAATATAACAGATGAA---GTAAGAAACTGTTCTTTT---AATATGACC---ACAGAAATA-AGA---------GATAAGCAG---------------------------CAGAAGTTCTATGCACTT-TTTTATAAGCTTGATATAGTAAAC------------------------------------------------------------------------------------------------------------------------------ATTGATAGGAATAAGAGT---------------------------------------------------------------------------AATGAG---TAT---AGGTTAATAAAT---------------------TGCAATTCTTCAGTCATT---AAGCAGGCTTGTCCAAAGATATCCTTTGATCCAATTCCT---------ATACATTATTGTGCTCCAGCTGGTTATGCGATTTTAAAGTGTAAT---GATAAGAATTTCACTGGTACAGGGACATGTAAAAATGTC-AGCTCAGTACAATGCACACATGGAATTAAGCCAGTGGTATCAACTCAATTGCTGTTAAATGGCAGTCTAGCAGAA---GAA---------------------------------GACATA---ATAATCAGATCTGAAAATATCTCAGACAATACCAAAACCATAATAGTGCACCTTAAT------GAATCTGTAAGAATCAATTGCACCAGACCC---TCC---------AACAATAAA---AGA---ACACGTATGTCTATG------------GGA------CCAGGACAC------GTG---TTC---TATAAA------------ACAGGAGAA-ATAACAGGA---GATATAAGACAAGCATATTGTAAGGTT---GAT---------------------GGACTA--AAGTGGAATGAAACTTTA-GAAAAG-GTTAAA-GCAAAATTAAAA------------AAG-CACTTTAAG---------------AATGGGACA------------ATAATAACCTTTCAACCA---------CAC------TCA------GGAGGAGATCTAGAAATT--------------ACAATGCAT-CATTTTAATTGTAGA------GGGGAATTTTTCTATTGCAATACAACAAAACTG----TTTAATAATGCC------------------------------------------------------------------------------------AAGGAGAATGACACTATCATA---------------CTT---CCATGT-AGGATAAAACAAATTATAAAC---ATGTGGCAGGGA-GCAGGACAA-GCA-ATGTAT------------GCT-CCGCCCATC--GATGGA---ATAATT---AAG------------------TGTGAATCAAATATTACAGGAATACTA---TTG---------ACAAGA---GATGGTGGTACT---------------------------------------AATAAGACT------------------------------------AATGAAACT---GAAACCTTCAGACCTGGA-GGAGGAAATATAAAGGACAAT---TGGAGAAGTGAA-TTATATAAATATAAAGTA-GTACAAATT-GAACCACTA---GGAATAGCACCCACCAGGGCAAAGAGAAGA------------GTGGTG---------------GAGAGA------CAAAAAAGAGCAGTG------GGA-------------ATAGGAATTATG---ATCTTTGGGTTCTTAGGAGCAGCA-GGAAGCACTATGGGC-GCAGCGTCA----ATAACGCTGACGGTACAGGCCAGACAATTATTG-TCT---GGTATAGTGCGACAGCAAAGC---AATTTGCTGAGGGCTATAGAGGCGCAGCAGCAT-ATGTTGCAACTCACAGTCTGGGGCATTAAACAGCTCCAGGCAAGAGTCCTGGCTGTGGAAAGATACCTACAAGATCAAAAATTCCTAGGACTTTGGGGCTGCTCTGGAAAAATCATCTGCACCACTGCTGTGCCCTGGAACTCCACTTGGAGT---------AATAAATCT---TATGAACAGATTTGG---------AAC---AGCATGACATGGACAGAATGGGAGAGAGAAATTAGCAATTACACAAGCCAAATATATGAACTAATTACAGAATCGCAGGACCAGCAGGACAGAAATGAAAAAGATTTGTTAGAACTGGATAAATGGGCAAGCCTGTGGAATTGGTTTGACATAACAAGGTGGCTGTGGTATATAAAAATATTTATAATGATAGTAGGAGGTTTAATAGGTTTAAGAATAATTTTTGCTGTGCTTTCTATAGTGAATAGGGTTAGGCAGGGATACTCACCTTTGTCT-CTCCAGACC-CCT-ATCCAC------------CAC---CAGAGG---GAT------CCC---GACAGA-CCCGAAGGAATCGAAGAAGGAGGTGGCGAGCAAGGCAGAGACAGATCCGTGAGATTAGTGAGCGGATTCTTAGCACTTGCCTGGGACGATCTACGGAGCCTGTGCCTTTTCAGCTACCACCGCTTGAGAGACTTCATC-TTGATTGCAGCGAGGACTGTGGAACTCCTGGG---------------------GAGACGG-GGGTGGGAAGTCCTCAAATATCTGGGGAATCTTCTGTTATATTGGGGCCAGGAACTGAAAACTAGTGCTATTTCTTTGGTTGATGCTACAGCAATAACAGTAGCGGGGTGGACAGATAGGGTTATAGAAGGGGCACAAAGAGCTTGTAGAGCCTTTCTCCACATACCTAGAAGAATCAGACAGGGCTTA-GAAAGGGCTTT---GCTA---TAA-
>01_AE.CN.2005.Fj066.EF036535
ATGAG--AGTGAAGGGGACACAGATGACT---TGGCTAGACTTGTGGAAA------------------------------TGGGGGACTTTGATC------------------------CTT---GGGTTG---GTG---------ATAATTTGT-AGTGCCTCA---------------GACAACTTGTGGGTTACAGTT---TATTATGGG----GTTCCTGTGTGGAAAGATGCAGATACCACCTTATTTTGTGCATCAGATGCCAAAGCACATGCGACAGAAGCACACAATATCTGGGCCACACATGCCTGTGTACCCACAGACCCCAACCCACAAGAAATACCT--------------CTGGAA---AATGTAACAGAAAATTTTAACATGTGGAAAAATAACATGGTAGAGCAGATG-CAGGAGGATGTA---ATTAGTTTATGGGATCAAAGTCTAAAGCCCTGTGTAACG------TTA-----ACTCCTCTCTGCGTTACTTTAAATTGTACCGAGGCTAAGTTCAACATAACCAAGGAAAAAATGACAGAT---------------------------------------------------------------ATAGAAAATATAACAGAGATAGGAAATATAACAGATGAG---GTAAGAAACTGTTCTTTT---AATATGGCC---ACAGAACTA-AGA---------GATAAGAAG---------------------------CAGAAAGTCCATGCACTT-TTCTATAGGCTTGATATAGTACAAACT------------------------------------------------------------------------------------------------------------------------GAAGATAATAACAATAGTAGT------------------------------------------------------------------------------------TAT---AGGTTAATAAAT---------------------TGTAATACTTCAGTCATT---AAGCAGGCTTGTCCAAAGATATCCTTTGATCCAATTCCT---------ATACATTATTGTACTCCGGCTGGTTATGCGATTTTAAAGTGTAAT---GATAAGAATTTCAATGGGGCAGGGCCATGTAAAAATGTC-AGCTCAGTACAATGCACACATGGAATTAAGCCAGTGGTATCAACTCAGTTCCTGTTAAATGGCAGTCTAGCAGAA---AAA---------------------------------GAGATA---ATAATCAGATCTGAAAATCTCACAGACAATGCCAAAACCACAATAGTGCACCTTAAT------AAATCTGTGGAAATCAATTGTACCAGACCC---TCC---------AACAATACA---AGA---ACAAGTATACATATA------------GGA------CCAGGACAA------GCA---TTT---TATAAA------------GAAGGAGAC-ATAATAGGA---AATGTAAGAAAAGCATATTGTGAGATT---AAT---------------------AGAACA--AAATGGAATGAAACTTTA-AACTGG-GTAACT-GGAAAATTAAAA------------GAG-CACTTTAAA---------------AATAAGACA---------------ATAGACTTTCAACCA---------CCC------TCA------GGAGGAGATCTAGAAATT--------------ACAATGCAT-CATTTTAATTGTAGA------GGGGAATTTTTCTATTGCGATACAACAAAACTG----TTTAATGGAACTGGCATAGTA---------------------------------------------------------------------AATGCAACCATAAATGACACTATCATA---------------CTT---CCATGC-AAGATAAAGCAAATTATAAAC---ATGTGGCAGGGA-GCAGGACAA-GCA-ATGTAT------------GCT-CCTCCCATC--AGGGGA---AGAATT---AAT------------------TGTGTATCAAACATTACAGGAATACTA---TTG---------ACGAGA---GATGGTGGTGATAATAATAGT------------------------------ACTAACACT------------------------------------ACCGGGACC---GAGACCTTCAGACCTGGA-GGAGGAAATGTGAAGGACAAT---TGGAGAAGTGAA-TTATATAAATATAAAGTA-GTACAAATT-GAACCACTA---GGAATAGCACCCACCAAGGCAAAGAGAAGA------------GTGGTG---------------GAGAGA------GAAAAAAGAGCAGTG------GGA-------------ATAGGAGCTATG---ATCTTTGGGTTCTTAGGAGCAGCA-GGAAGCACTATGGGC-GCGGCGTCA----ATAACGCTGACGGTACAGGCCAGACAATTATTG-TCT---GGTATAGTGCAACAGCAAAGC---AATTTGCTGAGGGCTATAGAGGCGCAGCAGCAT-CTGTTGCAACTCACAGTCTGGGGCATTAAACAGCTCCAGGCAAGAGTCCTGGCTGTGGAAAGATACCTAAAGGATCAGACGTTCCTAGGACTTTGGGGCTGCTCTGGAAAAATCATCTGCACCACTGCTGTGCCCTGGAACTCCACTTGGAGT---------AATAGATCT---TATGAAGAGATATGG---------GAC---AACATGACATGGATAGAATGGGAGAGAGAAATTAGCAATTACACAAACCAAATATATGCAATACTTACAGAATCGCAGGACCAGCAGGACAGGAATGAAAAGGATTTGTTAGAATTGGATAAATGGGCAAGTCTGTGGACTTGGTTTGACATAACAAACTGGCTGTGGTATATAAAAATATTTATAATGATAGTAGGAGGTTTAATAGGCTTAAGAATAATTTTTGCTGTGCTTTCTATAGTGAATAGAGTTAGGCAGGGATACTCACCTTTGTCT-TTCCAGACC-CCT-ACCCAT------------CAT---CAGAGG---GAA------CCC---GACAGG-CCCGAAGGAATCGAAGAAGGAGGTGGCGAGCAAGGCAGAGACAGATCCGTGCGATTAGCGAACGGATTCTTAGCACTTTTCTGGGAGGATCTACGGAGCCTGTGCCTCTTCAGCTACCACCTCTTGAGAGACTTCACC-TCGATTGTAGTGAGGACTGTGGAACTTCTGGGATACAGCAGTCTCCAGGGACTGAGACGG-GGGTGGGAAGGCCTCAAATATCTGGGGAATCTTCTGTTATATTGGGGTCAGGAACTAAAAATTAGTGCTATTTCTTTGCTTAATGCTACAGCAATAGCAGTAGCGGGGTGGACAGATAGGGTTATAGAAGTAGCACAAAGAGCCTGGAGAGCCATTCTCCACATACCTAGAAGAATCAGACAGGGATTA-GAAAGGAGCTT---GCTA---TAA-
>01_AE.CN.2005.GX2005002.KP178420
ATGAG--AGTGAAGGAGACACAGATGAAT---TGGCCAAACTTGTGGAAA------------------------------TGGGGGATTTTGATC------------------------AGT---GGGTTG---GTG---------ACAATTTGT-AGTGCCGCA--------------GAAAAACTTATGGGTTACAGTT---TATTATGGG----GTTCCTGTGTGGAAAGATGCAGATACCACCCTATTTTGTGCATCAGATGCCAAAGCACATGAGACAGAAGTACACAATATATGGGCCACACATGCCTGTGTACCCACAGACCCCAACCCACAAGAAATACCC--------------CTGGAA---AATGTAACAGAAAATTTTAACATATGGAAAAATAACATGGTAGAGCAGATG-CAGGAGGATGTA---ATCAGTTTATGGGATCAGAGTCTAAAGCCATGTGTAGAG------TTA-----ACTCCTCTCTGCGTAACTCTAAATTGTACCAATGCTAAGTTTAACTCAACCAATGTATCCAAT---------------------------------------------------------------------------GTCACTAACCTAATAGGAAATATAACAGATGAA---GTAAAAAACTGTTCTTTT---AAGATGACC---ACAGAAATA-AGA---------GATAAGAAG---------------------------CAGAAGGTCCATGCACTT-TTTTATAAGCTTGATTTAGTACAA---------------------------------------------------------------------------------------------------------------------------------ATGGATAAAAGTAAT------------------------------------------------------------------------------AGG---TAT---AGGCTAATAAAT---------------------TGTAATACTTCARTCATT---AAACAGGCTTGTCCAAAGATATCCTTTGATCCAATTCCT---------ATACATTATTGTACTCCAGCTGGTTTTACGATTTTAAAGTGTAAT---GATAAGAATTTCAATGGGACAGGGCCATGTAAAAATGTC-AGCTCAGTACAATGCACACATGGAATTAAGCCAGTGATATCAACTCAATTGCTGTTAAATGGTAGTCTAGCAGAA---GAG---------------------------------GAGATA---ATAATCAGATCTGAAVATCTCTCAAACAATGTCAAGACCATAATAGTGCACCTTAAT------AAATCTGTAGTAATCAATTGTACCAGACCC---TCC---------AACAATACA---AGA---ACAAGGGTAACTATG------------GGA------CCAGGACGC------GTA---TAC---TATAAA------------ACAGGAGAA-ATAATAGGA---GATATAAGAAAAGCATATTGCGAAATT---AAT---------------------GGAACA--AATTGGTTTAAAGCTTTA-ACCCAG-GTAGCT-GGAAAATTAAAA------------GAG-CACTTT------------------AATAAGACA---------------ATAATCTTTCAACCM---------CMC------TCA------GGAGGAGATCTAGAAATT--------------ACAATGCAT-CACTTTAATTGTAGA------GGGGAATTTTTCTATTGCAATACAAGCCAACTG----TTTAATGGTACTTACCAAGGAAAT------------------------------------------------------------AACTCCATAAAGGGGAGTAATAAAACTATCATA---------------CTT---CCATGC-AAGATAAAGCAAATTATAAAC---ATGTGGCAGAAA-GTAGGACAA-GCA-ATGTAT------------GCT-CCTCCCATC--AGTGGA---AGAATT---AAT------------------TGTGTATCAAATATTACAGGAATACTA---TTA---------ACAAGA---GATGGTGGTACA---------------------------------------AATAGTACT---------------------------------------------AATGAGACCTTCAGACCTGGA-GGAGGAAATATAAAAGACAAT---TGGAGAAGTGAA-TTATATAAATATAAAGTA-GTACAAATT-GAACCATTA---GGAGTAGCACCCACCAGGGCAAAGAGAAGA------------GTGGTG---------------GAGAGA------GAAAAAAGAGCAGTG------GGA-------------ATAGGAGCTATG---ATCTTTGGGTTCTTAGGAGCAGCA-GGAAGCACTATGGGC-GCGGCGTCA----ATAACGCTGACGGTACAGGCCAGACAATTATTG-TCT---GGTATAGTGCAACAGCAAAGC---AATTTGCTGAGGGCTATAGAGGCGCAGCAGCAT-CTGTTGCAACTCACAGTCTGGGGCATTAAACAGCTCCAGGCAAGAGTCCTKGCTGTGGAAAGATACCTAAAAGATCAAAAGTTCCTAGGACTTTGGGGCTGCTCTGGAAAAATCATCTGTACCACTGCTGTGCCCTGGAACTCCTCTTGGAGC---------AATAAATCT---TTTGAAGAGATTTGG---------AAC---AACATGACATGGATAGAATGGGAGAGAGAAATTAGCAATTATACAAGCCAAATATATGATATACTTACAGAATCGCAGGACCAGCAGGACAGGAATGAAAAGGATTTGTTAGAATTGGATAAATGGACAAGTCTGTGGAATTGGTTTGACATAACAAATTGGCTGTGGTATATAAAAATATTTATAATAATAGTAGGAGGTTTAATAGGTTTAAGGATAATTTTTGCTGTGCTTTCTATAGTAAATAGAGTTAGGCAGGGATACTCACCTTTGTCT-CTCCAGATC-CCT-ACCCAT------------CAA---CAGAGGGAGGAA------CCC---GACAGA-CCCGAAAGAATCGAAGAAGAAGGTGGCGAGCAAGGCAGAGACAGATCCGTGCGATTTGTGAGCGGATTCTTAGCTCTTGCGTGGGACGATCTACGGAGCCTGTGCCTCTTCAGCTACCGCCTCTTGAGAGACTTAAGC-TTGATTGCAGCGAGGACTGTGGAACTCCTGK---------------------TGAAACGG-GGGTGGGAAGGCCTCAAATATCTGGGGAATCTTCTGTTGTATTGGGGTCAGGAACTAAAAATTAGTGCTATTTCTTTGCTTAATACTACAGCAATAGCAGTAGCGGGGTGGACAGATAGGGTTATAGAAGTAGCACAAAGAGCTTGGAGAGCCATTCTCCACATACCTAGAAGAATCAGACAGGGCTTA-GAAAGGGCTTT---GCTA---TAA-
>01_AE.CN.2006.06GX239.GU564230
ATGAG--AGTGAAGGGGACACAGATGATT---TGGCCAAACTTGTGGAAA------------------------------TGGGGGACTTTGATC------------------------CTT---GGGTTG---GTG---------ATAATTTGT-AGTGCCTCA---------------GAAAACTTGTGGGTTACAGTT---TATTATGGG----GTTCCTGTGTGGAGAGATGCAGATACCACCCTATTTTGTGCATCAGATGCCAAAGCACATGAGACAGAAGTGCACAATGTCTGGGCTACACATGCCTGTGTACCCACAGACCCCAACCCACAAGAAATACAC--------------CTGGAA---AATGTAACAGAAAATTTTAATATGTGGAAAAATAAAATGGCAGAGCAGATG-CAGGAGGATGTA---ATCAGTTTATGGGATCAAAGTCTAAAGCCATGTGTAAAG------TTA-----ACTCCTCTCTGCGTTACTTTAAATTGTACCAAAGCTAATTTGAATGCTACTAGCAATTACACA------------------------------------------------------------------------ACCAATGACCCTAAGATAGGAAATATAACAGATGAA---GTAAAAAACTGTACTTTT---AATATGACC---ACAGAAATA-AAA---------GATAAGAAG---------------------------CAGAAGGTCCATGCACTT-TTTTATAAGCTTGATATAGTAAAAATG------------------------------------------------------------------------------------------------------------------------CATAGTGATAGTAATGATAGT------------------------------------------------------------------------------GAG---TAT---AGGTTAATAAAT---------------------TGTAATACCTCAGTCATT---AAGCAGGCTTGTCCAAAGATATCCTTTGATCCAATTCCT---------ATACATTATTGTACTCCAGCTGGTTATGTGATTTTAAAGTGTAAT---GATAAAAATTTCAATGGGACAGGGCCATGTAAAAATGTC-AGCTCAGTACAATGCACACATGGAATTAAGCCAGTGGTATCAACTCAATTGCTGTTAAATGGCAGTCTCGCAGAA---GAA---------------------------------GAGATA---ATAATCAGATCTGAAAATCTTACAGACAATGCCAAAACCATAATAGTGCACCTTAAT------AAATCTATAGAAATCAATTGTACCAGACCC---TCC---------AACAATACA---AGA---ACAAGTATAGCTATA------------GGA------CCAGGACAA------ATG---TTC---TATAGA------------ACAGGAGAC-ATAATAGGA---GATATAAGAAAAGCATATTGTCAGATT---AAT---------------------GGAACA--AAATGGAATGAAGTTCTA-GTACAG-GTAGCT-GCAAAACTAAAA------------AAG-CACTTTAAG---------------AATAAGACA---------------ATAATCTTTCAACCA---------CCC------TCA------GGAGGAGATTTAGAAATT--------------ATAACGCAT-CATTTTAATTGTAGA------GGAGAATTTTTCTATTGCAATACAACACAACTA----TTTAATTATACTTACACAGGAAAT------------------------------------------------------------ACAAGCATGGAGGGGTGGAATGAAACTATCATA---------------CTT---CCATGC-AGGATAAAACAAATTATAAAC---ATGTGGCAAGGA-GTAGGACAA-GCA-ATGTAT------------GCT-CCTCCCATC--AGTGGA---AGAATT---AAT------------------TGTGTCTCAAATATCACAGGAATACTA---TTA---------ACAAGA---GATGGTGGTGCTAAA------------------------------------GACGCGAAT---------------------------------------------AATGAGACCTTCAGACCTGGA-GGAGGAAATATAAAGGACAAT---TGGAGAAGTGAA-TTATATAAATATAAAGTA-GTAGAAATT-GAACCACTA---GGAATAGCACCCACCAGGGCAAAGAGAAGA------------GTGGTG---------------GAGAGA------GAAAAAAGAGCAGTG------GGA-------------ATAGGAGCCATG---ATCTTTGGGTTCTTAGGAGCAGCA-GGAAGCACTATGGGC-GCAGCGTCA----ATAACGCTGACGGTACAGGCCAGACAATTGCTG-TCT---GGTATAGTGCAACAGCAAAGC---AATTTGCTGAGAGCTATAGAGGCGCAGCAGCAT-CTGCTGCAACTCACAGTCTGGGGCATTAAACAGCTCCAGGCAAGAGTCCTGGCTGTGGAGAGATACCTAAAAGATCAAAGGTTCCTAGGACTTTGGGGCTGCTCTGGAAAAACCATCTGCACCACTGCTGTGCCCTGGAACTCCTCTTGGAGT---------AATAAATCT---TTTGAAGAGATTTGG---------AAC---AACATGACATGGATAGAATGGGAGAGAGAAATTAGCAATTATACAAACCAAATATATGGGATACTTACAGAATCGCAGAACCAGCAGGAACGGAATGAAAAGGAATTGTTAGAATTGAATAAATGGGCAAGTCTGTGGAATTGGTTTGACATATCAAATTGGCTGTGGTATATAAAAATATTTATAATAATAGTAGGAAGTTTAATAGGTTTAAGAATAATTTTTGCTGTGCTTTCTATAGTAAATAGAGTTAGGCAGGGATACTCACCTTTGTCT-TCCCAGACC-CCT-ACCCAT------------CAT---CAGAGG---GAA------CCC---GACAGG-CCCGAAGAAATCGAAGAAGGAGGTGGCGAGCAAGGCAGAGACAGATCCGTGAGACTTGTGAGCGGATTCTTAGCACTTGCGTGGGACGACCTACGGAGCCTGTGCCTTTTCAGCTACCGCCTCTTGAGAGACTTCACA-TTGATTGCAGCGAGGACTGTGGAACTTCTGGGACGCAGCAGTCTCAAGGGACTGAGACGG-GGGTGGGAAGGCCTCAAATATCTGGGGAATCTCCTGTTGTATTGGGGACAGGAACTAAAAATTAGTGCTATTTCTTTGCTTGATGCTATAGCAATAGCAGTAGCGGGGTGGACAGATAGGGTTATAGAAGTAGCACAAAGAGCTTGGAGAGCTCTTCTCCACATACCTAGAAGAATCAGACAGGGCTTA-GAAAGGTTTTT---GCTA---TAA-
>01_AE.CN.2006.AE02.EU363850
ATGAG--AGTGAAGGAGACACAGATGAAT---TGGCCAAACTTGTGGAAA------------------------------TGGGGAACTTTGATC------------------------CTT---GGGTTG---GTG---------ATAATTTGT-AGTGCCTCA---------------GACAGCTTGTGGGTTACAGTT---TATTATGGG----GTTCCTGTGTGGAGAGATGCAGATACCACCCTATTTTGTGCATCAGATGCCAAAGCACATGAAACAGAAGTGCACAATGTCTGGGCCACACATGCCTGTGTACCCACAGACCCCAACCCACAAGAAATACCC--------------CTGGAA---AATGTAACAGAAAATTTTAACATGTGGGAAAATAACATGGCAGAGCAGATG-CAGGAGGATGTA---ATCAGTTTATGGGATCAAAGTCTAAAGCCATGTGTAAAG------TTA-----ACTCCTCTCTGCGTTACTTTAAATTGTACCGATGCTAATTTGAATGGCACAACCATGAATGGCACA------------------------------------------------------------------ACCAATGGCCCTAACAACGTAGGAAATATAACAGATGAA---GTAAAAAACTGTACTTTT---AATATGACC---ACAGAAATA-AAA---------GATAAGAAG---------------------------CAGAAGGTCCATGCACTT-TTTTATAAGCTTGATATAGTACAA---------------------------------------------------------------------------------------------------------------------------ATGCATAATAATAATAATAGT---------------------------------------------------------------------ACT---AATGAG---TAT---AGGTTAATAAAT---------------------TGTAATACCTCAGTCATT---AAGCAGGCTTGTCCAAAGATATCCTTTGATCCAATTCCT---------ATACACTATTGTACTCCAGCTGGGTATGCGATCTTAAAGTGTAAG---GATAAAAAGTTCAATGGGACAGGGCCATGTAAAAATGTC-AGCTCAGTACAATGCACACATGGAATTAAGCCAGTGGTATCAACTCAATTGCTGTTAAATGGCAGTCTCGCAGAA---GAA---------------------------------GAGATA---ATAATCAGATCTGAAAATCTCACAAACAATGCCAAGATCATAATAGTGCACCTTAAT------AAATCTGTAGAAATCAATTGTACCAGACCC---TCC---------AACAATACA---AGA---ACAAGTATAACTATA------------GGA------CCAGGACAA------ATG---TTC---TATAGA------------ACAGGAGAC-ATAATAGGA---GATATAAGAAAAGCATATTGTGAGATT---AAT---------------------GGAACA--AAATGGAATGAAGTTTTA-GTACAG-GTAACT-GCAAAACTAAAA------------GAG-CACTTT------------------AATAAGACA---------------ATAACCTTTCAACCA---------CCC------TCA------GGAGGAGATCTAGAAATT--------------ATAACACAT-CATTTTAATTGTAGA------GGAGAGTTTTTCTATTGCAACACAACACAACTG----TTTAATAATACTTGCATAGGAAAT------------------------------------------------------------ACAAGCATGGAGGGGTGTAATAAAACTATCATA---------------CTT---CCATGC-AAGATAAAACAAATTATAAAC---ATGTGGCAAGGA-GTAGGACAA-GCA-ATGTAT------------GCT-CCTCCCATC--AGAGGA---AGAATT---AAT------------------TGTGTATCAAATATTACAGGAATATTC---TTG---------ACAAGA---GATGGTGGTAAT---------------------------------------AACAGGACT---------------------------------------------AATGAGACCTTCAGACCTGGA-GGAGGAAATATAAAGGACAAT---TGGAGAAGTGAA-TTATATAAATATAAAGTA-GTAGAAATT-GAACCACTA---GGAATAGCACCCACCAGGGCAAAGAGAAGA------------GTGGTG---------------GAGAGA------GAAAAAAGAGCAGTG------GGA-------------ATAGGAACTATG---ATCTTTGGGTTCTTAGGAGCAGCA-GGAAGCACTATGGGC-GCGGCGTCA----ATAACGCTGACGGTACAAGCCAGACAATTATTG-TCT---GGTATAGTGCAACAGCAAAGC---AATTTGCTGAGGGCTATAGAGGCGCAGCAGCAT-CTGTTGCAACTCACAGTCTGGGGCATTAAACAGCTCCAGGCAAGAGTCCTGGCTGTGGAAAGATACCTAAAAGATCAAACGTTCCTAGGACTTTGGGGCTGCTCTGGAAAAATCATCTGCACCACTGCTGTGCCCTGGAACTCCTCCTGGAGT---------AATAAATCT---CTTGAAGAGATTTGG---------GAC---AACATGACATGGACAGAATGGGAGAGAGAAATTAGCAATTACACAAGCCAAATATATGAGATACTTACAAAATCGCAGGACCAGCAGGACCGGAATGAAAAGGATTTGTTAGAATTGGATAAATGGGCAAGTCTGTGGAATTGGTTTGACATAACAAATTGGCTGTGGTATATAAAAATATTTATAATAATAGTAGGAAGTTTAATAGGTTTAAGAATAATTTTTGCTGTGCTTTCTATAGTGAATAGAGTTAGGCAGGGATACTCACCTTTGTCT-CTCCAGACC-CCT-ATCCAT------------CAG---CAGAGG---GAA------CCC---GACAGA-CCCGACGAAATCGGAGGAGAAGGTGGCGAGCAAGGCAGAGACAGATCCGTCAGATTAGTGAGCGGATTCTTAGCACTTGCGTGGGACGACCTACGGAGCCTGTGCCTTTACAGCTACCACCTCTTGAGAGACTTCATA-TTGATTGCAGCGAGGACTGTGGAACTTCTGGGACGCAGCAGTCTCAAGGGACTGAGACGG-GGGTGGGAAGGCCTCAAATATCTGGGGAATCTTCTGTCATATTGGGGACAGGAACTAAAAATTAGTGCTATTTCTTTGCTTAATGCTACAGCAGTAGCAGTAGCGGATTGGACAGATAGGGTTATCGAAGTAGCACAAAGAGCTTGGAGAGCCCTTCTCCACATACCCAGAAGAATCAGACAGGGCTTA-GAAAGAGCTTT---GCTA---TAA-
>01_AE.CN.2006.CNE3.HM215410
ATGAG--AGTGAAGGAGACACAGATGAAT---TGGCCAAACTTGTGGAGA------------------------------TGGGGGACTTTGATC------------------------CTT---GGGTTG---GGG---------ATAATTTGT-AATGCCTCT------------------AACTTGTGGGTTACAGTT---TATTATGGG----GTTCCGGTGTGGAGAGATGCAGATACCACCCTATTTTGTGCATCAGATGCCAAAGCATATGACCCAGAAGTGCACAATGTCTGGGCCACACATGCTTGTGTACCCACAGACCCCAACCCACAAGAAATATAC--------------CTGGAA---AATGTAACAGAAAATTTTAACATGTGGAAAAATAGAATGGCAGAGCAAATG-CAGGAGGATGTA---ATCAATTTATGGGATCAAAGTCTAAAGCCATGTGTAAAG------TTA-----ACTCCTCTCTGCGTTACTTTACATTGTACCAATGCTAATTTGACCAAGGTCATCAATACCACTGACCCTCGGATA------------------------------------------------TCCAATGAGACAAGAAAAGAGATAGAAAAAAATAATATAGCAGATGAA---GTAAGAAACTGTTCTTTT---AATATGACC---ACAGTAATA-AGA---------GACAAGCGG---------------------------CAGAGGGTTCATGCACTT-TTTTATAAGCTTGATATAGTACCA---------------------------------------------------------------------------------------------------------------------------ATTGTAGATGATAGTGGTAGT---------------------------------------------------------------AATAGTAGT---AGTGAG---TAT---AGGTTAATAAAT---------------------TGTAATACTTCAGTCATT---AAGCAGGCTTGCCCAAAGATGTCCTTTGATCCAATTCCT---------ATACATTATTGTACTCCAGCTGGATTTGCGATTTTAAGGTGTAAT---GATAAGAAGTTCAATGGGACAGGGCCATGTAAAAATGTC-AGCTCAGTACAATGCACACATGGAATTAAGCCAGTGGTATCAACTCAATTGCTGTTAAATGGCAGTCTAGCAGAA---GAA---------------------------------GAAATA---ATAATTAGATCTGAAGATCTCACAAACAATGCCAAAACCATAATAGTGCACCTTAAT------AAATCTGTAGAAATCAATTGTGCCAGACCC---TCC---------AACAATACA---AGA---ACAAGCATAGCTCTA------------GGA------CCAGGACAA------GCA---TGG---TATAGA------------ACAGGAGAC-ATAACAGGA---GATATAAGGAAAGCATATTGTGAGATT---AAT---------------------AGAACA--AGATGGAAGGAAACTTTA-AAACAA-GTAGCT-GGAAAATTAAAA------------GAG-CACTTT------------------AATACAAGT------------AAAATAATCTTTCAACCA---------CAC------TCA------GGAGGAGATCTAGAAATT--------------ACAATGCAT-CATTTTAATTGTAGA------GGGGAATTTTTCTATTGCAATACAACAGAACTG----TTTAATAGCACTTGGGAAGAAAATAGT---------------------------------------------------------AATTGGACTAGTACAAAAATTGACACTATCAAA---------------CTT---CCATGC-AAGATAAAGCAAATTATAAAC---ATGTGGCAGGGA-GTAGGACAA-GCA-ATGTAT------------GCT-CCTCCCATC--AGTGGA---GTAATT---AAC------------------TGTTTATCAAACATTACAGGAATACTA---TTG---------ACAAGA---GATGGTGGT------------------------------------------AATAATAGT------------------------------------AATGCAAAT---GAGACCTTCAGACCTGGA-GGAGGAGATATAAAGGACAAT---TGGAGAAGTGAA-TTATATAAATATAAAGTA-GTACAAATT-GAACCATTA---GGAGTAGCACCCACCAGGGCAAAAAGAAGA------------GTGGTG---------------GAGAGA------GAAAAAAGAGCAGTG------GGA-------------ATAGGAACTATG---ATCTTTGGGTTCTTAGGAGCAGCA-GGAAGCACTATGGGC-GCGGCGTCA----ATAACGCTGACGGTACAGGCCAGACAATTATTG-TCT---GGTATAGTGCAACAGCAAAGT---AATTTGCTGAGGGCTATAAATGCGCAGCAGCAT-CTGTTGCAGCTCACAGTCTGGGGCATTAAACAGCTCCAGGCAAGAGTCCTGGCTGTGGAAAGATACCTAAAAGATCAAAAGTTCCTAGGACTTTGGGGCTGCTCTGGAAAAATCATCTGCACCACTGCTGTGCCCTGGAACTCCACTTGGAGT---------AATAAGTCT---TATGAACAGATTTGG---------GAC---AACATGACATGGATAGAATGGGAAAGAGAAATTAGCAATTACACAAACCAAATATATGAGTTGCTTACAGAATCACAGAACCAGCAGGACAGAAATGAAAAGGATTTGTTGGAATTGGATAAATGGGCAAGTCTGTGGAATTGGTTTGACATAACAAATTGGCTGTGGTATATAAAAATATTCATAATGATAGTAGGAGGTTTAATAGGTTTAAGAATAATTTTTGCTGTGCTTTCTATAGTAAATAGAGTTAGGCAGGGATACTCACCTTTGTCT-TTCCAGACC-CCT-ACCCAT------------CAT---CAGAGG---GAT------CCC---GACAGG-CCCGAAAGAATCGAAGAAGGAGGTGGAGAGCAAGACAGAAACAGATCCGTGCGCTTAGTGACCGGATTCTTAGCTCTTGCCTGGGACGACCTGCGGAGCCTGTGCCTCTTCAGCTACCACCGCTTGAGAGACTTACTC-TTGATTGTAACAAGGATTGTGGAACTTCTGGGACGCA---------------------GG-GGGTGGGAAGCCCTCAAATATCTGGGGAATCTTCTGTTGTATTGGGGTCGGGAACTGAAAATTAGTGCTATTTCTTTGCTTGATGCTATAGCTATAGCAGTAGCTGAGGGGACAGATAGAGTTATAGAAGTAGTACAAAGAGCTTGTAGGGCTATTCTCAACATACCTAGAAGAATCAGACAGGGCCTC-GAAAGGTCTTT---GCTA---TAA-
>01_AE.CN.2006.CNE5.HM215415
ATGAG--AGTGAAGGAGACACAGATGAAT---TGGCCAAACTTGTGGAAA------------------------------TGGGGGACTTTGATC------------------------CTT---GGGTTG---GTG---------ATGATCTGT-AGTGCCTCA---------------AACAACTTGTGGGTTACAGTT---TATTATGGG----GTTCCTGTGTGGAGAGATGCAGATACCACCCTATTTTGTGCATCAAATGCCAAAGCACATTCGACAGAAGTGCACAATGTCTGGGCCACACATGCCTGTGTACCCACAGACCCCAACCCACAAGAAATATAC--------------CTGGAA---AATGTAACAGAAAATTTTAACATATGGAAAAATAACATGGTAGAGCAGATG-CAGGAGGATATA---ATCAGTTTATGGGATCAAAGTCTACAGCCATGTGTAAAA------TTA-----ACTCCTCTCTGTGTTACTTTACATTGTACCACCCTTAACATAACAAATACAACAAGAAACGTAACA---------------------------------------------------------------------ACTCCCGGCCCTAACCTAGGAAATATAACAGATGAA---GTAAGAAACTGCTCTTTT---AATGTGACC---ACAGAAATA-AGA---------GATAAGAAG---------------------------CACAAGGTCAATGCACTT-TTTTATAAGCTTGATATAGTACAAATT------------------------------------------------------------------------------------------------------------------------GAAAATAATAATAATAATAGT---------------------------------------------------------------------------AATAAG---TAT---AGGTTAATAAAT---------------------TGTAATACTTCAGTCATT---AAGCAGGCTTGTCCAAAGATATCCTTTGATCCAATTCCT---------ATACATTATTGTGCTCCAGCTGGTTATGCGATTTTAAAGTGTAAT---GATAAGAAGTTCAATGGGACAGGGCCATGTAAAAATGTC-AGTTCAGTACAATGTACACATGGAATTAAGCCAGTGGTATCAACTCAATTGTTGTTAAATGGCAGTCTAGCAGAA---GAA---------------------------------GAGATA---ATAATCAGATCTGAAAATATTACAGACAATGCCAAAACCATAATAGTGCACCTTAAT------GAATCTGTAGAAATCAATTGTACCAGACCC---TAC---------AACAACACA---AGA---AAAAGTATAACTATA------------GGA------CCAGGACAA------GTA---TTC---TATAGA------------CAAGGAGAA-ATAATAGGA---GATATAAGAAAGGCATATTGTGAGATT---AAT---------------------GGAACA--AGATGGAATACAGTTTTA-AAAAAG-GTAAAG-GAAAAATTAAAA------------GAG-CACTTTAAC---------------AATACGAAT---------------ATAACCTTTCAACAA---------CCC------TCA------GGAGGAGATCTAGAAATT--------------ACAACGCAT-CACTTCAATTGTAGA------GGGGAATTTTTCTATTGCAATACAACAAAATTG----TTTAATAATACTTGCATAGAGGAGTGC---------------------------------------------------------AATGAAACCATTTGCTACAATGAAACCACTTAT---------------CTT---CCATGT-AGGATAAAGCAAATTATAAAC---ATGTGGCAGGGA-GTAGGGCAA-GCA-ATGTAT------------GCT-CCTCCTATT--GAGGGA---AAAATT---AGT------------------TGTGTATCAAATATTACAGGAATACTA---TTA---------ACAAGA---GATGGTGGTAATAAT------------------------------------AATAGTACA---------------------------------------GGTAAT---GAGACCTTCAGACCTGGA-GGAGGAAATATAAAGGACAAT---TGGAGAAATGAA-TTATATAAATATAAAGTA-GTACAAATT-GAACCACTA---GGAATAGCACCCACCAGGGCAAGGAGAAGA------------GTGGTG---------------GAGAGA------GAAAAAAGAGCAGTG------GGA-------------ATAGGAGCTATG---ATCTTTGGGTTCTTAGGAGCAGCA-GGAAGCACTATGGGC-GCGGCGTCA----ATAACGCTGACGGTACAGGCCAGACAATTATTG-TCT---GGTATAGTGCAACAGCAAAGC---AATTTGCTGAGGGCTATAGAGGCGCAGCAGCAT-TTGTTGCAACTCACAGTCTGGGGCATTAAACAGCTCCAGGCTAGAGTCCTGGCTGTGGAAAGATACCTAAAGGATCAAAAGTTCCTAGGACTTTGGGGCTGCTCTGGAAAAATCATCTGCACCACTGCTGTGCCCTGGAACTCCTCTTGGAGT---------AATAAATCT---TATGAAGAGATTTGG---------TAC---AACATGACATGGATAGAATGGGAGAGAGAGATTAGCAACTACACGAGCCAAATATATGAAATACTCACAGAATCGCAGAACCAGCAGGACAAAAATGAAAAAGATTTGTTAGAGTTGGATAAATGGGCAAGTCTGTGGAATTGGTTTGAAATAACAAATTGGCTGTGGTATATAAAAATATTTATAATGATAGTAGGAGGTTTAATAGGTTTAAGAATAGTTTTTGCTGTGCTTTCTATAGTGAATAGAGTTAGGCAGGGATACTCACCTGTGTCT-TTCCAGACC-CCT-TTCCAT------------CAT---CAGAGG---GAA------CCC---GACAGG-CCCGAAAGAATCGAAGAAGGAGGTGGCGAGCAAGGCAGAGACAGATCCGTGCGCTTAGCGAGCGGATTCTTAGCTCTTGTCTGGGACGATCTACGGAGCCTGTGCCTCTTCAGCTACCACCGCTTGAGAGACTTCATC-TCGATTGCAGCGAGGACTGTGGAACTTCTGGGACACAGCAGTCTCAAGGGACTGAGACGG-GGGTGGGAGCTCCTCAAATATCTGGGGAACCTTCTGGTATATTGGGGACAGGAACTACGAATTAGTGCTATTTCTTTGCTTGATACTATAGCAGTAGCAGTAGCGGGGTGGACAGATAGGGTTATAGAAGTAGCACAAAGAGCTTGGAGAGCCTTTCTCCACATACCTAGAAGAATCAGACAAGGCTTC-GAAAGAGCTTT---AGTA---TAA-
>01_AE.CN.2006.CNE59.HM215422
ATGAG--AGTGAAGGAGACACAGATGAAT---TGGCCAAACTTGTGGAAA------------------------------TGGGGGACCTTGATC------------------------CTT---GGGTTG---GTG---------ATAATTTGT-AGTGCCTCA---------------GACAACTTGTGGGTCACAGTT---TATTATGGG----GTTCCTGTGTGGAGAGATGCAGAAACCACCCTATTTTGTGCATCAGATGCCAAAGCACATGAGACAGAAGTGCACAATGTCTGGGCCACACATGCCTGTGTACCCACAGACCCCAACCCACAAGAAATATTC--------------CTGAAA---AATGTAACAGAAAATTTTAACATGTGGAGAAATAATATGGTAGAGCAGATG-CAGGAGGATGTA---GTCAGTTTATGGGATCAAAGTCTAAAGCCATGTGTAAAG------TTA-----ACTCCTCTCTGTGTTACTTTAAAGTGTAGTAATGCTAATTTGACCAAGGCTAATTTGACC------------------------------------------------------------------------------ACGGTCAGTAACATAGGAAATATAACAGATGAA---ATAAGGAACTGTTCTTTT---AATATGACC---ACAGAACTA-AGA---------GATAAGAGG---------------------------CAGAATGTCTATGCACTT-TTTTATAAGCTTGATATAGTACAACTT------------------------------------------------------------------------------------------------------------------------AATGAGAATAGTAATAATAGT---------------------------------------------------------------------------GATGAG---TAT---AGGTTAATAAAT---------------------TGTAATACTTCAGTCATC---AAGCAGGCCTGTCCAAAGGTATCCTTTGATCCAATTCCT---------ATACATTATTGTACTCCAGCTGGTTATGCGATTTTAAAGTGTAAT---GATAAGAATTTCAATGGAACAGGACCATGTAGAAATGTT-AGCTCAGTACAATGCACACATGGAATTAAGCCAGTGGTATCAACACAATTGCTGTTAAATGGCAGTCTAGCAGAA---GAA---------------------------------GAGATA---ATAATCAGATCTGAAAATCTCACAAACAATGCTAAAACCATAATAGTGCACCTTAAT------AAATCTGTAGAGATCAATTGTATCAGACCC---TCC---------ACCAATACA---AGA---ACAAGTGTACGTATA------------GGA------CCAGGACAA------GTA---TTC---TATAGA------------ACAGGAGAC-ATAATAGGA---GATATAAGGAAAGCATATTGTGAAATT---AAT---------------------GGAACA--AAGTGGAATGAAACTTTA-ACCCAG-GTAGCT-GGAAAATTAAGA------------GAG-CACTTT------------------AATACAACA---------------ATAATCTTTCAACCA---------CCC------TCA------GGAGGAGATCTAGAAATT--------------ACAATGCTT-CATTTTAATTGTAGA------GGGGAATTTTTCTATTGCAATACATCACAATTG----TTTAATAGTACTTGGAATAATACTGGGGAAAAT---------------------------------------------AATACCATGGAGAGGGGTAATGGCACTGACACTATCATA---------------CTT---CCCTGC-AAGATAAAGCAGATTATAAAC---ATGTGGCAGGGA-GTAGGACAA-GCA-ATGTAT------------GCT-CCTCCCATC--AGTGGA---AATATT---AGT------------------TGTGTATCAAATATTACAGGAATACTA---TTG---------ACAAGA---GATGGTGGTAAT---------------------------------------AATATGACT---------------------------------------------AATGAGACCTTCAGACCTGGA-GGAGGAAATATAAAGGACAAT---TGGAGAAGTGAA-TTATATAAATATAAGGTA-GTACAAATT-GAGCCACTA---GGAGTAGCACCCACCAAGGCAAGGAGAAGA------------GTGGTG---------------GAAAGA------GAAAAAAGAGCAGTG------GGA-------------ATAGGAGCTTTG---CTCTTTGGGTTCTTAGGAGCAGCC-GGAAGCACTATGGGC-GCGGCGTCA----ATAACGCTGACGGTACAGGCCAGACAATTATTG-TCT---GGTATAGTGCAACAGCAAAGC---AATTTGCTGAGGGCTATAGAGGCGCAGCAGCAT-TTGTTGCAACTCACTGTCTGGGGCATTAAACAGCTCCAGGCAAGAGTCCTGGCTGTGGAAAGATACCTAGAGGATCAAAAGTTCCTAGGACTTTGGGGCTGCTCTGGAAAAATCATCTGCACCACTAATGTGCCCTGGAACTCTACTTGGAGT---------AATAGATCT---TATGAAGAGATTTGG---------GAC---AACATGACATGGATAGAATGGGAGAGAGAAATTAGTAATTACACAAACCAAATATATGAAATACTTACAGAATCACAGAACCAGCAGGACAAGAATGAAAAGGATTTATTAGAATTGGATAAATGGACAAGTCTGTGGAGTTGGTTTGACATAACAAGATGGCTGTGGTCTATAAAAATATTTATAATGATAGTAGGAGGCTTAATAGGTTTAAGAATAATTTTTGCTGTGCTTTCTATAGTGAATAGAGTTAGGCAGGGATACTCACCTTTGTCT-TTCCAGACC-CTT-ACCCAT------------CCT---CAGAGG---GAA------CCC---GACAGG-CCCGAAAGAATCGAAGAAGAAGGTGGCGAGCAAGGCAGAGACAGATCCATACGCTTAGTGAGCGGGTTCTTAGCTCTTGCCTGGGACGACCTACGGAGCCTGTGCCTCTTCAGCTACCACCGCTTGAGAGACTTACTC-TCGATTGTAACGAGGACTGTGGAACTTCTGGGACGCAGCAGTCTCAAGGGACTGAGACAG-GGGTGGGAAGGNCTCAAATATCTGGGGAATCTTCTGTTATATTGGGGCCAGGAACTAAAAATTAGTGCTGTTTCCTTGCTTGATGCTACAGCAATAGCAGTAGCGGAGGGGACAGATAGGATTATAGAAGTAGCACAAAGGGCTTGGAGGGCCATTCTTCACATACCTAGAAGAATCAGACAGGGTTTA-GAAAGGTTCTT---GGTA---TAA-
>01_AE.CN.2006.CNE8.HM215427
ATGAG--AGTGAAGGAGACACAGATGAAT---TGGCCAAACTTGTGGAAA------------------------------TGGGGGACTTTGATC------------------------CTT---GGGTTG---GTG---------ATAATTTGT-AGTGCCTCA---------------GACAACTTGTGGGTTACAGTT---TATTATGGG----GTTCCCGTGTGGAGAGATGCAGATACCACCCTATTTTGTGCATCAGATGCTAAAGCATATGACACAGAAGTGCACAATGTCTGGGCTACACATGCTTGTGTACCCACAGACCCCAACCCACAAGAAATACAC--------------CTGGAA---AATGTAACAGAAAATTTTAACATGTGGAAAAATAAAATGGCAGAGCAGATG-CAGGAGGATGTA---ATCAGTTTATGGGATGAAAGTCTAAAACCATGTGTACAG------TTA-----ACTCCTCTCTGTGTTACTTTAAATTGTACCAATGCTAACCTCAATGCTACTGTCAATGCC---------------------------------------------------------------------------------TCTACCACAATAGGAAATATAACAGATGAA---GTAAGGAACTGTTCTTTT---AATACAACC---ACAGAACTA-AGA---------GATAAGAAG---------------------------CAGAATGTCTATGCCCTT-TTTTATAAGCTTGATATAGTACCA---------------------------------------------------------------------------------------------------------------------------------ATTAATAATAATAGT------------------------------------------------------------------------------GAG---TAT---AGGTTAATAAAT---------------------TGTAATACTTCAGTCATC---AAGCAGGCTTGTCCAAAGGTATCCTTTGATCCAATTCCG---------ATACATTATTGTGCTCCAGCTGGTTATGCGATTTTAAGGTGTAAT---GATAAGAATTTCAATGGGACAGGGCCATGTAAAAATGTC-AGCTCAGTACAATGCACACATGGAATTAAGCCAGTGGTATCAACTCAATTGCTGTTAAATGGCAGCCTAGCAGAA---GAC---------------------------------GAGATA---ATAATCAGATCTGAAAATCTCACAGACAATGTCAAAACCATAATAGTGCACCTTAAT------AAATCTGTAGAAATCAATTGTACCAGACCC---TCC---------AATAATACA---AGA---ACAAGTGTACGTATA------------GGA------CCAGGACAA------GTA---TTC---TATAGA------------ACAGGAGAC-ATAATAGGA---GATATAAGGAAAGCATATTGTGAGATT---AAT---------------------AGAACA--AAATGGCATGAAACTTTA-AAACAA-GTAGCT-ACAAAATTAAGA------------GAG-CACTTT------------------AATAAGACA---------------ATAATCTTTCAACCA---------CCC------TCA------GGAGGAGACATAGAAATT--------------ACAATGCAT-CATTTTAATTGTAGA------GGGGAGTTTTTCTATTGCAATACAACAAAACTG----TTTAATAGTACTTGGGGAGAAAAT------------------------------------------------------------ACAACCATGGAGGGGCATAATGACACTATCGTA---------------CTT---CCATGC-AGGATAAAGCAAATCGTAAAC---ATGTGGCAGGGA-GTAGGACAA-GCA-ATGTAT------------GCT-CCTCCCATC--AGGGGA---AGCATT---AAT------------------TGTGTATCAAATATTACAGGGATACTA---TTG---------ACAAGA---GATGGTGGTACT---------------------------------------AATATGTCT---------------------------------------------AATGAGACCTTCAGACCAGGA-GGAGGAAATATAAAGGACAAT---TGGAGAAGTGAA-TTATATAAATATAAAGTA-GTAGAAATT-GAACCACTA---GGAATAGCACCCACCAAGGCAAAGAGAAGA------------GTGGTG---------------GAAAGA------GAAAAAAGAGCAGTG------GGA-------------ATAGGAGCTATG---ATCTTTGGGTTCTTAGGAGCAGCA-GGAAGCACTATGGGC-GCGGCGTCA----ATAACGCTGACGGTACAGGCCAGACAATTATTG-TCT---GGTATAGTGCAACAGCAAAGC---AATTTGCTGAGGGCTATAGAGGCGCAGCAGCAT-CTGTTGCAACTCACAGTCTGGGGCATTAAACAGCTCCAGGCAAGAGTCCTGGCTGTGGAAAGATACCTAAAAGATCAAAAGTTCCTAGGACTTTGGGGCTGCTCTGGAAAAATCATCTGCACCACTGCTGTGCCCTGGAACTCCACTTGGAGT---------AATAGATCT---TATGAAGAGATTTGG---------GAC---AACATGACATGGATAGAATGGGAGAGAGAAATTAGCAATTACACAAGCCAAATATATGAGATACTTACAGAATCGCAGAACCAGCAGGACAGGAATGAAAAAGATTTGTTAGAATTGGATAAATGGGCAAGTCTGTGGAATTGGTTTGACATAACAAGATGGCTGTGGTATATAAAAATATTTATAATGATAGTAGGAGGTTTAATAGGTTTAAGAATAATTTTTGCTGTGCTTTCTATAGTGAATAGAGTTAGGCAGGGATACTCACCTTTGTCT-TTCCAGACC-CCT-ACCCAT------------CAT---CAGAGG---GAA------CCC---GACAGA-CCCGAAAGAATCGAAGAAGGAGGTGGCGAGCAAGACAGAGACAGATCCGTGCGATTAGTGAGCGGATTCTTAGCACTTGCGTGGGACGATCTACGGAGCCTGTGCCTCTTCAGCTACCACCGCTTGAGAGACTTAATC-TTGATTGCAGTGAGGACTGTGGAACTTCTGGGACACGGCGGTCTCAAGGGACTGAGACGG-GGGTGGGAAGGCCTCAAGTATCTGGGGAATCTTCTGTTATATTGGGGTCAGGAACTAAAAATTAGTGCTATTTCTTTGCTTGATGCTACAGCAATAGCAGTAGCGGGGTGGACAGATAGGATTATAGAAGTAGCACAAAGAGCTTGGAGAGCCATTCTCCACATACCTAGAAGAATCAGACAGGGCCTT-GAAAGGTCTTT---GCTA---TAA-
>01_AE.CN.2006.CNE91_U.HQ699993
ATGAG--AGTGAAGGAGACACAGATGAAT---TGGCCAAACTTGTGGAAA------------------------------TGGGGGACTTTGATC------------------------CTT---GGGTTG---GTG---------ATAATTTGT-AGGGCCTCA---------------GACAACTTGTGGGTTACAGTT---TATTATGGG----GTTCCCGTGTGGAGAGATGCAGATACCACCCTATTTTGTGCATCAGATGCTAAAGCATATGACACAGAAGTGCACAATGTCTGGGCTACACATGCTTGTGTACCCACAGACCCCAACCCACAAGAAATACAC--------------CTGGAA---AATGTAACAGAAAATTTTAACATGTGGAAAAATAAAATGGCAGAGCAGATG-CAGGAGGATGTA---ATCAGTTTATGGGATGAAAGTCTAAAACCATGTGTACAG------TTA-----ACTCCTCTCTGTGTTACTTTAAATTGTACCAATGCTAACCTCAATGCTACTGTCAATGCC---------------------------------------------------------------------------------TCTACCACAATAGGAAATATAACAGATGAA---GTAAGGAACTGTTCTTTT---AATACAACC---ACAGAACTA-AGA---------GATAAGAAG---------------------------CAGAATGTCTATGCCCTT-TTTTATAAGCTTGATATAGTACCA---------------------------------------------------------------------------------------------------------------------------------ATTAATAATAATAGT------------------------------------------------------------------------------GAG---TAT---AGGTTAATAAAT---------------------TGTAATACTTCAGTCATC---AAGCAGGCTTGTCCAAAGGTATCCTTTGATCCAATTCCG---------ATACATTATTGTGCTCCAGCTGGTTATGCGATTTTAAGGTGTAAT---GATAAGAATTCCAATGGGACAGGGCCATGTAAAAATGTC-AGCTCAGTACAATGCACACATGGAATTAAGCCAGTGGTATCAACTCAATTGCTGTTAAATGGCAGCCTAGCAGAA---GAC---------------------------------GAGATA---ATAATCAGATCTGAAGATCTCACAGACAATGTCAAAACCATAATAGTGCACCTTAAT------AAATCTGTAGAAATCAATTGTACCAGACCC---TCC---------AATAATACA---GGA---ACAAGTGTACGTATA------------GGA------CCAGGACAA------GTA---TTC---TATAAA------------ACAGGAGCC-ATAATAGGA---GATATAAGGAAAGCATATTGTGAGATT---AAT---------------------GGAACA--AAATGGAATGAAACTTTA-AAACAA-GTAGCT-ACAAAATTAAGA------------GAG-CACTTT------------------AATAAGACA---------------ATAATCTTTCAACCA---------CCC------TCA------GGAGGAGACATAGAAATT--------------ACAATGCAT-CATTTTAATTGTAGA------GGGGAGTTTTTCTATTGCAATACAACAAAACTG----TTTAATAGTACTTGGGGAAAAAATAGTACTTGG------------------------------------------GGAAAAAATACAGCCATGGAGGGGCAAAATGGCACTATCATA---------------CTT---CCATGC-AGGATAAAGCAAATCGTAAAC---ATGTGGCAGGGA-GCAGGACAA-GCA-ATGTAT------------GCT-CCTCCCATC--AGGGGA---AGCATT---AAT------------------TGTGTATCAAATATTACAGGGATACTA---TTG---------ACAAGA---GATGGTGGTACT---------------------------------------AATATGTCT------------------------------------GGTACTAAT---GAGACCTTCAGACCGGGA-GGAGGAAATATAAAGGACAAT---TGGAGAAGTGAA-TTATATAAATATAAAGTA-GTAGAAATT-GAACCACTA---GGAATAGCACCCACCAAGGCAAAGAGAAGA------------GTGGTG---------------GAAAGA------GAAAAAAGAGCAGTG------GGA-------------ATAGGAGCTATG---ATCTTTGGGTTCTTAGGAGCAGCA-GGAAGCACTATGGGC-GCGGCGTCA----ATAACGCTGACGGTACAGGCCAGACAATTATTG-TCT---GGTATAGTGCAACAGCAAAGC---AATTTGCTGAGGGCTATAGAGGCGCAGCAGCAT-CTGTTGCAACTCACAGTCTGGGGCATTAAACAGCTCCAGGCAAGAGTCCTGGCTGTGGAAAGATACCTAAAAGATCAAAAGTTCCTAGGACTTTGGGGCTGCTCTGGAAAAATCATCTGCACCACTGCTGTGCCCTGGAACTCCACTTGGAGT---------AATAGATCT---TATGAAGAGATTTGG---------AAC---AACATGACATGGATAGAATGGGAGAGAGAAATTAGCAATTACACAAACCAAATATATGAGATACTTACAGAATCGCAGAACCAGCAGGACAGGAATGAAAAAGATTTGTTAGAATTGGATAAATGGGCAAGTCTGTGGAATTGGTTTGACATAACAAGATGGCTGTGGTATATAAAAATATTTATAATGATAGTAGGAGGTTTAATAGGTTTAAGAATAATTTTTGCTGCGCTTTCTATAGTGAATAGAGTTAGGCAGGGATACTCACCTTTGTCT-TTCCAGACC-CCT-ACCCAT------------CAT---CAGAGG---GAA------CCC---GACAGG-CCCGAAAGAATCGAAGAAGGAGGTGGCGAGCAAGACAGAGCCAAATCCGTGCGATTAGTGAGCGGATTCTTAGCACTTGCATGGGACGATCTACGGAGCCCGTGCCTCTTCAGCTACCACCGCTTGAGAGACTTAATC-TTGATTGCAGTGAGGACTGTGGAACTTCTGGGACACAGCGGTCTCAAGGGACTGAGACGG-GGGTGGGAAGGCCTCAAGTATCTGGGGAATCTTCTGTTATATTGGGGTCAGGAACTAAAAATTAGTGCTATTTCCTTGCTTGATGCTACAGCAATAGCAGTAGCGGGGTGGACAGATAGGATTATAGAAGTAGCACAAAGAGCTTGGAGAGCCATTCTCCACATACCTAGAAGAATCAGACAGGGCCTT-GAAAGGTCTTT---GCTA---TAA-
>01_AE.CN.2006.FJ054.DQ859180
ATGAG--AGTGAAGGAGACACAGATGAAT---TGGCCAAACTTGTGGAAA------------------------------TGGGGGACTTTGATC------------------------CTT---GGGTTG---GTG---------ATAATTTGT-AGTGCCTCA---------------AACAATTTGTGGGTTACAGTT---TATTATGGG----GTTCCTGTGTGGAAAGATGCAGACACCACCCTATTCTGTGCATCAGATGCCAGAGCACATGAGACAGAAGTACACAATATCTGGGTCACACATGCCTGTGTACCCACAGACCCCAACCCACAAGAAATACTC--------------TTGGAA---AATGTAACAGAAAATTTTAACATGTGGAAAAATAACATGGTAGAACAGATG-CAAGAGGATGTA---ATCAGTTTATGGGATCAAAGTCTAAAACCATGTGTAAAG------TTA-----ACCCCTCTCTGCGTTACCCTAAATTGTACCACGGCTAATTTGCCTAAAAACAACCAAACAGGA------------------------------------------------------------------------GAATATATAGAGATTATAGGGAATATGACAGAGGAA---GTAAGAAACTGTTCTTTC---AATATGACC---ACAGGACTA-AGA---------GATAAGCAG---------------------------CAGAAGGTCCATGCACTT-TTTTATAGGCTTGATATAGCACCA------------------------------------------------------------------------------------------------------------------------------ATAAATGAAAATAATAGT---------------------------------------------------------AATGAAAATAAT------ACTGAG---TAT---AGATTAATAAAT---------------------TGTAATACTTCAGTCATT---AAACAGCCTTGTCCAAAGATATCCTTCGATCCAATTCCT---------ATACATTATTGTACTCCGGCTGGTTATGCGATTTTTAAGTGTAAT---GATAAGAATTTCAATGGGACAGGGCCATGTAAAAATGTC-AGCTCAGTACAATGCACACATGGAATTAAGCCAGTGGTATCAACTCAATTGCTGTTAAATGGCAGTCTATCAGAA---GGA---------------------------------GAAATA---ATAATCAGATCTGAAAATCTCACAAACAATGCCAAAACCATAATAGTGCACCTTAAT------AAATCAGTAGAAATCAATTGTACCAGACCC---TCC---------AACAATACA---AGA---ACAAGTATACATATA------------GGA------CCAGGACAA------GTA---TTC---TATAGA------------ACAGGAGAA-ATAACAGGA---GACATAAGAAGAGCATATTGCAAGATT---AAC---------------------GAAACA--AAATGGAATAAAACTTTA-GAACAG-GTAAGG-GAAAAATTAAGA------------GAG-CACATT------------------AATAAAACA---------------ATAGTCTTTCAACCA---------CCC------TCA------GGAGGAGATCTAGAGACT--------------ACAATGCTT-CATTTTAATTGTAGA------GGGGAATTTTTCTATTGCAATACATCAAAACTG----TTTAATGAAACC------------------------------------------------------------------------------------AGAGGTAATGGCACTATCATA---------------CTT---CCATGC-AGGATAAAGCAAATTATAAAC---ATGTGGCAGGGA-GTGGGACAA-GCA-ATGTATGCTCCTAATGTATGCTCCTCCCATC---GGGGA---ATAATT---AAT------------------TGTGTATCAAACATTACAGGAATACTA---TTG---------ACAAGA---GATGGTGGTACT---------------------------------------AATACTAGT------------------------------------GGGACGAAT---GAGACCTTCAGACCTGGA-GGAGGAAATATGAAGGACAAT---TGGAGAAGTGAA-TTATATAAATATAAAGTA-GTACAACTT-GAACCACTA---GGACTAGCACCCACCAAGGCAAAGAGAAGA------------GTGGTG---------------GAGAGA------GAAAAAAGAGCAGTG------GGA-------------ATAGGAGCTATG---ATCTTTGGGTTCTTAGGAGCAGCA-GGAAGCACTATGGGC-GCGGCGTCA----ATAACGCTGACGGTACAGGCCAGACAATTATTG-TCT---GGTATAGTGCGACAGCAAAGC---AATTTGCTGCAGGCTATAGAGGCGCAACAGCAT-CTGTTGCAACTCACAGTCTGGGGCATTAAACAGCTCCAGGCAAGAGTCCTGGCTGTGGAAAGATACCTAAAAGATCAAAAGTTCCTAGGACTTTGGGGCTGCTCTGGAAAAATCATCTGCACCACTAATGTGCCCTGGAACTCCACTTGGAGT---------AATAAAACT---TATGACCAGATTTGG---------GAC---CACATGACATGGACAGAATGGGAGAGAGAAATTAGCAATTACACAGACCTAATATATGACATACGTACAGAATCGCAGAACCAGCAGGATAGAAATGAAAAGGATTTGCTAGAATTGGATAAATGGGCAAGTCTGTGGAATTGGTTTGACATAACAAGATGGCTGTGGTATATAAAAATATTTATAATGATAGTAGGGGGTTTAATAGGTTTAAGAATAATTTTTGCTGTGCTTTCTATAGTAAATAGAGTTAGGCAGGGATACTCACCATTGTCT-TTCCAGATC-CCT-TCCCAT------------CAT---CAGAGG---GAA------CCA---GACAGG-CCCGAAAAAATCGAAGAAGAAGGTGGCGAGCAAGACAGAGACAGATCCGTGCGATTAGTGAGCGGATTCTTAGCACTTGCATGGGACGATCTGCGGAGCCTGTGCCTCTTCAGCTACCGCCGCTTGAGAGACTTCATA-TCGAGTGTAACGAGGGCTGTGGAACTTCTGGGGCGCAGCAGTCTCAAGGGTCTGAGACGG-GGGTGGGAAGGCCTCAAATATCTGGGGAACCTTCTGATATATTGGAGCCAGGAACTAAAAATTAGTGCCATTTCTTTGTTTGATGCTTCAGCAATAGCAATAGCAGGGTGGACAGATAGGGTTATAGAAATAGCACAAGGAGCTTGGAGAGCCATTCTCCACATACCTAGAAGAATCAGACAGGGCTTA-GAAAGGGCTTT---GCTG---TAA-
>01_AE.CN.2006.Fj062.EF036531
ATGAG--AGTGAAGGAGACACAGAGGAAT---TGGCCAAACTTGTGGAAA------------------------------TGGGGGACTTTGATC------------------------CTT---GGGTTG---GCG---------ATAATTTGT-AGTGCTGCA---------------GAAAACTTGTGGGTTACAGTT---TATTATGGG----GTTCCTGTGTGGAGAGATGCAGATACCACCCTATTTTGTGCATCAGATGCCAAAGCACAGGAGAGAGAAGTGCATAATGTATGGGCCACACATGCCCGTGTACCCACAGACCCCAACCCACAAGAAATACAA--------------CTGGAA---AATGTAACAGAAAATTTTAACATGTGGAAAAATAGAATGGTAGATCAGATG-CAGGAGGATGTA---ATCAGTCTATGGGAACAAAGTCTAAAGCCATGTGTAAAG------TTA-----ACTCATCTCTGCGTTATTTTAAATTGTACTGATGCTAACTTCAACACAACCAATGTCACAACCACAACC------------------------------------------------------------AATGTCACAACCACAACCATAGTGGGAAATATAACAAATGAA---GTGAAAAACTGTTCTTTT---AATATGACC---ACAGAATTT-AGA---------GATAAGAAG---------------------------CAGAAGGTCTATGCACTT-TTTTATAAGCTTGATCTAGTAGGA---------------------------------------------------------------------------------------------------------------------------------CTTAAAAATAGTACA------------------------------------------------------------------AATAAT---AGTGAG---TAT---AGGTTAATAAAT---------------------TGTAATACTTCAGTCATT---AAGCAGGCTTGTCCAAAGATATCTTTTGATCCAATTCCT---------ATACATTATTGTACTCCAGCTGGTTATGCGATTTTTAAGTGTAAT---AATAAAAATTTCAGTGGGACAGGGCCATGTAAAAATGTC-AGCTCAGTACAATGCACACATGGAATTAAGCCAGTGGTATCAACTCAATTGTTGTTAAATGGCAGTTTAGCAGAA---GAA---------------------------------AAGATA---ATAATCAGATCTGAGAATCTCACAAACAATGCCAAAACCATAATAGTGCACCTTAAT------AAATCTGTAGAAATCAATTGTACCAGACCC---TCC---------AACAATATA---AGA---ATAAGTACAAGGATA------------GGA------CCAGGACAA------GTG---TTC---TATAGA------------ACAGGAGCC-ATAACAGGA---GATATAAGAAAGGCATATTGTAAAATT---AAT---------------------GGAACA--AAATGGAAAGAAGTTTTA-GTACAG-GTAGCT-GAAGAATTAAAA------------GAG-CACTTT------------------AATAAGACA---------------ATAGTCTTTCTACCA---------CAC------TCA------GGGGGAGATCTAGAAGTT--------------ACAATGCAT-CATTTTAATTGTAGA------GGGGAATTTTTCTATTGCAATACAACACAACTG----TTTAATAATACTTACAATGGAACC---------------------------------------------------------------CTGAACGAGGAGTACAATGGCACTATCATA---------------CTT---CCATGC-AGAATAAAGCAAATTATAAAC---ATGTGGCAGGAA-GTAGGACAA-GCA-ATGTAT------------GCT-CCTCCCATC--AGTGGA---AGAATT---AAT------------------TGTGTATCAAATATTACAGGGATACTA---TTG---------ACAAGA---GATGGTGGTACG---------------------------------------AATGAGACT---------------------------------------------AACGAGACCTTCAGACCTGGA-GGAGGAAATATAAAGGACAAT---TGGAGAAATGAA-TTATATAAATATAAAGTA-GTACAAATT-GAACCACTA---GGAATAGCACCCACCAGGGCAAAGAGAAGA------------GTGGTG---------------GAAAGA------GAAAAAAGAGCAGTG------GGA-------------ATAGGAGCTATG---ATCTTTGGGTTCTTAGGAGCAGCA-GGAAGCACTATGGGC-GCGGCGTCA----ATAACGCTGACGGTACAGGCCAGACAATTATTG-TCT---GGTATAGTGCAACAGCAAAAC---AATTTGCTGAGGGCTATAGAGGCGCAGCAGCCT-CTGTTTCTTCTCACAGTCTGGGGCATTAACCAGCTCCAGGCAAGAGTCCTGGCTGTGAAAAGATACCTAAAGGATCAAAAGTTCCTAGGACTTTGGGGCTGCTCTGGAAAAATCATCTGCACCACTAATGTGCCCTGGAACTCCACTTGGAGT---------AATAAATCT---TATGAAGAGATTCGG---------AAC---AACATGACATGGACAGAATGGGAGAGAGAAATTAGCAATTACACAAACCAAATATATGAGATACTTACAGAATCGCAGAACCAGCAGGAAAGGAATGAAAAGGATCTGTTAGAATTGGATAGGTGGGCAAGCCTGTGGAATTGGTTTGACATAACAAATTGGCTGTGGTATATAAGAATATTTATAATGATAGTAGGAGGTTTAATAGGTTTAAGAATAATTTTTGCTGTGCTTTCTATAGTGAATAGAGTTAGGCAGGGATACTCACCTTTGTCT-TTCCAGACC-CCT-ATCCAT------------CAT---CAGAGG---GAT------CCA---GACAGA-CCCGAAAGAATCGAAGAAGGAGGTGGAGAGCAAGGCAGAGACAGATCCGTGCGATTAGTGAGCGGATTCTTAGCTCTTGCCTGGGACGATCTACGGAGCCTGTGCCTCTTCAGCTACCACCGCTTGAGAGACTTCATC-TTGATTGCAACGAGGACTGTGGAACTTCTGGGACACAGCATTCACCAGGGACTGAGACGG-GGGTGGGAAGGCCTCAAATATCTGGGGAATCTTCTGTTATATTGGGGACAGGAACTAAAAATTAGTGCTATTTCTTTGTTTGATACTATAGCAATAGCAGTAGCGGGGTGGACAGATAGGATTATAGAAGTAGCACAAGGAGCTTGCAGAGCCATTCTCAACATACCTAGAAGAATTAGACAGGGTTTA-GAAAGGGCTTT---GTTA---TAA-
>01_AE.CN.2006.Fj063.EF036532
ATGAG--AGTGAGGGAGACACAGATGACT---CGGCCAAACTTGTGGAAA------------------------------TGGGGGACTTTGATC------------------------CTT---GGGTTG---GTG---------ATAATTTGT-AGTGCCTCA---------------AACAATTTGTGGGTTACAGTT---TATTATGGG----GTTCCTGTGTGGAAAGATGCAGACACCACCCTATTCTGTGCATCAGATGCCAAAGCACATGAGAGAGAAGTACACAATGTCTGGGCCACACATGCCTGTGTACCCACAGACCCCAACCCACAAGAAATATTC--------------TTGGAA---AATGTAACAGAAAATTTTAACATGTGGAAAAATAACATGGTAGAGCAGATG-CAGGAGGATGTA---ATCAGTTTATGGGATCAAAGTCTAAAACCATGTGAAAAG------TCA-----ACCCCTCCCTGTGTTACTCTAAATTGTACCACGGGTAATTTGACCAAGACTACTGCCGCC------------------------------------------------------------------------------GACRCAAGGAATATAGGGAATATAACAGACGAA---GTAAGAAACTGTTCTTTT---AATATGACC---ACAGAACTA-AGA---------GATAAGCAG---------------------------CAGAAGGTCTATGCACTT-TTTTATAGGCTTGATATAGCACAAATA------------------------------------------------------------------------------------------------------------------------AATGAAAACAATAATGAAAGT------------------------------------------------------------------------------------TAT---AGATTAATAAAT---------------------TGTAATACTTCCGGCATT---CAACAGGCTTGTCCAAAGATATCCTTTGATCCAATTCCT---------ATACATTATTGTACTCCAGCTGGTTATGCAATTTTTAAGTGTAAT---GATAAGAATTTCAATGGGACAGGGCCATGTAAAAATGTC-AGCTCAGTACAATGCACACATGGAATTAAGCCAGTGGTATCAACTCAATTGCTGTTAAATGGCAGTCTATCAGAA---GGA---------------------------------GAGATA---ATAATCAGATCTGAAAATCTCACAAACAATGCCAAAACCATAATAGTGCACCTTAAT------GAATCAGTAGAAATCAATTGTACCAGACCC---TCC---------AACAATACA---AGA---ACAAGTATACGTATA------------GGA------CCAGGACAA------GTA---TTC---TATAGA------------ACAGGAGAC-ATAACAGGA---GATACAAGAAGAGCATATTGCGAGGTT---AAC---------------------GGAACA--AAATGGAATAAAACTTTA-GAACAG-GTAAAG-AAAAAATTAGGA------------GAG-CACTTT------------------AATAAAACA---------------ATAATCTTTCAGCAA---------CCC------TCA------GGAGGAGATCTAGAAATT--------------ACAATGCTT-CACTTTAATTGTAGA------GGGGAATTTTTCTATTGCAATACATCAAAACTG----TTTAATGATACAGGAAATAGAAAT---------------------------------------------------------------AAAACCAGAGGTACTAATGACACTATCATA---------------CTT---CCATGC-AGGATAAAGCAAATTATAAAC---ATGTGGCAGGGA-GCGGGACAA-GCA-ATGTAT------------GCT-CCTCCCATC--AGGGGA---ATAATT---AAA------------------TGTGTATCAAACATTACAGGAATACTA---TTG---------ACAAGA---GATGGTGGTACT---------------------------------------AATACTAGT---------------------------------------GACAAT---GAGACCTTCAGACCTGGA-GGAGGAAATATGAAGGACAAT---TGGAGAAGTGAA-TTATATAAATATAAAGTA-GTACAACTT-GAACCACTA---GGACTAGCACCCACCAAGGCAAAGAGAAGA------------GTGGTG---------------GAGAGA------GAAAAAAGAGCAGTG------GGA-------------ATAGGAGCTATG---ATCTTTGGGTTCTTAGGAGCAGCA-GGAAGCACTATGGGC-GCGGCGTCA----ATAACGCTGACGGTACAGGCCAGACAATTATTG-TCT---GGTATAGTGCGGCAGCAGAGC---AATTTGCTGCAGGCTATAGAGGCGCAACAGCAT-CTGTTGCAACTCACAGTCTGGGGCATTAAACAGCTCCAGGCAAGAGTCCTGGCTGTGGAAAGATACCTAAAAGATCAAAAGTTCCTAGGACTTTGGGGCTGCTCTGGAAAAATCATCTGCACCACTAATGTGCCCTGGAACTCCACTTGGAGT---------AATAAAACT---TATGATGAGATTTGG---------AGC---AACATGACATGGGCAGAATGGGAGAGAGAAATTAGCAATTACACAGAACTAATATATGACATACTTACAGAATCGCAGAACCAGCAGGACAGAAATGAAAAGGATTTGCTGGAATTGGATAAATGGGCAAATCTGTGGAATTGGTTTAGCATAACAAATTGGCTGTGGTATATAAAAATATTTATAATGATAGTAGGAGGTTTAATAGGTTTAAGAATAATTTTTACTGTGCTTTCTATAGTAAATAGAGTTAGGCAGGGATACTCACCGTTGTCT-TTCCAGATC-CCC-TCCCAT------------CAT---CAGAGG---GAA------CCA---GACAGA-CCCGAAAGAATCGAAGAAGAAGGTGGCGAGCAAGACAGAGACAGATCCGTGCGCTTAGTGAGCGGATTCTTAGCACTTGCATGGGACGATCTGCGGAGCCTGTGCCTCTTCAGCTACCACCGCTTGAGAGACTTCATA-TCGATTGTAACGAGGACTGTGGAACTTCTGGGACGCAGCAGTCTCAAGGGACTGAGACAG-GGGTGGGAAGGCCTCAAATATCTGGGGAACCTTCTGATATATTGGAGCCAGGAATTAAAAATTAGTGCCATTTCTTTGTTTGATGCTTTAGCAGTAGCAGTAGCAGGGTGGACAGATAGGGTTATAGAAGTAGCACAAAGAGCTTGGAGAGCCATTCTCCACATACCTAGAAGAATCAGACAGGGCTTA-GAAAGGGCTTT---GCCG---TAA-
>01_AE.CN.2006.Fj064.EF036533
ATGAG--AGTGAGGGGGATACAGAGGAAT---TGGCCAAACTTGTGGAAA------------------------------TGGGGGATTTTGATC------------------------ATT---GGGTTG---GTG---------ATAACTTGT-AGTGCCTCA---------------AACAACTTGTGGGTTACAGTT---TATTATGGG----GTTCCTGTGTGGAGAGATGCAGATACCACCCTATTTTGTGCATCAGATGCCAAAGCACATGAGACCGAAGTGCACAATGTCTGGGCCACACATGCCTGTGTACCCACAGACCCCAACCCACAAGAAATACCC--------------CTGGAC---AATGTAACAGAAAATTTTAACATGTGGAAAAATAACATGGTAGAGCAGATG-CAAGAGGATGTA---ATCAGTTTATGGGATCAAAGTCTAAAGCCATGTATAAAG------TTA-----ACTCCTCTTTGTGTTACTTTAAATTGTACCAATACTATTTTGACCAATACTACTTTGACCAATAGCACA---------------------------------------------------------------ACCAATGGCAACAGTAGCATAGGAAATGTAACAGATGAA---GTAAAAAACTGTACTTTT---AACATGACC---ACAGAGATA-AGA---------GATAAGCAG---------------------------CAGAAGGTCCGTGCATTT-TTTTATAAGCTTGATATAGAACCC------------------------------------------------------------------------------------------------------------------------------ATGGGGGGGAATGATAGT---------------------------------------------------------------------------AGTGAA---TAT---AGGTTAATAAGT---------------------TGTAATACTTCAGTCATT---AAGCAGGCTTGTCCAAAGATATCCTTTGATCCAATTCCT---------ATACATTATTGTACTCCAGCTGGTTATGCGATTTTAAAGTGTAAT---GATAAGAAGTTCAATGGGACAGGGCCATGTAAAAATGTC-AGCACAGTACAATGTACACATGGAATTAAACCAGTAGTATCAACTCAATTGCTGTTAAATGGCAGTCTAGCAGAA---GAA---------------------------------GAAATA---ATAATCAGCTCTGAGAATCTCACAAACAATGCCAAAAACATAATAGTGCACCTTAAT------AAATCTGTAATAATCAATTGTACCAGACCC---TCC---------ACCAATACA---AGA---AAAAGTACAAGAATA------------GGA------CCAGGTCAA------GTG---TTC---TATAGA------------ACAGGAGAC-ATAACAGGA---GATATAAGGAAAACATATTGTGAGATT---AAT---------------------GGAACA--GTATGGAATGAAACTTTA-AAGCAG-GTAGCT-AAAAAATTAAAA------------GAG-CACTTT------------------AATAAGACA---------------ATAGTCTTTCAACCA---------CCC------TCA------GGAGGAGATCCAGAAACT--------------ACAATGCAT-CATTTTAATTGTAGA------GGGGAATTTTTCTATTGCAATACAACAAAATTG----TTTAATGGTACAGAGAATGGA------------------------------------------------------------------ACCATGGAGGGGCTTAATACCACTATCATA---------------CTT---CCATGC-AGGATAAAGCAAATTGTAAGG---ATGTGGCAGGAA-GTAGGACAA-GCA-ATGTAT------------AAT-CCTCCCATC--AGTGGA---AACATT---ACT------------------TGTATATCAAGTATTACAGGAATACTA---TTA---------ACAAGA---GATGGTGGTAAT---------------------------------------AATGCAACT---------------------------------------------AATGAAACCTTCAGACCAGGA-GGAGGAAATATAAAGGACAAT---TGGAGAAGTGAA-TTATATAAATATAAAGTA-GTACAAATT-GAACCACTA---GGAATAGCACCCACCAGGGCAAAAAGAAGA------------GTGGTG---------------GATAGA------GAAAAAAGAGCAGTG------GGA-------------CTAGGAGCTATG---ATCTTTGGGTTCTTAGGAGCAGCA-GGAGGCACTATGGGC-GCAGCGTCA----ATAACGCTGACGGTACAGGCCAGACAATTATTG-TCT---GGTATAGTGCAACAGCAAAAC---GATTTGCTGAGAGCTATAGAGGCGCAACAGCAT-ATGTTGCAACTCACAGTCTGGGGCATTAAACAGCGCCAGGCAAGAGTCCTGGCTGTGGAAAGATACCTAAAGGATCAAAGGTTCCTAGGACTTTGGGGCTGCTCTGGAAAAACCATCTGCACCACTAATGTGCCCTGGAACTCCACTTGGAGT---------AACAAATCT---TATGATGAGATTTGG---------AAC---AACATGACATGGGTAGAGTGGGAGAAAGAAATTAGCAATTACACAAACAAAATCTATGACCTACTTACAGAATCGCAGAACCAGCAGGAAAAAAATGAAAAGGATTTGTTAGAGTTGGACAAATGGGCAAGTCTGTGGAATTGGTTTGACATATCAAATTGGCTGTGGTATATAAAAATATTTATAATGATAGTAGGAGGGTTAATAGGTTTAAGAATAATTTTTGCTGTGCTTTCTATAGTAAATAGAGTTAGGCAGGGATACTCACCTTTGTCT-TTCCAGACC-CCT-TTCCAT------------CAT---CAGAGG---GAA------CCC---GACAGA-CCCGAAGGAATCGAAGAAGAAGGTGGCGAGCAAGGCAGAGACAGATCCGTGCGATTAGTGAGCGGATTCTTAGCTCTTGCATGGGACGATCTGAGGAACCTGTGCCTCTTCAGCTACCACCGCTTGAGAGACTTCATC-TTGATTGCAACGAGGACTGTGGAACTTCTGGG------------CAAGGGACTGAGACGG-GGGTGGGAAGGCCTCAAATATCTGGGGAGTCTTCTGTTATATTGGGGGCAGGAACTGAAAACTAGTGCTATCTCTTTGCTTGATGCTATAGCAATAACAACAGCGGGGTGGACAGATAGGGTTATAGAAGTTACACAAAGAGCTTGGAGAGCTCTTCTCCACATACCTAGAAGAATCAGACAGGGCTTT-GAAAGGGCTTT---GCTA---TAA-
>01_AE.CN.2006.HuB199_1.GU475025
ATGAG--AGTGAAGGAGACACAGATGAAT---TGGCCAAACTTGTGGAAA------------------------------TGGGGGACTTTGATC------------------------CTT---GGGTTG---GTG---------ATAATTTGT-AGTGCCACA---------------AACGACTTGTGGGTTACAGTT---TATTATGGG----GTTCCTGTGTGGAAAGATGCAAAGACCACCCTATTTTGTGCATCAGATGCCAAAGCACATGAGACAGAAGTGCACAATATCTGGGCCACACATGCCTGTGTACCCACAGACCCCAGCCCACAAGAAATACCC--------------CTGGAA---AATGTAACAGAAAATTTTAACATGTGGAAAAATAACATGGTAGAGCAGATG-CAGGAGGATGTA---ATCAGTTTATGGGATCAGAGTCTAAAGCCATGTGTAAAG------TTA-----ACTCCTCTCTGCGTAACTTTAAATTGTACCAATCCGACCAAGGTGGAAAACTCAACCCAGGTCTCC---------------------------------------------------------------------AATGACTCTACCATAATAGGAAACATAACAGATGAA---GTAAGAAACTGTTCTTTT---AATATGACC---ACAGAATTA-AGA---------GATAAGAAG---------------------------CAGAGGGTCCATGCACTT-TTTTATAAGCTTGATTTAGTACCA------------------------------------------------------------------------------------------------------------------------------ATAGATAAGAATAATAGT------------------------------------------------------------------------------GGG---TAT---ATGCTAATAAAT---------------------TGTAATACTTCAGTCATT---AAACAGGCTTGTCCAAAGATATCTTTTGATCCAATCCCT---------ATACATTATTGTACTCCAGCTGGTTATGCGATTTTAAAGTGTAAT---GAGAAGAATTTCAATGGGACAGGGCCATGTAAAAATGTC-AGCTCAGTACAATGCACACATGGAATTAAGCCAGTGGTATCAACTCAATTGCTGTTAAATGGTAGTCTAGCAGAA---GAG---------------------------------GAGATA---ATAATCAGATCTGAAAATCTCACAGACAATGCCAAGACTATAATAATACACCTTAAT------AAATCTATAGTAATCAATTGTACCAGACCC---TCC---------AACAATACA---AGA---ACAAGTATAGCTATA------------GGA------CCAGGACAA------TTA---TTC---TATAGA------------ACAGGAGAA-ATAATAGGA---GATATAAGAAAAGCATATTGCGAAATT---AAT---------------------GAAACA--AATTGGTTTGAAGCTTTA-AAACAG-GTAGCT-GGAAGATTAAAA------------GAG-CACTTT------------------AATAAGACA---------------ATAAAATTTCAACCA---------CAC------TCA------GGAGGAGATCTAGAGATT--------------ACAATGCAT-CACTTTAATTGTAGA------GGGGAATTTTTCTATTGCAACACAAGCCAACTG----TTTAATATTACTTACAATGGA------------------------------------------------------------------AATAAAACCATAGGTAATGGCACTATCATA---------------CTT---CCATGC-AAGATAAAGCAAATTATAAAC---ATGTGGCAGGGA-GTAGGACAA-GCA-ATGTAT------------GCT-CCTCCCATC--AGTGGA---AGAATT---AAT------------------TGTGTATCAAATATTACAGGAATACTA---TTA---------ACAAGA---GATGGTGGTACT---------------------------------------AATAGTACT---------------------------------------------AACGAGATCTTCAGACCTGGG-GGAGGAAATATAAAAGACAAT---TGGAGAAGTGAA-TTATATAAATATAAAGTA-GTACAAATT-GAACCACTA---GGAGTAGCACCCACCAGGGCAAAGAGAAGA------------GTGGTG---------------GAGAGA------GAAAAAAGAGCAGTG------GGA-------------ATAGGAGCTATG---ATCTTTGGGTTCTTAGGAGCAGCA-GGAAGCACTATGGGC-GCGGCGTCA----ATAACGCTGACGGTACAGGCCAGACAATTATTG-TCT---GGTATAGTGCAACAGCAAAGC---AATTTGCTGAGGGCTATTGAGGCGCAGCAGCAC-CTGTTGCAACTCACAGTCTGGGGCATTAAACAGCTCCAGGCAAGAGTCCTGGCTGTGGAAAGATACCTAAAGGATCAAAAGTTCCTAGGACTTTGGGGCTGCTCTGGAAAAATCATCTGCACCACTGCTGTGCCCTGGAACTCCACTTGGAGT---------AATAGAACT---TATGAAGATATTTGG---------AAC---AACATGACATGGATAGAATGGGAGAGAGAAATTAGCAATTATACAAACCAAATATATGATATACTTACAGAATCGCAGAACCAGCAGGACAAGAATGAAAAGGATTTGTTAGAATTGGATAAATGGACAAGTCTGTGGAATTGGTTTGACATATCAAAGTGGCTGTGGTATATAAAAATATTTATAATGATAGTAGGAGGTTTAATAGGTTTAAGAATAATTTTTGCTGTGCTTTCCATAGTAAATAGAGTTAGGCAGGGGTACTCACCTTTGTCT-CTCCAGATC-CCT-ACCCAT------------CAG---CAGAGG---GAA------CCC---GACAGA-CCCGAAAGAATCGAAGAAGAAGGTGGCGAGCAAGGCAGAGGCAGATCCGTGCGATTAGTGACAGGATTCTTTGCTCTTGCCTGGGACGATCTACGGAGCCTGTGCCTCTTCCTCTACCACCGCTTGAGAGACTTCAGC-TTGATTGCAGCGAGGACTGTGGAACTTCTGGGACACGGGAGTCTCAAGGGACTGAGACTG-GGGTGGGAAGGCCTCAAATATCTGGGGAATCTTCTGTTATATTGGGGTCAGGAACTAAAAATTAGTGCTATTTCTTTGCTTGATACTACAGCAATAGCAGTAGCAGGGTGGACAGATAGGGTTATAGAAATAGTACAAAGAGCTGGGAGAGCCATTCTCCACATACCTAGAAGAATCAGACAGGGCTTA-GAAAGGGCTTT---GGTG---TAA-
>01_AE.CN.2006.SC070062.JX112857
ATGAG--AGTGAAGGAGACACAGATGAAT---TGGCCAAACTTGTGGAAA------------------------------TGGGGGACTTTGATC------------------------CTT---GGGTTG---GTG---------ATAATTTGT-AGTGCCGCA---------------GACAACTTGTGGGTTACAGTT---TATTATGGG----GTTCCTGTGTGGAAAGATGCAGATACCACCCTATTTTGTGCCTCAGATGCCAAAGCACATGAGACAGAAGTGCACAATATCTGGGCTACACATGCCTGTGTACCCACAGACCCCAACCCACAAGAAATACCC--------------CTGGAA---AATGTAACAGAAAATTTTAACATGTGGAAAAATAACATGGTAGAGCAGATG-CAGGAGGATGTA---ATCAGTTTATGGGATCAGAGTCTAAAGCCATGTGTAAAG------TTA-----ACTCCTCTCTGCGTAACTTTAAATTGTACCAATGCTACGTTGACCAATGTGAATAACACAACCAAG---------------------------------------------------------------------GTCTTCAATGTCTCCATAGGAAATAAAACAGATGTA---GTAAAAAACTGTTCTTTT---GACATGACC---ACAGAAATA-AGA---------GATAAGAAT---------------------------CAGAGGGTCCATGCACTT-TTTTATAAGCTTGATTTAGTAGAAATG------------------------------------------------------------------------------------------------------------------------GGTAAGAATGATAATATTAGT------------------------------------------------------------------AATATT---AGTAAG---TAT---AGGCTAATAAAT---------------------TGTAATACTTCAGTCATT---AAACAGGCTTGTCCAAAGATATCCTTTGATCCAATTCCT---------ATACATTATTGTACTCCAGCTGGTTATGCGATTTTAAAGTGTAAT---GATAAGAATTTCAATGGGACAGGGCCATGTAAAAATGTC-AGCTCAGTACAATGCACACATGGAATTAAGCCAGTGGTATCAACTCAATTGCTGTTAAATGGTAGTCTAGCAGAA---CAG---------------------------------GAGATA---ATAATCAGATCTGAAAATATCACAAACAATGCCAAGACCATAATAGTGCACCTTAAT------GAATCTGTGGTAATCAATTGTACCAGACCC---TCC---------AACAATACA---AGA---ACAAGTATACCTATA------------GGA------CCAGGACAA------GTA---TTC---TATAGA------------ACAGGAGAT-ATAATAGGA---GATATAAGACAAGCACATTGCAACATT---AGT---------------------GGAATA--AAATGGTTTGGAGCTTTA-AAACAG-GTAGCT-GAAAAGTTAAAG------------GAG-CACTTT------------------AATAAGACA---------------ATAAAATTTCAACCA---------CCC------TCA------GGAGGAGATCCAGAAATT--------------ACAAGGCAT-CACTTTAATTGTAGA------GGGGAATTTTTCTATTGCAATACAGACCAACTG----TTTAATATTACTTATTATAAAAATAGA------------------------------------------------------ACCATAGGGGGGAATAATGATAATGGCACTATCATA---------------CTT---CCATGC-AGGATAAAGCAAATTATAAAC---ATGTGGCAGGGA-GTAGGACAA-GCA-ATGTAT------------GCT-CCTCCCATC--AGTGGA---ATAATT---AAT------------------TGTACATCAAATATTACAGGAATACTA---TTA---------ACAAGA---GATGGTGGTAAGGATAAT---------------------------------AATGAGAGC------------------------------------------------GAGATCTTCAGGCCTGGA-GGAGGAAACATAAAGGACAAT---TGGAGAAGTGAA-TTATATAAATATAAAGTA-GTACAAATT-GAACCACTA---GGAATAGCACCCACCAAGGCAAAGAGAAGA------------GTGGTG---------------GAGAGA------GAAAAAAGAGCAGTG------GGA-------------ATAGGAGCTATG---ATCTTTGGGTTCTTAGGAGCAGCA-GGAAGCACTATGGGC-GCGGCGTCA----ATAACGCTGACGGTACAGGCCAGACAATTATTG-TCT---GGTATAGTGCAACAGCAAAGC---AATTTGCTGAGGGCTATAGAGGCGCAGCAGCAT-CTGTTGCAACTCACAGTCTGGGGCATTAAACAGCTCCAGGCAAGAGTCCTGGCTGTGGAAAGATACCTAAAAGATCAAAAGTTCCTAGGACTTTGGGGCTGCTCTGGAAAAATCATCTGCACCACTGCTGTGCCCTGGAACTCCACTTGGAGT---------AATAGATCT---TTTGATGAGATTTGG---------AAC---AACATGACATGGATAGAATGGGAGAGAGAAATTAGCAATTATACAAACCAAATATATGAGATACTTACAGAATCGCAGAACCAGCAGGACAGGAATGAAAAGGATTTGTTAGAATTGGATAAATGGGCAAGTCTGTGGAATTGGTTTGACATAACAAGATGGCTGTGGTATATAAGAATATTTATAATAATAGTAGGAGGTTTGATAGGTTTAAGAATAATTTTTGCTGTGCTTTCTATAGTAAATAGAGTTAGGCAGGGATACTCACCTTTGTCT-CTCCAGATC-CCT-ATCCAT------------CAG---CAGAGGGAGGAA------CCC---GACAGA-CCCGAAAGAATCGAAGAAGAAGGTGGCGAGCAAGGCAGAGACAGATCCGTGCGATTAGTGAGCGGATTCTTAGCACTTGCGTGGGACGATCTACGGAGCCTGTGCCTCTTCAGCTACCGCCTCTTGAGAGACTTCAGC-TTGATTGCAGCGAGGACTGTGGA---------------------CAAGGGACTGAGACGG-GGGTGGGAAGGCCTCAAATATCTGGGGAATCTTCTGTTATATTGGGGTCAGGAACTCAAAATTAGTGCTATTTCTTTGCTTAATGCTACAGCAATAGCAGTTGCGGGGTGGACAGATAGGGTTATAGAAGTGGCACAAAGAGCTTGGAGAGCCATTCTCCACATACCTAGAAGAATCAGACAGGGCTTA-GAAAGGGCTTT---GCTG---TAA-
>01_AE.CN.2006.SC070064.JX112858
ATGAG--AGTGAAGGAGACACAGATGAAT---TGGCCAAACTTGTGGAAA------------------------------TGGGGGACTTTGATC------------------------CTT---GGGTTG---GTG---------ATAATGTGT-AGTGCCGCA---------------GACAACTTGTGGGTTACAGTT---TATTATGGG----GTTCCTGTGTGGAAAGATGCAGATACCACCCTATTTTGTGCCTCAGATGCCAGAGCACATGAGACAGAAGTGCACAATATCTGGGCTACACATGCCTGTGTACCCACAGACCCCAACCCACAAGAAATACCC--------------CTGGAA---AATGTAACAGAAAATTTTAACATGTGGAAAAATAACATGGTAGAGCAGATG-CAGGAGGATGTA---ATCAGTTTATGGGATCAGAGTCTAAAGCCATGTGTAAAG------TTG-----ACTCCTCTCTGCGTAACTTTAAACTGTACCAATGCTAACTTCAACTCAACCAATGTCTCC------------------------------------------------------------------------------AATGACTCTAACATAGGAAATATAACAGATGAA---GTAAGAAACTGTACTTTT---AATATGACC---ACAGAAATA-AGA---------GATAAGAGG---------------------------CAGAAGGTCCATGCACTT-TTTTATAATCTTGATTTAGTACCAATG------------------------------------------------------------------------------------------------------------------------AATAGTAATAAAAATAGTAGT------------------------------------------------------------------------------GAG---TAT---AGGATAATAAAT---------------------TGTAATACTTCAGTCATT---AAACAGGCTTGTCCAAAGGTATCCTTTGATCCAATTCCT---------ATACATTATTGTACTCCAGCTGGTTATGCGATTCTAAAGTGTAAT---GATAAGAATTTCAATGGGACAGGGCCATGTAAAAATGTC-AGCTCAGTACAATGCACACATGGAATTAAGCCAGTGGTATCAACTCAATTGCTGTTAAATGGTAGTCTAGCAGAA---CAG---------------------------------GAAATA---ATAATCAGATCTGAAAATCTCACAGACAATGCCAAGACCATAATAGTGCACCTTAAT------AAATCTGTAGTAATCAATTGTACCAGACCC---TCC---------AACAATACA---AGA---ACAGGCACAACTATA------------GGT------CCAGGACAA------GTA---TTC---TATAGA------------ACAGGAGAA-ATAATAGGA---GATATAAGAAAAGCATATTGCGAAATT---AAT---------------------GGAACA--AATTGGTTTGAAGCTTTA-AAACAG-GTAGCT-AAAAAATTAAAA------------GAG-CACTTTAAT---------------AATAAGACA---------------ATAAAATTTCAACCA---------CAC------TCA------GGAGGAGATCTAGAAATT--------------ACAACACAT-CACTTTAATTGTAGA------GGGGAATTTTTCTATTGCAATACAAGCCAACTG----TTTAATAATACTGACGGAAATGGA---------------------------------------------------------------ACCACAGGGGGGAATAGTAGCAATATCATA---------------CTT---CCATGT-AAGATAAAGCAAATTATAAAC---ATGTGGCAGGGA-GTAGGACAA-GCA-ATGTAT------------GCT-CCTCCCATC--AGTGGA---AGAATT---AAT------------------TGTATATCAAATATTACAGGAATACTA---TTA---------ACAAGA---GATGGTGGTAATAAT------------------------------------AATAATACT---------------------------------------------AATGAGACCTTCAGACCTGGA-GGAGGAAATATAAAGGACAAT---TGGAGAAGTGAA-TTATATAAATATAAAGTA-GTACAAATT-GAACCACTA---GGAATAGCACCCACCAGGGCAAAGAGAAGA------------GTGGTG---------------GAGAGA------GAAAAAAGAGCAGTG------GGA-------------ATAGGAGCTATG---ATCTTTGGGTTCTTAGGAGCAGCC-GGAAGCACTATGGGC-GCGGCGTCA----ATAACGCTGACGGTACAGGCCAGACAATTATTG-TCT---GGTATAGTGCAACAGCAAAGC---AATTTGCTGAGGGCTATAGAGGCGCAGCAGCAT-CTGTTGCAACTCACAGTCTGGGGCATTAAACAGCTCCAGGCAAGAGTCCTGGCTGTGGAAAGATACCTAAAGGATCAAAAGTTCCTAGGACTTTGGGGCTGCTCTGGGAAAATCATCTGCACCACTGCTGTGCCCTGGAACTCCTCTTGGAGT---------AATAGATCT---TATGAAGAGATTTGG---------AAC---AACATGACATGGATAGAATGGGAGAGAGAAATTAGCAATTATACAAACCTCATATATGAGATACTTACAGAATCGCAGAACCAGCAGGACAGGAATGAAAAAGATTTGTTAGAATTGGATAAATGGACAAGTCTGTGGAGTTGGTTTAACATAACAAATTGGCTGTGGTATATAAAAATATTTATAATAATAGTAGGAGGTTTAATAGGTTTAAGAATAATTTTTGCTGTGCTTTCTATAGTAAATAGAGTTAGGCAGGGATACTCACCTTTGTCT-CTCCAGATC-CCT-ACCCAT------------CAG---CAGAGG---GAA------CCC---GACAGA-CCCGAAAGAATCGAAGAAGAAGGTGGCGAGCAAGGCAGAGACAGATCCGTGAGATTAGTGAGCGGATTCTTAGCTCTTGCCTGGGACGATCTACGGAGCCTGTGCCTCTTCAGCTACCACCTCTTGAGAGACTTCAGC-TTGATTGCAGCGAGGACTGTGGAACTTCTGGGACACAACAGTCTCAAGGGACTGAGACGG-GGGTGGGAAGGCCTCAAATATCTGGGGAATCTTCTGTTATATTGGGGTCAGGAACTAAAAATTAGTGCTATTTCTTTGCTTAATGCTACAGCAATAGCAGTAGCGGCGTGGACAGATAGGGTTATAGAAGTGGCACAAAGAGCTTGGAGAGCCATTCTCCACATACCTAGAAGAATCAGACAGGGCTTA-GAAAGGGCTTT---GCTA---TAA-
>01_AE.CN.2006.YN192_31.GU475046
ATGAG--AGTGAAGGAGACACAGATGAAT---TGGCCAAACTTGTGGAAA------------------------------TGGGGGACTTTGATC------------------------CTT---GGGTTG---GTG---------ACAATGTGT-AGAGCCTCA---------------GACAAATTGTGGGTTACAGTC---TATTATGGG----GTCCCTGTGTGGAAAGATGCAAATACCACCCTATTTTGTGCATCAGATGCCAAAGCACAGGAGACAGAAGTGCACAATATCTGGGCCACACATGCCTGTGTACCCACAGACCCCAACCCACAAGAAATATAC--------------CTGGAA---AATGTAACAGAAAACTTTAACATGTGGAGAAATAACATGGCAGAGCAGATG-CAGGAGGATATA---ATAAGTTTATGGGATCAAAGTCTAAAGCCATGTGTAAAG------TTA-----ACTCCTCTCTGCGTTACTTTAATTTGTAAAAATGTTACTTTAAATGCTACTAACTTGTCTAAAACC---------------------------------------------------------------------AATGTCTCTGACAAAATGGGAAATATAACAGATGAA---ATGAAAAATTGTACTTTT---AATATGACC---ACAGAAATA-GTA---------GACAAGAAG---------------------------CAGCAGGTCCATGCACTT-TTTTATAGGCTTGATATAGTACAA---------------------------------------------------------------------------------------------------------------------------ATTGATAAGAACAATGATAGT------------------------------------------------------------------------------GTG---TAT---AGGTTAATAAAT---------------------TGTAATACTTCAATTATT---AAGCAGGCTTGTCCAAAGATATCCTTTGATCCAATTCCT---------ATACATTATTGTACTCCAGCTGGTTATGCGATTTTAAAGTGTAAT---GATAAGAAGTTCAATGGGACAGGGCCATGTAGGAATGTC-AGTTCAGTACAATGCACACATGGAATTAAGCCAGTGGTATCAACTCAGTTACTGTTAAATGGTAGTCTAGCAGAA---GAA---------------------------------GAGATA---ATAATCAGATCTGAGAATCTCACAGATAATACCAAAACCATAATAGTGCACCTTAAT------GAATCTGTAAAAATCAATTGTACCAGGCCC---TCC---------AACAACACA---AGA---ACAAGTTTAACTATA------------GGA------CCAGGACGA------GTA---TTC---TATAGA------------ACAGGAGAT-ATAACAGGA---GATATAAGAAAAGCATATTGTGAGATT---AAT---------------------GGAACA--AAATGGTATAAAGTTTTA-AAACAG-GTAACT-GAAAAATTAAAA------------GAG-CACGTT------------------AATAAGACC---------------ATAAGCTTTCAGCCA---------CCC------TCA------GGAGGAGATTTAGAAATT--------------ACAATGCAT-CATTTTAATTGTAGA------GGGGAATTTTTCTATTGCAATACAACAAACTTG----TTTAATAACACTTGCATA------------------------------------------------------------------------AATAAGACGTGTGATGACAATATCATA---------------CTC---CCATGC-AAAATAAAGCAAATTATAAAC---ATGTGGCAAGAA-GTAGGACAA-GCA-ATGTAT------------GCC-CCTCCCATC--AGGGGA---ATAATT---AAT------------------TGTGCATCAAATATTACAGGAATACTA---TTG---------ACAAGA---GATGGTGGTACT---------------------------------------AATAATACC---------------------------------------GAAAAC---GAAACCTTCAGACCTGGG-GGAGGAAATATAAAGGACAAT---TGGAGAAGTGAA-TTATATAAATATAAAGTA-GTACAAATT-GAACCACTA---GGAATAGCACCTACCAGGGCAAAGAGAAGA------------GTGGTG---------------GAGAGA------GAGAAAAGAGCAGTG------GGA-------------ATAGGAGCTATG---ATCTTTGGGTTCTTAGGAGCAGCA-GGAAGCACTATGGGC-GCAGCGTCA----ATAACGCTGACGGTACAGGCCAGACAATTATTG-TCT---GGTATAGTGCAACAGCAAAGC---AATTTGCTGAGAGCTATAGAGGCGCAGCAGCAC-CTGTTGCAACTCACAGTCTGGGGCATTAAACAGCTCCAGGCAAGAGTCCTGGCTGTGGAAAGATACCTACAGGATCAAAAGTTCCTAGGACTTTGGGGCTGCTCTGGAAAAATCATCTGCACCACTGCTGTGCCCTGGAACTCCTCTTGGAGT---------AATAAATCT---TATGATGAGATTTGG---------AAC---AACATGACATGGACAGAATGGGAGAGAGAAATTAGCAATTACACAAATAAAATATATGGGCTACTTACAGAATCACAGAACCAGCAGGACAGAAATGAAAAAGATTTGTTAGAATTGGATAAATGGGCAAGTCTGTGGAATTGGTTCAGCATAACAAATTGGCTGTGGTATATAAGAATATTTGTAATAATAGTAGGAGGTTTAATAGGTTTAAGAATAATTTTTGCTGTACTTTCTGTAGTAAATAGAGTTAGGCAGGGATACTCACCTCTGTCT-TTCCAGACC-CCG-TTCCAT------------CAT---CAGAGG---GAA------CCC---GACAGA-CCCGAAAGAATCGAAGAAGGAGGTGGCGAGCAAGACAGAAGCAGATCCGTGCGCTTAGTGAGCGGATTCTTAGCACTTGCGTGGGACGATCTACGGAGCCTGTGCCTCTTCAGCTACCACCGCTTGAGAGACTTCATC-TTGATTGCAGCGAGGGCTGTGGAACTTCTGGGACACAGCAGTCTCAAGGGACTGAGACAG-GGGTGGGAGGGCCTCAAATATCTGGGGAATCTTCTGTTATATTGGGGGCAGGAACTAAAAACTAGTGCTATTTCTTTGTTTGATACTATAGCAATAATAGTAGCGGGGTGGACAGATAGGGTTATAGAAGTAGCACAAGGAGCTTGGAGAGCCCTTCTCCACATACCTAGAAGAATCAGACAGGGTTTA-GAAAGGGCTTT---GCTA---TAA-
>01_AE.CN.2007.07CNYN312.KF835499
ATGAG--AGTGAAGGAGACACAGATGAAT---TGGCCAAACTTGTGGAAA------------------------------TGGGGGACTTTGATC------------------------CTT---GGGTTG---GTG---------ATAATGTGT-AGTGCCTCA---------------AACAACTTGTGGGTTACAGTT---TATTATGGG----GTTCCTGTGTGGAGAGATGCAGATACCACCCTATTTTGTGCATCAGATGCCAAAGCACACTCTACAGAAGTGCACAATGTTTGGGCCACACATGCCTGTGTACCCACAGACCCCAACCCACAAGAAATACAC--------------CTGAAA---AATGTAACAGAAAATTTTAACATGTGGAAAAATAAGATGGCAGATCAGATG-CAGGAGGATGTA---ATCAGTTTATGGGATGAAAGTCTAAAGCCATGTGTAAAA------TTA-----ACTCCTCTCTGCGTTACTCTAAATTGTACCAATGCTAATTTGACTTCCACTACTAACACC------------------------------------------------------------------------------ACTGGCCCTAATATAGGAAATATAACAGATGAA---GTAAGAAATTGTACTTTT---AATATGACC---ACAGAAATA-ACA---------GATAGGAAA---------------------------CAGAAGGTCCATGCACTT-TTTTATAGGCTTGATCTAGTACAA---------------------------------------------------------------------------------------------------------------------------ATGGGAAATAATAACAGGAGT------------------------------------------------------------------------------GAG---TAT---AGGTTAATAAAT---------------------TGTAATACTTCAGTCATT---AAGCAGGCTTGCCCAAAGATATCCTTTGATCCAATTCCT---------ATACATTATTGTACTCCAGCTGGTTTTGCGATTTTAAAATGTAAT---GATAAGAATTTCACTGGGATAGGGCCATGTAAGAATGTC-AGTTCAGTACAATGCACACATGGAATTAAGCCAGTAGTATCAACTCAATTGCTGTTAAATGGCAGTCTAGCAGAA---GAA---------------------------------GAGATA---GTAATCAGATCTGAAAATCTCACAGACAATGCAAAAATCATAATAGTGCACCTTAAT------AAATCTGTAGCAATCAATTGTACTAGACCC---TCC---------AACAATATA---AGA---ACAAGAATGACTATG------------GGA------CCAGGAAAA------GTA---TTC---TATAGA------------ACAGGAGAA-ATAACAGGA---GATATAAGAAAAGCACATTGCGTGATT---AAT---------------------GAAACA--CAATGGGATGAAACTTTA-AAACAA-GTAAGG-GAAAAATTAAGA------------GAG-CACTTTAAG---------------AATAAGACA---------------ATAACCTTTCAGCAA---------CCC------TCA------GGAGGAGATCTAGAAATT--------------ACAATGCAT-CATTTTACTTGTAGA------GGGGAATTTTTCTATTGCAATACAACAAAACTA----TTCAATTACACAGGAAAT---------------------------------------------------------------------------GGAACAACGAGTGGCACTATCATA---------------CTT---CCATGT-AGGATAAAGCAAATTATAAAC---ATGTGGCAGGGA-GTAGGACAA-GCA-ATGTAT------------GCT-CCTCCCATC--AGTGGA---AGCATT---AAT------------------TGTGTATCAGATATCACAGGAATACTA---TTG---------ACAAGA---GATGGTGGTAATAATACAGGT---------AAT------------------AATAATAGT---------------------------GCTAATACAAAT---------GAGATCTTCAGACCTGGA-GGAGGAAATATGAAAGACAAT---TGGAGAAGTGAA-TTATATAAATATAAAGTA-GTAGAAATT-GACCCACTA---GGAGTAGCACCCACCAGGGCAAAAAGAAGA------------GTGGTG---------------GAGAGA------GAAAAAAGAGCAGTG------GGA-------------ATAGGAGCTATG---ATCTTTGGGTTCTTAGGAGCAGCC-GGGAGCACTATGGGC-GCAGCGTCA----ATAACGCTGACGGTACAGGCCAGACAATTATTG-TCT---GGTATAGTGCAACAGCAAAGC---AATTTGCTGAGGGCTATAGAGGCGCAACAACAT-ATGTTGCAACTCACAGTCTGGGGCATTAAACAGCTCCAGGCGAGAGTCCTGGCTGTGGAAAGATACCTAAAGGATCAAGAGTTCCTAGGACTTTGGGGCTGCTCTGGAAAAATCATCTGCACCACTGCTGTGCCCTGGAACTCCACTTGGAGT---------AATAAATCT---TATGAAGAAATTTGG---------AAC---AACCTGACATGGACAGAATGGGAGAGAGAAATTAGCAATTACACAAACCAAATATATGAGTTACTTGCAGAATCGCAGGACCAGCAGGATAGAAATGAAAAGGATTTGTTAGAATTGGATAAATGGGCAAGCCTGTGGAATTGGTTTAACATATCAAATTGGCTGTGGTATATAAAAATATTTATAATGATAGTAGGAGGCTTAATAGGGTTAAGAATATTTTTTACTGTGCTTTCTATAGTGAATAGAGTTAGGCAGGGATACTCACCTTTATCT-TTCCAGACC-CCT-TTCCAC------------CAG---CAGAGG---GAA------CCC---GACAGA-CTCGAAAAAATCGAAGAAGAAGGTGGCGAGCAAGACAGAGACAGATCCGTGCGCTTAGTGAGCGGATTCTTTGCACTTGCCTGGGACGATCTACGGAGCCTGTGCCTCTTCAGCTACCACCGCTTGAGAGACTTCATA-TTGATTGTCACGAGGACTGTGGAACTTCTGGGACACAGCAGTCTCAAGGGACTGAGACGG-GGGTGGGAGATCCTCAAATATCTGGGGAATCTTCTGGTGTATTGGGGCCAGGAACTAAGAATTAGTGCTATTTCTTTGCTTGATACTACAGCAATAGCAGTAGCGGGGTGGACAGATAGGGTTATAGAAGTAGCACAAAGAGCTTGGAGAGCCATTCTCCACATACCTAGAAGAATCAGACAGGGCTTA-GAAAGGGCTTT---GGTA---TAA-
>01_AE.CN.2007.07CNYN315.KF835502
ATGAG--AGTGAGGGAGACACAGATGAAT---TGGCTAAACTTGTGGAAA------------------------------TGGGGGACTTTGATC------------------------CTT---GGGTTG---GTG---------ATAATTTGT-AGTGCCTCA---------------AACAACTTGTGGGTTACAGTT---TATTATGGG----GTTCCTGTGTGGAGAGATGCAGATACCACCTTATTCTGTGCATCAGACGCCAAAGCACATGAGACAGAAGTGCACAATATCTGGGCCACACATGCCTGTGTACCCACAGACCCCAACCCACAAGAAATAATC--------------CTAGAA---AATGTAACAGAAAATTTTAACATGTGGAAAAATAACATGGTAGAGCAGATG-CAGGAGGATGTA---ATCAGTTTATGGGATGAAAGTCTAAAACCATGTGTAAAG------TTA-----ACTCCTCTCTGCGTTACTCTAAAATGTACCAATGCTAATTTGAACAATGCTAATTTGACCAAT------------------------------------------------------------------------ACAACCAGTGATAGTTTGCTCAATATGACAGGCGAG---GTAAAAAACTGTACTTTT---AATATGACC---ACAGAAATA-AGA---------GATAAGAAG---------------------------CAGAAAGTCTACGCACTT-TTTTATAGGCCTGATCTAGTACAA------------------------------------------------------------------------------------------------------------------------------------ATTAACAATAGC------------------------------------------------------------------AATCCT---AGAGAG---TAT---ATGTTAATAAAT---------------------TGTAATACTTCAGTCATT---AAGCAGGCTTGTCCAAAGATATCCTTTGATCCAATTCCT---------ATACATTATTGTGCTCCAGCTGGTTATGCGATTTTAAAGTGTAAT---GATAAGAAATTCAATGGGACAGGGCCATGTAAAAATGTC-AGCTCAGTACAATGCACACATGGAATTAAGCCAGTGGTATCAACTCAATTGCTGTTAAATGGCAGTCTAGCAGAA---GAA---------------------------------GAGATA---ATAATCAGATCTGAAAATCTCACAAACAATGCCAAAACCATAATAGTGCAACTTAAT------ACATCTGTAGAAATCAATTGTACCAGGCCC---TCC---------AACAATACA---ATT---ACAAGTACACGTATA------------GGA------CCAGGACAA------ATG---TTC---TATAGA------------ACAGGAGAC-ATAAAAGGA---GACATAAGGAAAGCATATTGTGAGATT---AAT---------------------GGAACA--AAATGGAATAAAACGTTA-GAACAA-GTAAGG-AAAAAATTAAAT------------AAG-CACTTT------------------AACAAGACC---------------ATAATATTTCAACCA---------CCC------TCA------GGAGGAGATAGAGAAATT--------------ACAACGCAT-CATTTTAATTGTAGA------GGGGAATTTTTCTATTGCGATACAACAAGATTG----TTTAATGATACTGAC------------------------------------------------------------------------------ATAAAAAATAGTAGCAATATCACA---------------ATT---CCATGC-AGGATAAAACAAATTATAAAC---ATGTGGCAGAGA-GTAGGACAA-GCA-ATGTAT------------GCT-CCTCCCATC--AGTGGA---AGTATT---AAT------------------TGTGTATCAAAAATTACAGGAATACTG---TTG---------ACAAGA---GATGGTGATAAT---------------------------------------AATGATACT------------------------------------------------GAAACCTTCAGACCTATA-GGAGGGAATATAAAGGATAAT---TGGAAAAGTGAA-TTATATAAATATAAAGTA-GTACAAATT-GAACCACTA---GGAATAGCACCCACCAGGGCACAGAGAAGA------------GTGGTG---------------GAGAGA------GAAAAAAGAGCAGTG------GGA-------------ATAGGAGCTATG---ATCTTTGGGTTCTTAGGAGCAGCA-GGAAGCACTATGGGC-GCGGCGTCA----ATAACGCTGACGGTACACGCCAGACAATTATTG-TCT---GGTATAGTGCAACAGCAAAGC---AATTTGCTGAGGGCTATTGAGGCGCAGCAGCAT-CTGTTGCAACTCACAGTCTGGGGCATTAAACAGCTCCAGGCAAGAGTCCTGGCTGTGGAAAGATACCTAAAAGATCAACAGTTCCTAGGACTTTGGGGCTGCTCTGGAAAAATCATCTGCACCACTAATGTGCCCTGGAACTCCACTTGGAGT---------AATAAATCT---TATGAAGAAATTTGG---------AAC---AACATGACATGGGTAGAATGGGAGAGAGAAATTAGCAATTACACAACCCAGATATATGAAATACTTGTGGAATCGCAGAACCAGCAGGACAAGAATGAAAAGGATTTATTAGAATTGGATAAATGGGCAAATCTGTGGAATTGGTTTGGCATAACAAATTGGCTGTGGTATATAAGAATATTTATAATAATAGTAGGAGGTTTAATAGGCTTAAGAATATTTTTTGCTGTGCTTTCTATAGTAAATAGAGTTAGGCAGGGATACTCACCTTTGTCT-TTCCAGACC-CTT-ACCCAT------------CAG---CAGAGG---GAA------CCA---GACAGA-CCCGAAAGAATCGAAGAAGGAGGTGGCGAGCAAGGCAGAGACAGATCCGTGCGATTAGTGAGCGGATTCTTAGCTCTTGCTTGGGACGATCTGCGGAGCCTGTGCCTCTTCAGCTACCACCGCTTGAGAGACTTCATC-TTGATTGTAACGAGGACTGTGGAACTTCTGGGACGCAGCAGTCTCCAGGGACTGAGACGG-GGGTGGGAAGTCCTCAAATATCTGGGGAATCTTCTGTCATATTGGGGACAGGAACTAAAGATTAGTGCTATTTCTTTGCTTAACGCTACAGCAATAACAGTAGGGGGGTGGACAGACTGGGTTATAGAAGTAGCACAAAGAGCTGGGAGAGCCATTATCCACATACCTAGAAGAATCAGACAAGGCTTT-GAAAGGGTTTT---GCTA---TAA-
>01_AE.CN.2007.07CNYN316.KF835503
ATGAG--AGTGAAGGAGACACAGATGAAC---TGGCCAAACTTGTGGAAA------------------------------TGGGGGGTATTGATC------------------------CTT---GGGTTG---GTG---------ATGATTTGT-AGTGCTTCA---------------GACAAACTGTGGGTTACAGTT---TATTATGGG----GTTCCTGTGTGGAGAGATGCAGATACCACCCTATTTTGTGCATCAGATGCCAAAGCACATATGACAGAAGTGCACAATGTCTGGGCCACACATGCCTGTGTACCCACAGACCCCAACCCACAAGAAATACAC--------------CTGGTA---AATGTAACAGAAAATTTTAACATGTGGAAAAATAATATGGTAGAGCAGATG-CAGGAGGATGTA---ATCAGTTTATGGGATCAAAGTCTAAAGCCATGTGTAAAG------TTA-----ACTCCTCTCTGCGTTACTTTAAATTGTACCAATAACATCACCATCACCGAGGCTAATCAGACCACTCTCAAT---------------------------------------------------------TTCACCAATGCTAATCAGACCAGTGGCAATATAACAGATGAA---ATGAGAAACTGTACTTTT---AATATGACC---ACAGAAATA-AGA---------GATAAGCAG---------------------------CAAAAGGTCTCTGCACTT-TTTTATAAGCTTGATACAGTACCA------------------------------------------------------------------------------------------------------------------------------ATTAATGAAAATAGTAGT------------------------------------------------------------------------------GAG---TAT---AGGTTAATAAAT---------------------TGTAATACTTCAGTCATT---AAGCAGGCGTGCCCAAAGGTATCTTTTGATCCAATTCCT---------ATACATTATTGTACTCCAGCTGGTTATGCGATTTTAAAGTGTAAT---GATAAGAATTTTAATGGGACAGGGCCATGTAAAAATGTC-AGCTCAGTACAATGTACACATGGAATTAAGCCAGTGGTATCAACTCAATTGCTGTTAAATGGCAGTCTAGCAGAA---GAA---------------------------------GAGATA---ATAATCAGATCTGAAAATCTCACAGACAATGCCAAAATCATAATAGTGCATCTTAAT------AATTCTGTAGAAATCAATTGTACCAGACCC---TCC---------AACAATACA---AGA---AAAGGTGTACGCATA------------GGA------CCAGGACAA------GTA---TTC---TATAAG------------ACAGGAGAC-ATAATAGGA---GACATAAGAAAAGCATATTGTAAGATT---AAT---------------------GGAACA--AAATGGAATGAAACTATA-ACACAG-GTAGCT-AGAAAATTAAAA------------AAG-CATTTT------------------AATAAAATA---------------ATAACCTTTCAACCA---------CCC------TCA------GGAGGAGATCTAGAAATT--------------ACAATGCAT-CATTTTAATTGCAGA------GGGGAATTTTTCTATTGTAATACATCACAACTG----TTTAATACAACACAACTTAAACGG------------------------------------------------------------TTTAATAATGGTGGGGGTAGTGACACTATCATA---------------CTT---CCATGT-AAGATAAAACAAATTATAAAC---ATGTGGCAGGGA-GCAGGACAA-GCA-ATGTAT------------GCT-CCTCCCATC--AGTGGA---GCAATT---AAT------------------TGTTCATCAAATATTACAGGAATACTA---TTA---------ACAAGA---GATGGTGGTGTTCAT------------------------------------AATGGGAGT------------------------------------AACGAGACC---GAGATCTTCAGACCTGGA-GGAGGAAATATAAAGGACAAT---TGGAGAAGTGAA-CTATATAAATATAAAGTA-GTAGAAATT-GAACCATTA---GGAATAGCACCCACCAAGGCAAGGAGAAGA------------GTGGTG---------------GAGAGA------GAAAAAAGAGCAGTG------GGA-------------ATAGGAGCTATG---ATCTTTGGGTTCTTAGGAGCAGCA-GGAAGCACTATGGGC-GCGGCGTCA----ATAACGCTGACGGTACAGGCCAGACAATTATTG-TCT---GGTATAGTGCAACAGCAAAGC---AATTTGCTGAGGGCTATTGAGGCGCAACAGCAT-ATGTTGCAACTCACAGTCTGGGGCATTAAACAGCTCCAGGCAAGAGTCCTGGCTGTGGAAAGATACCTAAAAGATCAAAAGTTCCTGGGACTTTGGGGCTGCTCTGGAAAAATCATCTGCACCACTGCTGTGCCTTGGAACTCTACTTGGAGT---------AATAAAACT---TATGAAGAAATTTGG---------GAC---AACATGACATGGACACAATGGGAGAGAGAAATTAGCAATTACACAAGTCAAATATTTAATTTACTTACAGAATCGCAGGACCAGCAGGACAAGAATGAAAAGGATTTGTTAGAATTGGATAAATGGGCTAGTCTGTGGAATTGGTTTGACATAACAAGATGGCTGTGGTATATAAAAATATTTATAATGATAGTAGGAGGTTTAATAGGTTTAAGAATAATTTTTGCTGTGCTTTCTATAGTGAATAGAGTTAGGCAGGGATACTCACCTTTGTCT-TTCCAGACC-CCT-ACCCTT------------CAG---CAGAGG---GAA------CCA---GACAGG-CCCGAAAGAATCGAAGAAGGAGATGGAGAGCAAGGCAGAGACAGATCCGTGCGCTTAGTGACCGGATTCTTAGCGCTTGCCTGGGACGATCTACGGAGCCTGTGCCTCTTCAGCTACCACCGCTTGAGAGACTTCATC-TTGATTGCAGCGAGGACGGTGGAAATTCTGGGACGCAGCAGTCTCAAGGGACTGAGACGG-GTGTGGGAATTCCTCAAATATCTGGGGAATCTTCTGTTATATTGGGGTCAGGAACTAAAAACTAGTGCTATTTCCTTGTTTGATGCTACAGCAATAGCAGCAGCAGAGTGGACAGATAGGGTTATAGAAGTAGCACAAGGAGTTTGGAGAGCCTTTATCCACATACCTAGAAGAATCAGACAGGGCTTA-GAAAGAGCTTT---GCTA---TAA-
>01_AE.CN.2007.07CNYN317.KF835504
ATGAG--AGTGAGGGAGACACAGAAGAAT---TGGCCAAACTTGTGGAAA------------------------------TGGGGGACTTTGATC------------------------CTT---GGATTG---GTG---------ACAATTTGT-AGTGCCACA---------------GATAACTTGTGGGTTACAGTC---TATTATGGG----GTTCCTGTGTGGAGAGATGCAGATACCACCCTATTCTGTGCATCAGATGCCAAAGCACATGAGACAGAAGTGCACAATGTCTGGGCCACACATGCCTGTGTACCCACAGACCCCAACCCACAAGAAATACAC--------------CTGGAA---AATGTAACAGAAAATTTTAACATGTGGAAAAATAACATGGTAGAACAGATG-CAGGAGGATGTA---ATCAGTTTATGGGATGAAAGTCTAAAGCCATGTGTAAAG------TTA-----ACTCCTCTCTGCGTTACTTTGAATTGTGTCAACGTAACTAACACCACT------------------------------------------------------------------------------------------------------GAAGGGAATCTAAAAGATGAA---GAAAGAAACTGCACTTTT---AACGTAACC---ACAGAAATA-CAA---------GATAGGAAG---------------------------CAGAAGGTCCATGCACTT-TTTTATAGGCTTGATATAGTACCA------------------------------------------------------------------------------------------------------------------------------ATTGGAGGGAAGAACAGT---------------------------------------------------------------AGGAATAGC---AGTGAG---TAT---AGGTTAATAAAT---------------------TGTAACACTTCAGTCATT---AAGCAGGCTTGCCCAAAGATATCCTTTGATCCAATTCCT---------ATACACTATTGTACTCCAGCTGGTTATGTGCTTTTAAAGTGTAAT---GATAAGAATTTCAATGGGACAGGGCCATGTAAGAATGTC-AGCTCAGTACAATGCACACATGGAATTAAGCCAGTGGTATCAACTCAATTGCTGTTAAATGGCAGTTTAGCAGAA---GAA---------------------------------AAGATA---ATAATCAGATCTGAGAATATTACAGATAATGCCAAAACCATCATAGTACACCTTAAT------AAATCTGTAGCAATCAATTGTATCAGACTC---GCC---------AACAATATA---ATA---GAAGGTCTAACTATA------------GGA------CCAGGACGA------GTA---TTC---TATAGA------------AAAGGAGAC-ATAATAGGA---GATATAAGGAAAGCATTTTGTGAGATT---AAT---------------------GGAACA--CAATGGAATAAAGATTTA-GGTCAG-GTAGCT-AAAACTTTAAAA------------GAG-CACTTTCCT---------------AATAAGACA---------------ATAGTCTTTGAACCA---------TCT------GCA------GGAGGAGATCTCGAAATT--------------ACAATGCAT-CATTTTAATTGTAGA------GGGGAATTTTTCTATTGCAATACAACAAATCTG----TTTAATAATAGTTGCATAGGAAAT------------------------------------------------------------GAAACCAAGGAAGGGTGTAATGAAACTATCACA---------------CTT---CCATGC-AAGATAAAGCAAATTATAAAC---ATGTGGCAGGGA-GTAGGACAA-GCA-ATGTAT------------GCT-CCTCCCATC--AAAGGA---AATATT---AGT------------------TGTTCATCAAATATTACAGGAATACTA---TTG---------ACAAGA---GATGGTGGTAAT---------------------------------------GATAAGACT------------------------------------AATAATAAT---GAGACTTTCAGACCTGCA-GGAGGAAATATAAAGGATAAT---TGGAGAAGTGAA-TTATATAAATATAAAGTA-GTAGAAATT-GAACCACTA---GGAATAGCACCCACCAGGGCAAAGAGAAGA------------GTGGTG---------------GAGAGA------GAAAAAAGAGCAGTG------GGA-------------ATAGGAGCTATG---ATCTTTGGGTTCTTAGGAGCAGCA-GGAAGCACTATGGGC-GCGGCGTCA----ATAACGCTGACGGTACAGGCCAGACAATTATTG-TCT---GGTATAGTGCAACAGCAAAGC---AATTTGCTGAGGGCTATAGAGGCGCAGCAGCAT-CTGTTGCAACTCACAGTCTGGGGCATTAAACAGCTCCAGGCAAGAGTCCTGGCTGTGGAAAGATACCTAAAAGATCAAAGGTTCCTAGGACTTTGGGGCTGCTCTGGAAAAACTATCTGCACCACTGCTGTACCCTGGAACTCCACTTGGAGT---------AATAAATCT---TATAATGAGATTTGG---------CAA---AACATGACATGGATAGAATGGGAGAGAGAAATTAGCAATTACACAGATCAAATATATGGAATACTTACAGAATCACAGAACCAGCAGGAAAAGAATGAAAAGGATTTGTTGGAATTCGACAAATGGGCAAGTCTGTGGAATTGGTTTGACATAACAAGGTGGCTGTGGTATATAAAAATATTTATAATGATAGTAGGAGGTTTAATAGGTTTAAGAATCATTTTTGCTGTGCTTTCTATAGTGAAAAGAGTTAGGCAGGGATACTCACCTTTGTCT-TTCCAGACC-CCT-ATCCAT------------CAG---CAGAGG---GAA------CCC---GACAGG-CCCGAAAGAATCGAAGAAGGAGGTGGCGAGCAAGACAGAGACAGATCCGTGCGATTTGTGAGCGGATTCTTAGCGCTTGTGTGGGACGATCTGCGGAGCCTGTGCCTCTTCAGCTACCACCGCTTGAGAGACTTCATC-TTGATTGTAACGAGGACTGTGGAACTTCTGGGACACAGCAGTCTCAAGGGACTGAGACGG-GGGTGGAAAGGCCTCAAATATCTGGGGAATCTTCTGGTGTATTGGAGTCAGGAACTAAAAACTAGTGCTATTTCTTTGCTTGATACCATAGCAATAGCAGTAGCAGGGTGGACAGATAGGGTTATAGAAGTAGCACAAGGAGCTTGGAGAGCCATTCTCCACATACCTAGAAGAATCAGACAAGGCTTA-GAAAGGGCTTT---GGTA---TAA-
>01_AE.CN.2007.07CNYN318.KF835505
ATGAG--AGTGAAGGGGACACAGATGAAT---TGGCCAAACTTGTGGAAA------------------------------TGGGGGATTTTGATC------------------------CTT---GGGTTG---GGG---------ATAATTTGT-AGTGCCTCA---------------GACAACTTGTGGGTTACGGTT---TATTATGGG----GTTCCTGTGTGGAGAGATGCAGATACCACCCTATTTTGTGCATCAGATGCCAAAGCACATGAAACAGAAGTGCACAATGTCTGGGCCACACATGCCTGTGTACCCACAGACCCCAACCCACAAGAAATATAC--------------CTGGAA---AATGTAACAGAAAATTTTAACATATGGAAAAATAAAATGGTAGAGCAGATG-CAGGAGGATGTA---ATCAGTTTATGGGATCAAAGTCTAAAGCCATGTGTAAAG------TTA-----ACTCCTCTCTGTGTTACTTTAAATTGTACCAATGCTAACTTTAACTCTACCACTGCTAACTCGACCAATGCTACC------------------------------------------------GTGACCACTGACGGTGTCCCTATAAAAGGGGGAGACATAACAGATGAA---GTAAAAAATTGTACTTTT---AATGTGACC---ACAGAACTA-AGA---------GATAAGACG---------------------------CAGAAGATCTATGCACTT-TTCTATAAACTTGATATAATACCACTT---------------------------------------------------------------------------------------------------------------------GGAGAAGATGATAAGAATAGTAGT---------------------------------------------------------------------AGT---AGGGAG---TAT---AGGTTAATAAAT---------------------TGTAATACTTCAGTCATT---AAACAGGCTTGTCCAAAGGTATCCTTTGATCCAATTCCT---------ATACATTATTGTACTCCAGCTGGTTATGCGATTTTAAAGTGTAAT---GATAAGAATTTCAATGGGACAGGGCCATGTAAAAATGTC-AGCTCAGTACAATGCACACATGGAATTAAGCCAGTAATATCAACTCAATTACTGTTAAATGGCAGTCTAGCAGAA---GAG---------------------------------AAGATA---ATAATCAGATCTGAAAACCTCACAGACAATGCCAAAACCATAATAGTGCACCTTAAA------GAACCTGTAAAAATCAATTGTACCAGGCCC---TCC---------ACTAGGATGATAAGA---ACAAGTTTCCGTCTA------------GGA------CCAGGACGA------GTA---TAC---TACGGA------------ACAGGAAGC-ACAACAGGA---GATATAAGAAAAGCATATTGTACAATC---AAT---------------------GGGACA--AAATGGAATAACACTTTA-GGAGAG-GTAGCT-AAAAAATTAAAA------------GAG-CATTTTAAT---------------AATAAAACA---------------ATAATCTTTCAACCA---------CAC------TCA------GGAGGAGATCTAGAAATT--------------ACAATGCAT-CATTTTAATTGTAGA------GGGGAATTTTTCTATTGCAATACATCACAACTG----TTTACTTGGAAAGAAAATGAA------------------------------------------------------------------ACCATAAATGGGGGTAATGGTAGTATCACA---------------CTT---CAATGC-AAGATAAAGCAAATTATAAAC---ATGTGGCAGGGA-GTGGGACAA-GCA-ATGTAT------------GCT-CCTCCCGTC--AATGGA---ACTATT---AAT------------------TGTGTATCAAATATTACAGGAATACTA---TTG---------ACAAGA---GATGGTGGTAATAAT------------------------------------AATGAGAGT------------------------------------AATACAAAT---GAGACCTTCAGACCTGGA-GGAGGAGATATGAGGGACAAT---TGGAGAAATGAA-TTATATAAATATAAAGTA-GTAGAAATT-GAACCACTA---GGAATAGCACCCACCAGGGCAAAGAGAAGA------------GTGGTG---------------GAGAGA------GAAAAAAGAGCAGTG------GGA-------------ATAGGAGCTATG---ATCTTTGGGTTCTTGGGAGCAGCT-GGAAGCACTATGGGC-GCAGCGTCA----ATAACGCTGACGGTACAGGCCAGACAATTATTG-TCT---GGTATAGTGCAACAGCAAAGC---AATTTGCTGAGGGCTATTGAGGCGCAGCAGCAT-ATGTTGCAACTCACAGTCTGGGGCATTAAACAGCTCCAGGCAAGAGTCTTGGCTGTGGAAAGATACCTAAAAGATCAACAGTTCCTAGGACTTTGGGGCTGCTCTGAAAAAATCATTTGCACCACTGCTGTGCCCTGGAACTCCTCCTGGAGT---------AATAAATCT---TATGAAGAGATTTGG---------AAC---AACATGACATGGACACAATGGGAAAGAGAAATTAGCAATTACACAGATAAAATATATGAGATACTTACTGAATCACAGAACCAGCAGGACAAAAATGAAAAAGATTTGTTAGAATTGGATAAATGGGCAAGTCTGTGGAATTGGTTTAGCATATCAAAATGGCTGTGGTATATAAAAATATTTATAATGATAGTGGGAGGCTTAATAGGCTTAAGAATAATTTTTGCTGTGCTTTCTATAGTAAATAGAGTTAGGCAGGGATACTCACCTTTATCT-TTCCAGACC-CCT-ACCCAT------------CAG---CAGAGG---GAT------CCC---GACAGA-CCCGAAGGAATCGAAGAAGGAGGTGGCGAGCAAGGCAGAGACAGATCCGTGAGACTAGTGAGCGGATTCTTAGCGCTTGCCTGGGACGATCTACGGAGCCTGTGCCTCTTCAGCTACCACCGCTTGAGAGACTTAGCC-TTGATTGCAACGAGGACTGTGGAACTTCTGGGACACAGCAGTCTCAAGGGACTGAGACGG-GGGTGGGAAGGCCTCAAATATCTGGGGAATCTTCTGATATATTGGGGCCAGGAACTAAAAACTAGTGCTATTTCATTATTTGATGCTACAGCAATAACAATAGCAGGGTGGACAGATAGGATTATAGAAGTAGCACAAATAGTTTGGAGAGCCATCCTCCACATACCTAGAAGAATCAGACAGGGCTTA-GAAAGGTCTTT---GCTA---TAA-
>01_AE.CN.2007.07CNYN326.KF835513
ATGAG--AGTGAAGGGGACACAGAAGAAT---TGGCCAAGCTTGTGGAAA------------------------------TGGGGGACTTTGATC------------------------CTT---GGGTTG---GTG---------ATAATGTGT-AGTGCCTCA---------------GACAACTTGTGGGTTACAGTT---TATTATGGG----GTTCCTGTGTGGAAAGATGCAGTTACCACCCTATTTTGTGCATCAGATGCTAAAGCACATAAGGGAGAAGTGCACAATATCTGGGCCACACATGCCTGTGTACCCACAGATCCCAACCCACAAGAAATATAC--------------CTGAAA---AATGTAACAGAAAATTTTAACATGTGGAAAAATAACATGGTAGAGCAGATG-CATAAGGATGTA---ATCAGTTTATGGGATCAAAGCTTACAGCCATGTGTAAAG------TTA-----ACTCCTCTCTGTGTTACTTTAATTTGTACTACAGCTAATTTAACCAATTATAACTCTAGCACATTAGGAAAT------------------------------------------------------ATGACAGATGATAACTATAGCACATTAGGAAATATGACAGATGAA---GTAAGAAATTGTTCTTTT---AATATGACC---ACAGAACTA-AGA---------GATAAGAAG---------------------------CAGAAGGTTCATGCACTT-TTTTATAGGCTTGATATAGTACCAATA------------------------------------------------------------------------------------------------------------------------GATGGGAATAGGAATAATAGT------------------------------------------------------------------------------------TAT---AGGTTAATAAAT---------------------TGTAATACTTCAGTCATT---AAGCAGGCTTGTCCAAAGATATCCTTTGATCCAATTCCT---------ATACATTATTGTACTCCAGCTGGTTATGCGATTTTAAAGTGTAAT---GATAAGAAGTTCAATGGGACAGGGCCATGTAAAAATGTC-AGCTCAGTACAATGCACACATGGAATTAAGCCAGTGGTATCAACTCAATTGCTGTTAAATGGCAGTCTAGCAGAA---GAA---------------------------------GAGATA---ATAATCAGATCTGAGAATATCACAGACAATGCAAAAAACATAATAGTGCACCTTAAT------GAATCTGTAGAAATCACTTGTATAAGACCC---TCC---------AACAATACA---AGA---ACAAGTATAACTATA------------GGA------CCAGGACAA------GTA---TTC---TATCGA------------ACAGGAGAC-ATAATAGGA---GATATAAGACAAGCATATTGTAACATT---AAT---------------------GGAACA--GAATGGTATAAAGTGTTA-AAACAA-GTAGCT-GGAAAATTAAAA------------GAG-CACTTT------------------AACAATACA---------------ATAATCTTTCAACCACAACCA---CCC------TCA------GGAGGAGATCTAGAAGTT--------------ACAATGCTT-CATTTTAATTGTAGA------GGAGAATTTTTCTATTGCAATACAACAAAACTG----TTTAATGATACTTGCATAAAT---------------------------------------------------------------------GAAACCAGGTGCAATGAGAACATCACA---------------CTT---CCATGC-AGGATAAAGCAAGTTATAAAC---ATGTGGCAGAGA-GTAGGACAA-GCA-ATGTAT------------GCT-CCTCCCATC--AGCGGA---AGCATT---AAT------------------TGTACATCAAATATCACAGGAATACTA---TTG---------ACAAGA---GACGGTGGTGGT---------------------------------------AATAGGAGT---------------------------------------------AATGAGACCTTCAGACCTATA-GGAGGAAATATGAAGGACAAT---TGGAGAAGTGAA-TTATATAAATATAAAATA-GTAGAAATT-GAACCATTA---GGAATAGCACCCACCAGGGCAAGGAGAAGA------------GTGGTG---------------GAGAGA------CAAAAAAGAGCAGTA------GGA-------------ATCGGAGCTATG---ATCTTTGGGTTCTTAGGAGCAGCA-GGAAGCACTATGGGC-GCGGCGTCA----ATAACGCTGACGGTACAGGCCAGACAATTATTG-TCT---GGTATAGTGCAACAGCAAAGC---AATTTGCTGAGGGCTATAGAGGCGCAGCAGCAT-CTGTTGCAACTCACAGTCTGGGGCATTAAACAGCTCCAGGCAAGAGTCCTGGCTGTGGAAAGATACCTACAAGATCAAAAGTTCCTAGGACTTTGGGGCTGCTCTGGAAAAATCATCTGCACCACTAATGTGCCCTGGAACTCCACTTGGAGT---------AATAAATCT---TATAATGAGATTTGG---------GAT---AATATGACATGGATACAATGGGAGAGAGAAATTAGCAACTACACAAACCAAATATATGACATACTTACAGAATCACAGAACCAGCAGGACAGTAATGAAAAGGAGTTATTGGAATTGGATAAATGGGCAAGTCTGTGGAATTGGTTTAACATAACAAATTGGCTATGGTATATAAAAATATTTATAATGATAGTAGGAGGTTTAATAGGTTTAAGAATAATTTTTGCTGTGCTTTCTATAGTAAATAGAGTTAGGCAGGGATACTCACCTTTGTCT-TTCCAGACC-CTT-TCCCAT------------CAG---CAGAGG---GAA------CCC---GACAGG-CCCGAAGGAATCGAAGAAGAAGGTGGCGAGCAAGGCAGAGACAGATCCGTGAGATTAGTGAGCGGATTCTTAGCACTTGCCTGGGACGACCTACGGAGCCTGTGCCTCTTCCTCTACCACCGCTTGAGCGACTTAATC-TTGGTTGCAACGAGGACTGTGCAACTCCTGGGACACAGCAGTCTACAGGGACTGAGACGG-GGTTGGGAAGGCCTCAAATATCTGGGGAGTCTTCTGCTGTATTGGGGACAGGAACTAAAAATTAGTGCTATTTCTTTGTTTGATACTACAGCAATAGCAGTAGCAGGGTGGACAGATAGGATATTAGAATTAGCACAAAGAGTTGGGAGGGCCATTCTCCACATACCTAGAAGAATCAGACAGGGCTTA-GAAAGGGCTTT---AGTA---TAA-
>01_AE.CN.2007.07CNYN327.KF835514
ATGAG--AGTGAAGGAGACACAGATGAAT---TGGCCAAACTTGTGGAAA------------------------------TGGGGGACTTTGATC------------------------CTT---GGGTTG---GTG---------ATAATGTGT-AGTGCCTCA---------------AATAACTTGTGGGTTACAGTT---TATTATGGG----GTTCCTGTGTGGAAAGATGCAGATACCACCCTATTTTGTGCATCAGATGCCAAAGCACATGAGACAGAAGTGCACAATGTCTGGGCCACACATGCCTGTGTACCCACAGATCCCAACCCACAAGAAATACCC--------------ATGGAA---AATGTAACAGAAAATTTTAACATGTGGAAAAACAACATGGCAGAACAGATG-CAGGAGGATGTG---ATCAGTTTATGGGATCAAAGTCTAAAGCCATGTGTAAAG------TTA-----ACTTCTCTCTGTGTTACTTTAAATTGTACCGCTGCTAATTTGACCAATACTAAAAACAAT---------------------------------------------------------------------------------ACCGATAAAATAGGAGATATAAAAGATGAA---GTAAGAAATTGTTCTTTT---AATATGACC---ACAGAAATA-AGA---------GATAGGAGT---------------------------CAGAAGGTCCATGCACTT-TTTTATAAGCTTGATTTAGTATCA------------------------------------------------------------------------------------------------------------------------------ATGGAAAATAATAGTACT---------------------------------------------------------------AATAACTAT---AGTGAG---TAT---AGGTTAATAAAT---------------------TGTAATACTTCAGTCATC---AAGCAGGCTTGTCCAAAGATATCCTTTGATCCAATTCCC---------ATACATTATTGTACTCCAGCTGGTTATGCGCTTTTAAAGTGTAAT---GATAAGAATTTCAGTGGAACAGGACCATGTAAGAATGTC-AGCTCAGTACAATGCACACATGGAATTAAGCCAGTGGTATCAACTCAATTGCTGTTAAATGGCAGTCTAGCAGCA---CAA---------------------------------GAGATA---ATAATCAGAACTGAAAGTCTCACAGACAATGCCAAAACCATAATAGTACACCTTAAT------GAATCAATACAGATCAATTGTACCAGACCC---TCA---------AACAATACA---AGA---AGAAGTACAACTATA------------GGA------CCAGGACAA------GTA---TTC---TATAGA------------ACAGGAGAC-ATAATAGGG---GATATAAGAAAAGCACATTGTGAGATT---AAT---------------------GGAACA--AAATGGAATGAAACTTTA-AAACAG-GTAGCT-AGAAAATTAAAA------------GAG-CACTTTAAT---------------AAGACAACA---------------ATACTCTTTCGGCCA---------CCC------TCA------GGAGGAGATCTAGAGATT--------------ACAATGCAT-CATTTTAATTGCAGA------GGGGAATTTTTCTATTGTGATACAACAAAATTG----TTTAATGGTACAGAAAATGGAACCATA---------------------------------------------------------GCAGGTAATGACACTGTTAATGGCACTATCATA---------------CTT---CCGTGC-AGGATAAAGCAAGTTGTAAAC---ATGTGGCAGGAA-ACAGGACAA-GCA-ATGTAT------------AAT-CCTCCCATC--AGTGGA---AACATT---ACG------------------TGTAGATCTGAAATTACAGGAATACTA---TTA---------ACAAGA---GATGGTGGTGCT---------------------------------------AATGATAGT------------------------------------AGTACAAAT---GAAACCTTCAGACCTGGA-GGAGGAAATATAAAGGACAAT---TGGAGAAATGAA-TTATATAAATATAAAGTA-GTACAAATT-GAACCACTA---GGAATAGCACCCACCAGGGCAAAGAGAAGA------------GTGGTG---------------GAGAGA------GAAAAAAGAGCAGTG------GGA-------------ATAGGAGCTATG---ATCTTTGGGTTCTTGGGAGCAGCA-GGAAGCACTATGGGC-GCAGCGTCA----ATAACGCTGACGGTACAGGCCAGACAATTATTG-TCT---GGTATAGTGCAACAGCAAAGC---AATTTGCTGAGGGCTATTGAGGCGCAGCAGCAT-ATGTTGCAACTCACAGTCTGGGGCATTAAACAGCTCCAGGCAAGAGTCCTGGCTGTGGAAAGATACCTAAAAGATCAAAAGTTCCTAGGACTTTGGGGCTGCTCTGGAAAAATCATCTGCACCACTGCTGTGCCCTGGAACTCCACTTGGAGT---------AATAAATCT---TTTGAAGAAATTTGG---------AAC---AACATGACATGGACACAATGGGAGAGAGAAATTAGCAATTACACAGAACAAATA------------------------------------A-GAATGAAAAGGATTTGTTAGAATTGGATAAATGGGCAAGCCTGTGGAATTGGTTTGACATAACAAGATGGCTGTGGTATATAAAAATATTTATAATGATAGTAGGAGGTTTAATAGGTTTAAGAATAATTTTTGCTGTGCTTTCTATAGTAAATAGAGTTAGGCAGGGATACTCACCTTTGTCT-TTTCAGACC-CCT-ACCCAT------------CAC---CAGAGG---GAA------CCA---GACAGA-CCCGAAGGAATCGAAGAAGAAGGTGGAGAAAGAGGCAGAGACAGATCCGTGCGCTTAGTGAGCGGATTCTTAGCACTTGCCTGGGACGACCTACGGAGCCTGTGCCTCTTCAGCTACCGCCTCTTGAGAGACTTCATC-TTGATTGCAGCGAGGACTGTG----------GAC-----------AAGGGACTAAGACGG-GGGTGGGAAGCCCTCAAATATCTGGGGAATCTTCTACTGTATTGGATACAGGAACTGAAAATTAGTTCTATTTCTTTGCTTAATAGTACAGCTATAGCAGTAGCAGGGTGGACAGATAGGCTTATAGAAGCAGCACAAACAGTTTGGAGAGCTATCCTCCACATACCCAGAAGAATCAGACAGGGCTTA-GAAAGGGCTTT---GCTA---TAA-
>01_AE.CN.2007.07CNYN329.KF835516
ATGAG--AGTGAAGGAGACACAGATGAGT---TGGCCAAGCTTGTGGGGA------------------------------TGGAGGACATTGATC------------------------CTT---GGGTTG---GTG---------ATAATGTGT-AGTGCCGCA---------------GACAACTTGTGGGTTACAGTT---TATTATGGG----GTTCCTGTGTGGAGAGATGCAGATACCACCCTATTTTGTGCATCAGATGCCAAAGCACATGAGACAGAAGTGCACAATGTCTGGGCCACACATGCCTGTGTACCCACAGACCCCAGCCCACAAGAAATACCC--------------CTGGGA---AATGTAACAGAAAATTTTAACATGTGGAAAAATAAAATGGCAGAGCAGATG-CAGGAGGATGTA---ATCAGTTTATGGGATCAAAGTCTAAAACCATGTGTAAAG------TTA-----ACTCCTCTCTGCGTTACTTTAAATTGTAGCAAGGCTAAGTTGAATGAGACCAAGATCACCAACTCC------------------------------------------------------------------ACTGCCTCTAACATAGTGGGAAATCTAACAGATGATGTA-----ATG-AATTGTACTTTT---AATGTGACC---ACAGAACTA-AGA---------GATAAGCAG---------------------------CAGAAGGTCCATGCACTT-TTTTATAGGCTTGATATAGTACAA------------------------------------------------------------------------------------------------------------------------------ATAAATAATAATGCTAGT---------------------------------------------------------TTGTCTAATAAGAGT---AGTGAG---TAT---AGGTTAATAAAT---------------------TGTAATACTTCAGTCATC---AAGCAGGCTTGTCCAAAGGTATCCTTTGATCCAATTCCT---------ATACATTATTGTACCCCAGCTGGTTATGCGATTTTAAAGTGTAAG---GATAAAAATTTTAATGGGACAGGGCCATGTAGAAATGTC-AGCTCAGTACAATGCACACATGGAATTAGGCCAGTGGTATCAACTCAATTGCTGTTAAATGGCAGCCTAGCAGAA---GAC---------------------------------GAGATA---GTAATCAGATCTGAAAATCTCACCAACAATGCCAAAACCATAATAGTGCACCTTAAT------AAATCTGTAGAAATCAATTGTACCAGACCC---TCC---------AACAATACA---AGA---ACAAGTATAAGTTTC------------GGA------CCAGGACAA------GTA---TTC---TATAAA------------ACAGGAGCT-ATAATAGGA---GACATAAGGAGAGCACATTGTGAGATT---AAT---------------------AGAACA--CAATGGGATGAAACTTTA-GGACAG-GTAGTT-AGAAAATTAAAC------------AAG-CACTTT------------------AATACAACA---------------ATAATCTTTCAACCA---------CCC------TCA------GGAGGAGATCTAGAAATT--------------ACAATGCAT-CATTTTGTTTGTAGA------GGGGAGTTTTTCTATTGCAATACAACACAACTG----TTTAATAGTACTTGGAACAGAAATGGAACC---------------------------------------------------CAGAAGGGTGAGAGGGGTAATGACACTAGCATCATC---------------CTT---CCATGT-AAGATAAAGCAAATTGTAAGA---ATGTGGCAGGAA-ACAGGACAA-GCA-ATGTAT------------GCT-CCTCCCGTC--AATGGA---ATAATT---AAT------------------TGTGTATCAAATATTACAGGGTTACTA---TTG---------ACAAGA---GATGGTGGTACT---------------------------------------AATATGACT---------------------------------------------AATGAGACCTTCAGACCTGGA-GGAGGAAATATAAAGGACAAT---TGGAGAAATGAA-TTATATAAATATAAAGTA-GTACAAATT-GAACCACTA---GGAATAGCACCCACCAGGGCAAAGAGAAGA------------GTGGTG---------------GAAAGA------GAAAAAAGAGCAGTG------GGA-------------ATAGGAGCTATG---ATCTTTGGGTTCTTAGGAGCAGCA-GGAAGCACTATGGGC-GCGGCGTCA----ATAACGCTGACGGTACATGCCAGACAATTATTG-TCT---GGTATAGTGCAACAGCAAAGC---AATTTGCTGAGGGCTATAGAGGCGCAGCAGCAT-CTGTTGCAACTCACTGTCTGGGGCATTAAACAGCTCCAGGCAAGAGTCCTGGCTGTGGAAAGATACCTAAAAGATCAAAAGTTCCTAGGACTTTGGGGCTGCTCTGGAAAAATCATCTGCACCACTGCTGTGCCCTGGAACTCCACTTGGAGT---------AATAGATCT---TTTGAAGAAATTTGG---------AAC---AACATGACATGGATAGAATGGGAGAGAGAAATTAGCAATTACACAAACCAAATATATGAGATACTTACAGAATCACAGAACCAGCAGGATAAGAATGAAAAGGATTTGTTAGAATTGGATAAATGGGCAAGTCTGTGGAATTGGTTTGACATAACAAACTGGCTGTGGTATATAAAAATATTTATAATGATAGTAGGAGGTTTAATAGGTTTAAGAATAATTTTTGCTGTGCTTTCTATAGTAAATAGAGTTAGGCAGGGATACTCACCTTTGTCT-CTCCAGACC-CCT-ATCCAT------------CAG---CAGAGG---GAA------CCC---GACAGA-CCCGAAAGAATCGAAGAAGAAGGTGGCGAGCAAGGCAAAGACAGATCCGTGCGCTTAGTGAGCGGATTCTTGAGTCTTGTCTGGGACGACCTACGGAGCCTGTGTCTCTTCAGCTACCACCACTTGAGAGACTTCATC-TTGATTGCAGCGAGGATTGTG----------GAC-----------AAGGGACTGAGACGG-GGGTGGGAAGGCCTCAAATATCTGGGGAACCTTCTGTTATATTGGGGCCAGGAACTAAAAATTAGTGCTATTTCTTTGATTAATGCCACAGCAATAGCAGTAGCGGGGTGGACAGATAGAGTTATAGAAGTAGCACTAAGAGCTTGCAGAGCCATTCTTCACATACCTAGAAGAATCAGACAGGGTTTA-GAAAGGGCTTT---GATA---TAA-
>01_AE.CN.2007.07CNYN332.KF835518
ATGAG--AGTGAAGGAGACACAGATGAAT---TGGCCAAACTTGTGGAAA------------------------------TGGGGGACTTTGATC------------------------CTT---GGGTTG---GTG---------ATAATTTGT-AGTGCCTCA---------------GACAACTTGTGGGTTACAGTC---TACTATGGG----GTTCCTGTGTGGAAAGATGCAGAGACCACTCTATTTTGTGCATCAGATGCCAAAGCACATGTGACAGAAGTGCACAATGTCTGGGCCACACATGCATGTGTACCCACAGACCCCAACCCACAAGAAATATAC--------------CTGGAA---AATGTAACAGAAAATTTTAACATGTGGAAAAATAAGATGGTAGAGCAGATG-CAGGAGGATGTA---ATCAGTTTATGGGATCAAAGTCTAAAGCCATGTGTAAAG------TTA-----ACTCCTCTCTGTGTTACCTTAAATTGTACCGCAGCTAACCTCAAGAAAACAGAAAATACAACA---------------------------------------------------------------------------GATGGAGTAAACATAGGAAATCTAACAGATGAA---GTAAAAAACTGTACTTTT---AATATGACC---ACAGTAATA-CAA---------GATAAGAAG---------------------------CAGCAGGTCCATGCACTT-TTTTATAAGCTTGATATAGTACAA---------------------------------------------------------------------------------------------------------------------------ATGGATGGTAATAATAGTAGT---------------------------------------------------------------AGTAATTAT---AGTCTT---TAT---AGGTTAATAAAT---------------------TGTAATACTTCAGCCATT---AAGCAGGCTTGTCCAAAGGTATCCTTTGATCCAATACCT---------ATACATTATTGTACTCCAGCTGGTTATGCGATTTTAAAGTGTAAT---GATCAGAATTTCAATGGGACAGGGCCATGTAAAAATGTC-AGCTCAGTACAATGCACACATGGAATTAAGCCAGTGGTATCAACTCAATTACTGTTAAATGGCAGCCTAGCAGAA---AAG---------------------------------GAGATA---ATAATCAGATCTGAAAATCTCACAAACAATGCCAAAACCATAATAGTGCACCTTAAT------GAGTCTGTAGAAATCAATTGTACCAGACCC---TCC---------AACAATACA---AGA---ACAAGTATGAGAATA------------GGA------CCAGGACAA------GTA---TAC---TATAGA------------ACAGGAGAC-ATAGTAGGA---GATATAAGAAAAGCATATTGTAAGATT---AAT---------------------GGAACA--AAATGGAATAAAACTTTA-GAACAG-GTAGCT-GAAAAATTAAAA------------GAG-CACTTTAAG---------------AATAAGACA---------------ATAATTTTTCAACCA---------GCCTTAGCCTCA------GGAGGAGATCTAGAAATT--------------ATAACACAT-CATTTTAATTGTAGA------GGGGAATTTTTCTATTGTAATACAACACAACTG----TTTAGTGGG------------------------------------------------------------------------------------------GATAATAACACTATCATA---------------CTT---CCATGC-AAGATAAAGCAAATTATAAAC---ATGTGGCAGGGA-GTAGGACAA-GCA-ATGTAT------------GCT-CCTCCCATC--AGTGGA---AGAATT---AAT------------------TGTGTATCAAATATTACAGGAATACTA---CTG---------ACAAGA---GACGGTGGTAGT---------------------------------------AATGCGACT---------------------------------------------AACGAGACCTTCAGACCTGGA-GGAGGAAATATAAAGGACAAT---TGGAGAAGTGAA-TTATATAAATATAAAGTA-GTACAAATT-GAACCACTA---GGAATAGCACCCACCAAGGCAAAGAGAAGA------------GTGGTG---------------GATAGA------GAGAAAAGAGCAGTG------GGA-------------ATAGGAGCTATG---ATCTTTGGGTTCTTAGGAGCAGCC-GGAAGCACTATGGGC-GCGGCGTCA----ATAACGCTGACGGTACAGGCCAGACAATTATTG-TCT---GGCATAGTGCAACAGCAAAGC---AATTTGCTGAGGGCTATAGAGGCGCAGCAGCAC-CTGTTGCAACTCACAGTCTGGGGCATTAAACAGCTCCAGGCAAGAGTCCTGGCTGTGGAAAGATACCTAAAGGATCAAAAGTTCCTAGGACTTTGGGGCTGCTCTGGAAAAATCATCTGCACCACTGCTGTGCCTTGGAACTCCACTTGGAGT---------AATAAATCT---TATGAAGAGATTTGG---------AAC---AACATGACATGGATAGAATGGGAGAGAGAAATTAGCAATTACACAAATAAAATATATGAGCTAATTACAGAATCGCAGGACCAGCAAGACAGAAATGAAAAAGAGTTGTTAGAATTGGATAAATGGGCAAGTCTGTGGAATTGGTTTGACATAACAAAATGGCTGTGGTATATAAAAATATTTATAATGATTATAGGAGGTTTAATAGGGTTAAGAATAATTTTTGCTGTGCTTTCTATAGTGAATAGAGTTAGGCAGGGATACTCACCTTTATCT-CTCCAGACC-CCT-TTCCAT------------CAA---CAGAGG---GAA------CCC---GACAGG-CCCGAAGGAATCGAAGAAGGAGGTGGAGAGCAAGGCAGAACCAGATCCGTGCGATTAGTGGGCGGATTCTTGGCACTTGCCTGGGACGACCTACGGAGCCTGTGCCTCTTCAGCTACCGCCTCTTGAGAGACTTCAGC-TTGATTGCAGCGAGGACTGTGGAACTTCTGGGACAGAGCATTCTCAGGGGACTGAGGCAG-GGGTTGGAAGGCCTGAAATATCTGGGGAATCTTCTGTTATATTGGGGTCAGGAACTGAAAACTAGTGCTATTTCTTTGCTTGATACTACAGCAGTAGCAGTAGCGGGGTGGACAGATAGGGTTATAGAAGTAGCACAAGCAGCTTGGAGAGCCATTCTCCACATACCTAGAAGAATCAGACAGGGCTTC-GAAAGGGCTTT---GCTA---TAA-
>01_AE.CN.2007.07CNYN333.KF835519
ATGAG--AGTGAAGGGGACACAGATGAAT---TGGCCAAACTTGTGGAAA------------------------------TGGGGGATTTTGATC------------------------CTT---GGGTTG---GTG---------ATAATGTGT-AATGCCTCA---------------GACAACTTGTGGGTTACAGTT---TATTATGGG----GTTCCTGTGTGGAAAGATGCAGATACCACCCTATTTTGTGCATCAGATGCCAAAGGACAGGAGACAGAAGTGCATAATATCTGGGCCACACATGCCTGTGTACCCACAGACCCCAACCCACAAGAAATACCC--------------ATGACA---AATGTAACAGAAAATTTTAACATGTGGAAAAATAACATGGTAGAGCAGATG-CAGGAGGATGTA---ATCAGTTTATGGGATGAAAGTCTAAAGCCATGTGTAAAG------TTA-----ACTCCTCTCTGCGTTACTTTAAATTGCACCAGTGCTAACTTGACCAATGCAAAGATCCCGGTC------------------------------------------------------------------------AATGCCTCTCTCATAATGGGAAATTTAACAAATGAA---GTAAGTAATTGTACTTTT---AATATGACC---ACAGACCTA-AGA---------GATAAGAAG---------------------------CAGCAGGTCCATGCACTT-TTTTATAGGGTTGATATAGTATCA---------------------------------------------------------------------------------------------------------------------------ATTGACAATACTAATAATAGC---------------------------------------------------------------------------AATGAG---TAT---AGGTTAATTAAT---------------------TGTAATACTTCAGTCATT---AAGCAGGCTTGTCCAAAAGTTTCCTTTGATCCAATTCCT---------ATACATTATTGTACTCCAGCTGGTTATGTGATTTTAAGGTGTAAT---GAGAAGAATTTCAATGGGACAGGGCCATGTAAAAATGTC-AGCTCCGTACAATGCACACATGGAATTAAGCCAGTGGTATCAACTCAATTGCTGTTAAATGGCAGCCTAGCAGAA---GGA---------------------------------GACATA---ATAATCAGATCTGAAAATCTCACAGACAATGCCAAAACCATAATAGTGCACCTTAAT------AAATCTGTAGAAATCAATTGTACCAGACCC---TCC---------AACAATACA---AGA---ACAGGTGTACATATA------------GGA------CCAGGACAA------GTA---TTC---TATAGA------------ACAGGAGAC-ATAACAGGA---GATATAAGAAAAGCATATTGTGAAATT---AAT---------------------GGAACA--AAATGGAATGAAACTTTA-ACACAG-GTAGTT-AAAAAATTAAAA------------GAG-CACTTT------------------AATACAACA---------------ATAAAGTTTGAACCA---------CCT------TCA------GGAGGAGATCTAGAAATT--------------ACAATGCAT-CATTTTAATTGTAGA------GGGGAATTTTTCTATTGCAATACAACAAAACTG----TTTAATAGTACTTGGGAACAAAATGGAACT---------------------------------------------------GTGCAAGGACTTAATGACACTAATGGCACTATCATA---------------CTT---CCATGC-AGGATAAAGCAAATTATAAAC---ATGTGGCAGAGA-GTAGGACAA-GCA-ATATAT------------GCT-CCTCCCATC--AGTGGA---AGTATT---AAC------------------TGTGTATCAAATATTACAGGAATACTA---CTA---------ACAAGA---GATGGTGGAATTAATAAAACT------------------------------AACGAGACA---------------------------------------GAGAAA---GAGGTCTTCAGACCTGGA-GGAGGAAACATAAAGGACAAT---TGGAGAAGTGAA-CTATATAAATATAAAGTA-GTACAAATT-GAACCACTA---GGAATAGCACCCACCAGGGCAAGGAGAAGA------------GTGGTG---------------GAGAGA------GAAAAAAGAGCAGTA------GGA-------------ATAGGAGCTCTG---ATCTTTGGGTTCTTAGGAGCAGCA-GGAAGCACTATGGGC-GCGGCGTCA----ATAACGCTGACGGTACAGGCCAGACAATTATTG-TCT---GGTATAGTGCAGCAGCAAAAC---AATTTGCTGAGAGCTATAGAGGCGCAGCAGCAT-ATGTTGCAACTCACAGTCTGGGGCATTAAACAGCTCCAGGCAAGAGTCCTGGCTGTGGAAAGATACCTAAAAGATCAAACGTTCCTAGGACTTTGGGGCTGCTCTGGGAAAGTCATCTGCACCACTCCTGTGCCCTGGAACTCCTCTTGGAGT---------AATAAATCT---TATGAGGATATTTGG---------AAC---AACATGACATGGACAGAATGGGAGAGAGAAATTAGCAATTACACAGACATAATATATACCATATTAACAGAATCACAGAATCAGCAGGACAAGAATGAAAAGGATTTGTTAGCATTGGATCAATGGGCAAGTCTGTGGAATTGGTTTAGCATATCAAAGTGGCTGTGGTATATAAAAATATTTATAATGATAGTAGGAGGCTTAATATGTTTAAGAATAGTTTTTGCTGTGCTTTCTATAGTAAAAAGAGTTAGGCAGGGATACTCACCTTTGTCT-TTCCAGACC-CCT-ACCCAT------------CAT---CAGAGG---GAA------CCC---GACAGG-CCAGAAGGAATCGAAGAAGGAGGTGGAGAAGAAGGCAGAGACAGATCAGTGAGATTAGTGAACGGATTCTTAGCACTTGTCTGGGACGACCTGCGGAGCCTGTGCCTCTTCAGCTACCACCGCTTGAGAGACTTCATC-TTGATTGTAGCGAGGACTGTGGAACTTGTGGGACACAGCAGTCTCCAGGGACTGAGACGG-GGGTGGGAAGGCCTCAAATATCTGGGGAACCTCCTGTTATATTGGGGCCAGGAACTAAAAACTAGTGCTATTTCTTTGTTTGATGCTGCAGCAATAGCAGTAGCGGGGTGGACAGATAGGGTTATAGAATTAGCACAAAGAGTTGGGAGAGCCATTATCCACATACCTAGAAGAATCAGACAGGGATTA-GAAAGGGCTTT---GCTA---TAA-
>01_AE.CN.2007.07CNYN337.KF835523
ATGAG--AGTGAAGGAGACACAGATGAAT---TGGCCAAACTTGTGGAGA------------------------------TGGGGGATTTTGATC------------------------CTT---GGGTTG---GTG---------ACAATGTGT-AGTGCCTTA---------------GACAACTTGTGGGTTACAGTT---TATTATGGG----GTTCCTGTGTGGAAAGATGCAGAGACCACCCTATTTTGTGCATCAGATGCCAAAGCACATGAGACAGAAGTGCACAATATCTGGGCCACACATGCCTGTGTACCCACAGATCCCAACCCACAAGAAATACCC--------------CTGAAA---AATGTAACAGAGAATTTTAACATGTGGAAAAATAACATGGTAGAGCAGATG-CAGGAGGATGTA---ATTAGTTTATGGGATGAAAGTCTAAAGCCATGTGTAAAG------CTA-----ACTCCTCTCTGTGTTACTTTAAGTTGTACCAGCTTTAATAAGACCCATTTCAATAATACCACAACCCCTACAACAACT---------------------------------------------GTCTCTACCACAACCAATGTCCCTGAAATGGGAAAGATAACAGAAGAT---GTAAAAAACTGTACTTTT---AATATGACC---ACAGAAATA-AGA---------GATAAGCAG---------------------------CAAAAGGTCCGTGCACTT-TTTTATAGGCTTGATCTAGTAGACATTGGAAAT------------------------------------------------------------------------------------------------------------GATAGTTATAGTTGTAAGAATAATAGT------------------------------------------------------------------GATTGT---AGGGAT---TAT---CGGTTAATAAAT---------------------TGTAATACTTCAGTCATT---AAGCAGGCTTGCCCAAAGATATCCTTTGATCCAATTCCT---------ATACATTATTGTACTCCAGCTGGTTATGCGATTTTAAAGTGTAAT---GATAAGAATTTCAATGGGACAGGGCCATGTAAAAATGTC-AGCTCAGTACAATGCACACATGGAATTAGGCCAGTGGTATCCACTCAATTGCTGTTAAATGGCAGTCTAGCAGAA---GAA---------------------------------GAGATA---ATAATTAGATCTGAAAATCTCACGAACAATGCCAAAACCATAATAGTGCACCTTAAT------GAATCTGTAGTAATCAATTGTACCAGACCC---TCC---------AACAATACA---AGA---ACAAGTATAAATATA------------GGA------CCAGGACAA------ACA---CTC---TATAGA------------ACAGGAGAA-ATAATAGGA---GATATAAGAAGAGCATTTTGTGAGATC---AAT---------------------GGAACA--ATATGGAATAAAACTTTA-AATCAA-GTAGCT-GAAAAATTAAAA------------GGG-CACTTTCCT---------------AATAAGACA---------------ATAGTATTCCAGCCA---------CCC------ATA------GGAGGAGATCTAGAAATT--------------ACAATGCAT-CATTTTAATTGTAGA------GGAGAATTTTTCTATTGCAATACATCACAACTG----TTTAATAAAACTTACATGTTTAATGAAACT---------------------------------------------------CACACGGAAAATGACACCACAAAGGAAAGGATCATA---------------CTT---CCATGC-AGGATAAAGCAAATTATAAAC---ATGTGGCAGAGA-GTAGGACAA-GCA-ATATAC------------AAT-CCTCCCATC--AGTGGA---GCAATT---AAT------------------TGTCTATCAAATATTACAGGAATAATA---TTG---------ACAAGA---GATGGTGGTGCTAGTACTAAT------------------------------AATGATACT---------------------------AGTACTAACAAT---------GAAACCTTCAGACCTGGA-GGAGGAAATATAAAGGACAAT---TGGAGAAGTGAA-TTATATAAATATAAAGTA-GTACAAATT-GAGCCACTA---GGGGTAGCACCCACCAGGGCAAAGAGAAGA------------GTGGTG---------------GAGAGA------GAGAAAAGAGCAGTG------GGA-------------ATAGGAGCTATG---ATCTTTGGGTTCTTGGGAGCAGCA-GGAAGCACTATGGGC-GCGGCGTCA----ATAACGCTGACGGTACAGGCCAGACAATTATTG-TCT---GGTATAGTGCAACAGCAAAGC---AATTTGCTGAGGGCTATAGAGGCGCAGCAGCAC-ATGCTGCAACTCACAGTCTGGGGCATTAAACAGCTCCAGGCAAGAGTCCTGGCTGTGGAAAGATACCTAAAAGATCAACAGTTCCTAGGACTTTGGGGCTGCTCTGGAAAAATCATCTGCACCACTGCTTTGCCCTGGAACTCCACTTGGAGT---------AATAAATCT---TATGAAGAGATTTGG---------GAC---AACATGACATGGACAGAATGGGAGAGAGAAATTAGCAATTACACAAATACAATATATGAGCTACTTACAGAATCGCAGACCCAGCAGGACAAAAATGAAAAAGAGTTGTTAGAATTAGATAAATGGGCAAGTCTGTGGAATTGGTTTGACATATCAAAATGGCTGTGGTATATAAGAATATTTATAATGATAGTAGGAGGCTTAATAGGCTTAAGAATAGTTTTTGCTGTGCTTTCTATAGTAAATAGAGTTAGGCAGGGATACTCACCTTTGTCT-TTCCAGACC-CCT-ACCCAT------------CAG---CAGAGG---GAT------CCC---GACAGA-CCCGAAGGAATCGAAGAAGGAGGTGGCGAGCAAAACAGAGACAGGTCCGTGCGCTTAGTGAGCGGATTCTTAGCGCTTATCTGGGAGGATCTACGGAGCCTGTGCCTCTTCAGCTACCACCGCTTGAGAGACTTAACC-TTGATTGCAACGAGGACTGTGGAACTTCTGGGACACAGCAGTCTCAAGGGACTGAGACGG-GGGTGGGAAGGCCTCAAATATCTGGGGAACCTTCTGTTATATTGGGGCCAGGAACTGAAAACTAGTGCTATTTCCTTGTTTGATGCTTCAGCAATAGCAGTAGCAGGGTGGACAGATAGGGTTATAGAAGTAGCACAAAGAGCTTGCAGAGCCATTCTTAACATACCTAGAAGAATCAGACAGGGCTTA-GAAAGGGCTTT---GCTA---TAA-
>01_AE.CN.2007.07CNYN342.KF835527
ATGAG--AGTGAGGGAGACACAGATGAAT---TGGCCACACTTGTGGAAA------------------------------TGGGGAACTTTGATC------------------------CTT---GGGTTG---GTG---------ATAATTTGT-AGTGCCTCA---------------GACAACTTGTGGGTTACAGTC---TATTATGGG----GTTCCTGTGTGGAGAGATGCAGATACCACCCTATTTTGTGCATCAGATGCCAAAGCACAGGAGACAGAAGTGCACAATGTCTGGGCCACGCATGCCTGTGTACCCACCGACCCCAACCCACAGGAAATATAC--------------ATGACA---AATGTAACAGAAAATTTTAACATGTGGAAAAATAACATGGCAGAGCAGATG-CAAGAGGATGTA---ATCAGTTTATGGGATCAAAGTCTAAAGCCATGTGTAAAG------TTA-----ACTCCTCTCTGCGTGACTTTAAATTGTACCAATTTGCCTAAAAACAGCACCAACGAA------------------------------------------------------------------------------------ACCAGTGCCTCTAACAATATAAAAGATGAA---GTAAAAAACTGCTCTTTC---AATATGACC---ACAGTAATA-AGA---------GATAAGAAG---------------------------CAGCAAGTCTATGCACTT-TTTTATAAGCTTGATATAGTACCAATT------------------------------------------------------------------------------------------------------------------------GATGGTGGTAGTAATAGTAGT------------------------------------------------------------------------------GAT---TAT---AGGCTAATAAAT---------------------TGTAATACTTCAGTCATT---AAGCAGGCTTGTCCAAAGATATCCTTTGATCCAATTCCT---------ATACATTATTGTACTCCAGCTGGTTATGCGATTTTAAAATGTAAT---GACAAGAATTTCAATGGGACAGGGCCATGTAAAAATGTC-AGCTCAGTACAATGCACACATGGAATTAAGCCAGTGGTATCAACTCAATTATTGTTAAATGGCAGTCTAGCAGAG---GAT---------------------------------GAGATA---GTAATCAGATCTGAGAATCTCACAAATAATGCCAAAACTATAATAGTGCACCTTAAT------AAATCTGTAGAAATCAATTGTACCAGACCC---TCC---------AACAATACA---AGA---ACAAGTGTGGCTATA------------GGA------CCAGGACAA------GCA---TTC---TATAAG------------ACAGGGGAC-ATAACAGGA---GATATAAGAAAAGCACATTGTGTGATT---AAT---------------------AAAACA--GAATGGAATGAGGTGTTA-AAACAG-GTAACT-AACAAATTAAAA------------GAG-AAATTTGGA------------AAGAATAAGACA---------------ATAAAATTTGAACCA---------CCC------TCA------GGAGGAGATCTAGAAGTT--------------ACAATGCAT-CATTTTAATTGTAGA------GGGGAATTTTTCTATTGCAACACATCAAACCTG----TTTAATACAACATACCTTAAT---------------------------------------------------------------------AGTAGCACAGAAAATAACAATATCACA---------------CTT---CCATGC-AGAATAAAGCAAATTATAAAC---ATGTGGCAGGGA-ACAGGACAA-GCA-ATGTAT------------GCT-CCTCCCATC--AGTGGA---AACATT---AGC------------------TGTGTATCAAATATTACAGGAATACTA---TTG---------ACAAGA---GATGGTGGTGGG---------------------------------------AATGGTACA---------------------------GAGGGGACGAAT---------GAGACCTTCAGACCTGGA-GGAGGAAATATGAAGGACAAT---TGGAGAAATGAA-TTATATAAATATAAAGTA-GTACAAATT-GAACCACTA---GGAATAGCACCCACCAGGGCAAGGAGAAGA------------GTGGTG---------------GAGAGA------GAAAAAAGAGCAGTG------GGA-------------ATAGGAGCTATG---ATCTTTGGATTCTTGGGAGCAGCA-GGAAGCACTATGGGC-GCGGCGTCA----ATAACGCTGACGGTACAGGCCAGACAATTATTG-TCT---GGTATAGTGCAACAGCAAAGC---AATTTGCTGAGGGCTATAGAGGCGCAGCATCAT-TTGCTGCAACTCACAGTCTGGGGCATTAAACAGCTCCAGGCAAGAGTCCTGGCTGTAGAAAGATATCTAAAAGATCAAAAGTTCCTAGGACTTTGGGGCTGCTCTGGAAAAACTATCTGCACCACTACTGTGCCCTGGAACTCCACTTGGAGT---------AATAAATCT---TTTGAAGAAATTTGG---------AAC---AACATGACATGGGTAGAATGGGAGAGAGAAATTAGCAATTACACAAGCCAAATATATACCCTACTTACAGAATCGCAGAACCAGCAGGACAAAAATGAAAAGGATTTGTTAGAATTGGATAAATGGGCAAGTCTGTGGAATTGGTTTGACATAACAAAATGGCTGTGGTATATAAAAATATTTATAATGATAATAGGAGGCTTAATAGGTTTAAGAATAATTTTTGCTGTGCTTTCTATAGTAAATAGAGTTAGGCAGGGATACTCACCTTTGTCT-TTCCAGACC-TCC-TTCCAA------------CAG---CAGAGG---GAA------CCC---GACAGG-CCAGAAGGAATCGGAGAAGAAGGTGGCGAGCAAGGCAGAAACAGATCATTGAGCTTAGCGGACGGATTCTTAGCGCTTGTGTGGGACGATCTACGGAGCCTGTGCCTCTTCAGCTACCGCCGCTTGAAAGACTTCAGC-TTGATAGTAGCGAGGATTGTGGAACTTCTGGGACAGAACAGTCTCAAGGGACTGAGACGG-GGGTGGAAAGGCCTCAAATACCTGGGGAACCTTCTGTTATATTGGGGCCAGGAACTAAAAACTAGTGCTATTTCTTTGCTTGATGCTACAGCAATAGCAGTAGGGGGGTGGACAGATACGGTTGTAGAAGTAGCACAAAGAGCTTGGAGAGCCTTTCTCCACATACCTAGAAGAATTAGACAAGGCTTA-GAAATAGTTTT---GAAT---TAG-
>01_AE.CN.2007.07CNYN343.KF835528
ATGAG--AGTGATGGAGACACAGATGAAT---TGGCCACACTTGTGGAAA------------------------------TGGGGAACTTTGATC------------------------ATT---GGGTTG---GTG---------ATAATTTGT-AGTGCCTCA---------------GACAACTTGTGGGTTACAGTT---TATTATGGG----GTTCCTGTGTGGAGAGATGCAGATACCACCCTATTTTGTGCATCAGATGCCAAAGCACAGGAGACAGAAGTGCACAATGTCTGGGCCACACATGCCTGTGTACCCACAGACCCCAACCCACAAGAAATATAC--------------CTAGAA---AATGTAACAGAAAATTTTAACATGTGGAAAAATAACATGGTAGAGCAGATG-CAGGAGGACGTA---ATCAGTTTATGGGATCAAAGTCTAAAGCCATGTGTAAAG------TTA-----ACTCCTCTCTGCGTGACTTTAAATTGTACTGATGATGTGAAGTTTGTGAATTTGACCAATTCCAACAACAGC------------------------------------------------------ACCAACGAAACCAGTAGCTATAACATAGGAAATATAACAGGTGAA---GTAAAAAACTGCTCTTTT---AATATGACC---ACAGAAATA-ATA---------GATAAGAAG---------------------------CAGAAAGTCTATGCACTT-TTTTATAAGCTTGATATAGTACCA---------------------------------------------------------------------------------------------------------------------------ATGAGCAATAGCAATAGTAGT------------------------------------------------------------------GATAGT---AGTAAG---TAT---ATACTAATAAAT---------------------TGTAATAATTCAGTCATT---AAGCAGGCTTGTCCAAAGATATCCTTTGATCCAATTCCT---------ATACATTATTGTACTCCAGCTGGTTATGCGCTTTTAAAATGTAAT---GATAAGAATTTCAATGGGACAGGGCCATGTAAAAATGTC-AGCTCAGTACAATGCACGCATGGAATTAAGCCAGTGGTATCAACTCAATTACTGTTAAATGGCAGTCTAGCAGAG---GAA---------------------------------AAGATA---GTAATCAGATCTGAGAATCTCACAAATAATGCCAAAACCATAATAGTGCACCTTAAT------AAATCTGTAGAAATCAATTGTACCAGACCC---TCC---------AACAATATA---AGA---ACAAGTATGCGTATA------------GGA------CCAGGACGA------GTA---TTC---TATAAA------------ACAGGAAGC-ATAATGGGA---GATATAAGAAAAGCATATTGTGAGGTT---AAT---------------------AAAACA--AAATGGGTTGAAGTATTA-ACACAG-GTAAAT-AACACATTAAAA------------GAG-AACTTTAAG---------------AATAAAACA---------------ATAATCTTTCAACCA---------CCC------TCA------GGAGGAGATCTAGAAGTT--------------ACAATGCAT-CATTTTAATTGTAGA------GGGGAATTTTTCTATTGTAATACAACAAACCTG----TTTAATACAACAAACCTGTTT------------------------------------------------------------------GATAATAGCACAAAAAATGACCCTATCATA---------------CTT---CCATGC-AGGATAAAGCAAATTGTAAAC---ATGTGGCAGGGA-GTAGGACAA-GCA-ATGTAT------------GCT-CCTCCCATC--AATGGG---ATAATT---AAC------------------TGTGTATCAAATATTACAGGAATAATA---TTG---------ACAAGA---GATGGTGGTGGT---------------------------------------AATACTACA------------------------------------AGGGGGAAT---GAGACCTTCAGACCTGGA-GGAGGAAATATGAAGGACAAT---TGGAGAAGTGAA-TTATATAAATATAAAGTA-GTACAAATT-GAACCACTA---GGAGTAGCACCCACCAGGGCAAAGAGAAGA------------GTGGTG---------------GATAGA------GAAAAAAGAGCAGTG------GGA-------------ATAGGAGCTATG---ATCTTTGGATTCTTAGGAGCAGAA-GGAAGCACTATGGGC-GCGGCGTCA----ATAACGCTGACGGTACAGGCCAGACAATTATTG-TCT---GGTATAGTGCAACAGCAAAGC---AATTTGCTGAGGGCTATAGAGGCGCAACAGCAT-TTGTTGCAACTCACAGTCTGGGGCATCAAACAGCTCCAGGCAAGAGTCCTGGCTGTAGAAAGATATCTAAAAGATCAAAAGTTCCTAGGACTTTGGGGCTGCTCTGGAAAAACCATCTGCACCACTGATGTGCCCTGGAACTCCACTTGGAGT---------AATAAATCT---TTTGAAGAAATTTGG---------AAC---AACATGACATGGGTAGAATGGGAGAGAGAAATTAGCAATTACACAAACCAAATATATACGCTACTTATAGAATCGCAGAACCAGCAGGAAAGAAATGAAAAAGAATTGTTAGAATTGGATAAATGGGCAAGCCTGTGGAATTGGTTTGACATAACAAAATGGCTGTGGTATATAAAAATATTTATAATGATAATAGGAGGTTTAATAGGTTTAAGAATAATTTTTGCTGTGCTTTCTATAGTAAATAGAGTTAGGCAGGGATACTCACCTTTGTCC-TTTCAGACC-CCT-TTCCAA------------CAG---CAGAGG---GAA------CCC---GACAGG-CCAGAAGGAATCGGAGAAGAAGGTGGCGAGCGAGGCAGAGACGGATCAGTGAGATTAGTGAACGGATTCTTAGCGCTTGTGTGGGACGACCTACGGAGCCTGTGCCTCTTCAGCTACCACCGCTTGAGAGACTGCATC-TTGATTGTAGCGAGGACTGTGGAACTTCTGGGACAGAACAGTCTCAAGGGACTGAGACTG-GGGTGGGAAGGCCTCAAATACCTGGGGAACCTTCTGTTATATTGGGGCCAGGAACTAAAAATTAGTGCTATTTCTTTGCTTAATGCCACAGCAATAGTAGTAGCGGAGTGGACAGATAGGGTTATAGAAGTAGCACAAAGAGCTTGGGGAGCCTTTCTCCACATACCTAGAAGAATCAGACAGGGCTTA-GAAATAGCTTT---GCAA---TAA-
>01_AE.CN.2007.07CNYN354.KF835533
ATGAG--AGTGAGGGAGACACAGATGAAT---TGGCCAAACTTGTGGAAA------------------------------TGGGGGGCTTTGATC------------------------CTT---GGGTTG---GTG---------ATAATTTGT-AGTGCCTCA---------------GACAACTTGTGGGTTACAGTT---TACTATGGG----GTTCCTGTGTGGAGAGATGCAGATACCACCCTATTTTGTGCATCAGATGCCAAAGCACAGGAGCCAGAAGCGCACAATGTCTGGGCCACCCATGCCTGTGTACCCACAGACCCCAACCCACAAGAAATACAC--------------CTGGAA---AATGTAACAGAAAATTTTAACATGTGGAAAAATAACATGGTAGAGCAGATG-CAGGAAGATGTA---ATCAGTTTATGGGATCAAAGTCTAAAACCATGTGTAAAG------TTA-----ACTCCTCTCTGCGTTACTTTAAATTGTACCTCTGCTAACTTGACCAATGCCACTGTC---------------------------------------------------------------------------------------ACAACCAGTGAGACTCTAAAAGATGAA---GTAAGCAACTGTACTTTT---AATATGACC---ACAGAAATA-ATA---------GATAAGCAG---------------------------AAGAAGGTCTATGCACTT-TTTTACAAGCTTGATATAGTACAAATTGAAGAT------------------------------------------------------------------------------------------------------------AGTAACAAAAATAGTAGCAATAGTAGT------------------------------------------------------------------AAGTAT---AGTGAG---TAT---ATGTTAATAAAT---------------------TGTAATTCCTCAGTCATT---AAGCAGGCTTGTCCAAAGGTATCCTTTGATCCAATTCCT---------ATACATTATTGTGCTCCAGCTGGTTATGCGATTTTAAAGTGTAAT---GAGAAGAATTTCAATGGGACAGGGCCATGTAAAAATGTC-AGCTCAGTACAATGCACACATGGAATTAAGCCAGTGGTATCAACTCAATTGCTGTTAAATGGCAGTCTAGCAGAA---GAG---------------------------------GAGATA---ATAATCAGATCTGAAAATCTCACAAACAATGCCAAAACCATAATAGTGCACCTTAAT------GAATCTGTAGAAATCAATTGTACCAGACCC---TCC---------ACCACTATA---AGA---ACAAGTCTAAGGATA------------GGA------CCAGGACGA------GTA---TTC---CATACA------------ACAGGAGCC-ATAACAGGA---GACAAAAGAAAAGCATATTGTAAGATT---AAT---------------------GCAACA--AAATGGTATAAAGTTTTG-AAACAG-GTAGCT-GGAAAATTAGAA------------AAA-CACTTT------------------AATAGGACA---------------ATAATCTTTGAACCACAACCA---CCC------TCA------GGAGGAGATCTAGAAATT--------------ACAATGCAT-CATTTTACTTGTAGA------GGGGAATTTTTCTATTGCAATACAACAAAACTG----TTTAATAATAATTGCACAAAAAATGCT---------------------------------------------------------ACCACGGAGAATGAGTGTACTGACAATATCACA---------------CTT---CCATGC-AGGATAAAGCAAATTATAAAC---ATGTGGCAGGGA-ACAGGACAA-GCA-ATGTAT------------GCT-CCTCCCATC--GATGGA---AAAATT---AAT------------------TGTGTATCAAATATTACAGGAATACTA---TTG---------ACAAGA---AATGGTGGTGCTAATAAAGCT---------AAA------------------AATGAAACT------------------------------------AAAGATAAC---GAGACCTTCAGACCTGAA-GGAGGAAATATGAAGGACAAT---TGGAGGAGTGAA-TTATATAAATATAAAGTA-GTACAAATT-GAACCACTA---GGAATAGCACCCACCAGGGCACAGAGAAGA------------GCAGTG---------------GATAGA------GAGAAAAGAGCAGTG------GGC-------------ATAGGAGCTATG---ATCTTTGGGTTCTTAGGAGCAGCA-GGAAGCACTATGGGC-GCGGCGTCA----ATAACGCTGACGGTACAGGCCAGACAATTATTG-TCT---GGTATAGTGCAACAGCAAAGC---AATTTGCTGAGGGCTATAGAGGCGCAACAGCAT-CTGTTGCAACTCACAGTCTGGGGCATTAAACAGCTCCAGGCAAGAGTCCTGGCTGTGGAAAGATACCTAAAAGATCAGCAGTTCCTAGGACTTTGGGGTTGCTCTGGAAAAATCATCTGCACCACTCGTGTGCCCTGGAACCGCACTTGGAGT---------AATAAAAGT---TATGAAGAGATTTGG---------GGC---AACATGACATGGATAGAGTGGGAGAGAGAAATTAGCAGTTACACAAACCAAATATATGAGCTAATTACAGAATCGCAGAACCAGCAGGACAGAAATGAAAAGGAGTTGTTAGAATTGGATAAATGGGCAAGTCTGTGGAATTGGTTTGACATAACAAATTGGCTGTGGTACATAAAAATATTTATAATGATAGTAGGAGGCTTAATAGGTTTAAGAATAATTTTTGCTGTGCTTTCTATAGTAAATAGAGTTAGGCAGGGATACTCACCTTTGCCT-TTCCAGACC-CCG-CTCCAC------------CAC---CAGAGG---GAA------CCC---GACAGG-CCCGAAGGAACAGAAGAAGAAGGTGGCGAGCAAGGCAGAGACAGATCCGTGCGATTAGTGAGCGGATTCTTAGCACTTGCCTGGGACGATCTGCGGAGCCTGTGCCTCTGTCTCTACCACCGCTTGAGGGACTTCACC-TTGATTGCAGCGAGGACTGTGGAACTTCTGGGACACAGCAGTCTCAAGGGACTGAGACGG-GTTTGGGAAGGCCTTAAATATCTGGGGAATATTTTGTTATATTGGGGCCAGGAACTAAAAATTAGTGCTATTTCTTTGCTTGATGCTACAGCAATAGTAGTAGCGGGGGGGACAGATAGGGTTATTGAAGTAATACGAAGGGCTTGGAGAGCCCTTCTCAACATACCTAGAAGAATCAGACAGGGCTTA-GAAAGAGCTTT---GCTA---TAA-
>01_AE.CN.2007.07CNYN357.KF835536
ATGAG--AGTGAAGGAGACACAGATGATT---TGGCCAAACTGGTGGAAG------------------------------TGGGGGACATTGATC------------------------CTT---GGGTTG---GTG---------ATAATGTGT-AGTGCCTCA---------------GACAACTTGTGGGTTACAGTT---TATTATGGG----GTTCCAGTATGGAGAGATGCAAGTACCACCCTATTTTGTGCATCAGATGCCAAAGCACATTCAACAGAAGTGCACAATATTTGGGCCACACATGCCTGTGTACCCACAGACCCCAACCCACAAGAAATACCC--------------CTGGTA---AATGTAACAGAAAATTTTAACATGTGGAAAAATAACATGGTAGAGCAGATG-CAGGAGGATGTA---ATCAGTTTATGGGATCAAAGCCTACAACCATGTGTAAAG------TTA-----ACTCCTCTCTGTGTTACTTTAAAATGTACGAATAATGTTACGGTCAGCAATGCCACTGCAACA---------------------------------------------------------------------------AATAAAACAAATGTAGGAAATATAACAGATGAG---GTAAGGAACTGTACTTTT---AATATGACC---ACAGAACTA-AGA---------GATAAGAAG---------------------------CAGAATGTCTATGCACTT-TTTTATAAGCTTGATATAGTACAA---------------------------------------------------------------------------------------------------------------------------------ATTAATAATAGTAGT---------------------------------------------------------------------------AGTCAG---TAT---AGGTTAATAAAT---------------------TGTAATACTTCAGTCATC---AAGCAGGCTTGTCCAAAGATATCCTTTGATCCAATTCCT---------ATACACTATTGTACTCCAGCTGGTTTTGCGCTTTTAAAGTGCAAT---GACAAGAATTTCACTGGGACAGGGCCATGTAAAAATGTC-AGCTCAGTACAATGCACACATGGAATTAAGCCAGTGGTATCAACTCAATTGTTGTTAAATGGCAGCTTAGCAGAA---GAT---------------------------------GAGATA---GTGATCAGATCTGAAAATCTCACCAACAATGCCAAAACCATAATAGTGCAGCTTAAT------AAATCTGTAGAAATCAATTGTACCAGACCC---TTC---------AAAAGGATG---AGA---GTAAGTACACGTATA------------GGA------CCAGGACAA------GTA---TTC---TATAGA------------ACAGGAGCC-ATATTAGGA---GATCCAAGGAAAGCATACTGTGAGATT---AAT---------------------GGAACA--CAATGGAATGAAACTTTA-AGAAAG-GTAGTT-AACAAATTAAAA------------AAG-CACTTT------------------AATAATACA---------------ATAGTTTTTCAACCA---------CCC------TCA------GGAGGAGATCTAGAAATT--------------ACAATGCAT-CATTTTACTTGTAGA------GGGGAGTTTTTCTATTGCAATACAACACAACTG----TTTAATAGTACTTGGACAGAACAT------------------------------------------------------------GAGACCATGGGGGGTAATAATACTACTATCATA---------------CTT---CCATGC-AGGATAAAGCAAATTGTAAAC---ATGTGGCAGGGA-GTAGGACAA-GCG-ATGTAT------------GCT-TCTCCCATT--GAGGAA---AAAATT---AAT------------------TGTGTATCAAATATTACAGGGATACTA---TTG---------ACAAGA---GATGGTGGTGGTAAT------------------------------------AACAGAACT---------------------------------------------AATGAGACCTTCAGACCTGGA-GGAGGAAATATAAAGGACAAT---TGGAGAAGTGAA-TTATATAAATATAAAGTA-GTACAAATT-GAACCACTA---GGACTAGCACCCACCAAGGCAAAGCGGAGA------------GTGGTG---------------GAGAGA------GAAAAAAGAGCAGTG------GGA-------------ATAGGAGCTATG---ATCTTTGGGTTCTTAGGAGCAGCC-GGAAGCACTATGGGC-GCGGCGTCA----CTAACGCTGACGGTACAGGCCAGACAATTATTG-TCT---GGTATAGTGCAACAGCAAAGC---AATTTGCTGAGGGCTATAGAGGCGCAGCAGCAT-ATGCTGCAACTCACTGTCTGGGGCATTAAACAGCTCCAGGCAAGAGTCCTGGCTGTGGAAAGATACCTAAAAGATCAAAAGTTCCTAGGACTTTGGGGCTGCTCTGGAAAAATCATCTGCACCACTGCTGTGCCTTGGACATCCACTTGGAGT---------AATAAATCT---TATGATGAGATTTGG---------AAC---AACATGACATGGATAGAATGGGAGAGAGAAATTGGTAATTACACAAACCAAATATATGAGATACTTACAAAAACGCAGAACCAGCAGGACAAGAATGAACAAGATTTGTTAGAACTGGATAAATGGGCAAGTCTGTGGAATTGGTTTGACATAACAAGATGGCTGTGGTATATAAAAATATTTATAATGATAGTAGGAGGTATAATAGGTTTAAGAATAATTTTTGCTGTGATTTCTATAGTAAATAGAGTTAGGCAGGGATACTCACCTTTGTCT-TTCCAGACC-CCT-ATCCAT------------CAG---CAGAGG---GAA------CCC---GACAGA-CCCGGAAGAATCGAAGAAGAAGGTGGCGAGCAAGGCAGAGACAGATCCGTGCGCTTAGTGAGCGGCTTCTTAGCGCTTGTGTGGGACGACCTACGGAGCCTGTGCCTCTTCAGCTACCACCGCTTGAGAGACTTAATC-TTGATTGTAACGAGGACTGTGGAACTTCTGGG------------CAAGGGACTGAGACGG-GGGTGGGAAGGCCTCCATTATCTGGGGAACCTTCTGTTGTATTGGGGCCAGGAACTGAAAATTAGTGCTATTTCTTTGCTTAATACTACAGCTATAGCAGTAGCAGAGTGGACAGATAGGGTTATAGAAGCAGCACAAAGAATTTGGAGAGCCATTCTTCACATACCAAGAAGAATCAGACAGGGTTTA-GAAAGGAGTTT---GCTA---TAA-
>01_AE.CN.2007.07CNYN359.KF835538
ATGAG--AGTGAAGGAGACACAGATGAAT---TGTCCAAACTTGTGGAAA------------------------------TGGGGGACTTTGATC------------------------CTT---GGGTTG---GTG---------ATAATTTGT-AGTGCTGCA---------------GACAACTTGTGGGTTACAGTT---TATTATGGG----GTTCCCGTGTGGAGAGATGCTGATACCACCCTATTCTGTGCATCAGATGCCAAAGCACATGCGACAGAAGTGCACAATGTCTGGGCCACACATGCCTGTGTACCCACAGACCCCAACCCACAAGAAATATTC--------------ATGGAA---AATGTAACAGAGTATTTTAACATGTGGAAAAATAACATGGTAGAGCAGATG-CAGGAGGATGTA---ATCAGTTTATGGGATCAAAGTCTAAAACCATGTGTAAAG------TTA-----ACTCCTCTCTGCGTTACTTTAAATTGTAGCAATGCTACTTTGACCAATACTAATTCGACCAATGTTAAC------------------------------------------------------------ACAACCAGTGCCCCTGATATAATAGGAAATGTAACAGATGAA---GTAAGGAACTGCTCTTTT---AATATGACC---ACAGAACTA-AGA---------GATAAGCAG---------------------------CAGAAGGTCTATGCACTC-TTTTATAAGCTTGATATAGTACAA---------------------------------------------------------------------------------------------------------------------------------CTTAATAATAATAGT------------------------------------------------------------------------------ACG---TAT---AGGTTAATAAAT---------------------TGTAATACTTCAATCATC---AAGCAGGCTTGTCCAAAGGTATCCTTTGATCCAATTCCT---------ATACATTATTGTACTCCAGCTGGTTATGCGATTTTACAGTGTAAT---GAGAAGAATTTCAATGGGACAGGGATGTGTAAAAATGTC-AGCTCAGTACAATGCACACATGGAATTAAGCCAGTGGTATCAACACAATTGCTATTAAATGGCAGCCTAGCAGAA---GAT---------------------------------GAGGTA---ATAATCAGATCTGAGAATCTCACCAACAATGCCAAAACCATAATAGTGCACCTTAAT------AAATCTGTAGCAATCAATTGTACCAGACCC---TCC---------AACAATATA---AGA---ACAAGTTTCCGTATA------------GGA------CCAGGACAA------GTA---TTC---TATAGA------------ACAGGAGAC-ATAACAGGA---AATATAAGGCAAGCATATTGTAGAGTT---AAT---------------------GGAACA--CAATGGAATGAAACCTTA-AAACAG-GTAGCT-ACAAAATTAAGA------------GAG-CACTTT------------------AATAAGACA---------------ATAATTTTTCAACCA---------CCC------TCA------GGAGGAGATCTAGAAATT--------------ACAATGCTT-CATTTTAATTGTAGA------GGAGAGTTTTTCTATTGCAATACAACAACACTG----TTTAATAGTACTTGGGAGAAAAAT------------------------------------------------------------AAAACCACGGAGGGACATAATGGTACTATCATA---------------CTT---CCATGC-AAGATAAAACAAATCATACGC---ATGTGGCAAGGA-GCAGGGCAA-GCA-ATGTAT------------GCT-CCTCCCATC--GGGGGA---AATATT---AGT------------------TGTTTTTCAAATATTACAGGGATACTA---TTG---------ACAAGA---GATGGTGGTGGT---------------------------------------AATAATACT---------------------------------------------AATGAGACCTTCAGACCTGGA-GGAGGAAATATAAGGGACAAT---TGGAGAAGTGAA-TTATATAAATATAAAGTA-GTACAAATT-GAACCATTA---GGAATAGCACCCACCAGGGCAAAAAGAAGA------------GTGGTG---------------GAAAGA------GAAAAAAGAGCAGTG------GGA-------------ATAGGAGCTATG---ATCTTTGGGTTCTTAGGAGCAGCA-GGAAGCACTATGGGC-GCGGCGTCA----ATAACGCTGACGGTACAGGCCAGACAATTGTTG-TCT---GGTATAGTGCAACAGCAAAGC---AATTTGCTGAGGGCTATAGAGGCGCAGCAGCAT-CTGTTGCAACTCACAGTCTGGGGCATTAAACAGCTCCAGGCAAGAGTCCTGGCTGTGGAAAGATACCTAAAAGATCAAAAGTTCCTAGGACTTTGGGGCTGCTCTGGAAAAATCATCTGCACCACTGCTGTGCCCTGGAACTCCTCTTGGAGT---------AATAAATCG---TATGAAGATATTTGG---------AAC---AACATGACATGGACAGAATGGGAGAGAGAAATTAGCAATTACACAGCCCAAATATATGAAATACTTACAGAATCGCAGAACCAGCAGGACAGGAATGAAAAAGAGTTGTTAGAATTGGATAAATGGGCAAGTCTGTGGACTTGGTTAGGCATAACAAAATGGATGGGGTATATAAAATTATTTGTAATGATAGTAGGAGGTTTAATAGGTTTAAGAATAATTTTTGCTGTGCTTTCTATAGTGAATAGAGTTAGGCAGGGATACTCACCTTTATCT-TTCCAGACC-CCG-TTCCAC------------CAG---CAGAGG---GAA------CCC---GACAGA-CCCGAAAGAATCGAAGAAGAAGGTGGCGAGCAAGGCAGAGACAGATCCGTGCGCTTAGTGAGCGGATTCTTCACGCTTGCCTGGGACGATCTACGGAGCCTGTGCCTCTTCAGCTACCGCCGCTTGAGAGACTTCATC-TTGATTGCAGCGAGGACTGTGGAACTTCTGGGACACAGCAGTCTCAAGGGACTGAGACGG-GGGTGGGAAGGCCTCAAATATCTGGGAAATCTTCTGTTATATTGGGGTCAGGAACTAAAAATTAGTGCTATTTCTTTACTTAATGCTACAGCAATAACAGTAGCGGGGTGGACAGATAGGGTTATAGAAGTAGCACAAGGAGTTTGGAGAGCTATTCTCCACATACCTAGAAGAATCAGACAGGGCTTA-GAAAGGGCTTT---GCTA---TAA-
>01_AE.CN.2007.07CNYN364.KF835542
ATGAG--AGTGAGGGGGATACAGAGGAAT---TGGCCAAACTTGTGGAAA------------------------------TGGGGGACTTTGATC------------------------ATT---GGGTTG---GTG---------ATAATGTGT-AATGCCTCA---------------GACCGCTTGTGGGTTACAGTT---TATTATGGG----GTTCCTGTGTGGAGAGATGCAGATACCACCCTATTTTGTGCATCAGATGCCAGAGCACATGAGGCAGAAGCGCACAATATCTGGGCCACACATGCCTGTGTACCCACAGACCCCAACCCACAAGAAATACAC--------------CTGGAA---AATGTAACAGAATATTTTAACATGTGGAAAAATAACATGGCAGAGCAGATG-CAGGAGGATGTA---ATCAGTTTATGGGATCAAAGTCTAAAGCCATGTGTAAAG------TTA-----ACTCCTCTTTGTGTTACTTTAAATTGTACCAATGCTAATTTCACTAAACCAACAATCAGT------------------------------------------------------------------------------GGCAACGATACCATAGGAAATATAACAGATGAA---GTAAGAAACTGTACTTTT---AACATGACC---ACAGAGCTA-ACA---------GACAAGAAG---------------------------CAGAAGGTCCATGCACTT-TTTTATAAGCTTGATATAGTAAAA------------------------------------------------------------------------------------------------------------------------------ATGGGAGGGAATGGTAGT------------------------------------------------------------------------------CAG---TAT---AGGTTAATAAAT---------------------TGTAATACTTCAGTCATT---AAGCAGGCTTGTCCAAAGATATCCTTTGATCCGATTCCT---------ATACATTATTGTGCTCCAGCTGGTTATGTGATTTTAAAGTGTAAT---GATAAGAAGTTCAATGGGACAGGGCCATGTAAAAATGTC-AGCTCAGTACAATGCACACATGGAATTAAACCAGTGGTATCAACTCAATTGCTGCTAAATGGCAGTCTAGCAGAA---GAA---------------------------------GAGATA---ATAATCAGGTCTGAGAATCTCACAAATAATGCCAAAACCATAATAGTGCATCTTAAT------AAATCTGTAGCAATCAATTGTACCAGACCC---TCC---------AATAATACA---AGA---ATAAGTACAAGAATA------------GGA------CCAGGCCAA------ATG---TTC---TATAGA------------ACAGGAGAC-ATAATAGGA---GATATAAGAAAAGCATTTTGTCAGATT---AAT---------------------AAAACA--GAATGGAATGAAACTTTA-GAACAG-GTAACT-GCAAAATTAAGA------------GGG-CACTTTATT---------------AATAAGACA---------------ATAATCTTCCAACCA---------CCC------TCA------GGAGGAGATCTAGAAATT--------------ACAATGCAT-CATTTTAATTGCAGA------GGGGAATTTTTCTATTGCAATACAACAAAGTTG----TTCAATATAAATGAAACC---------------------------------------------------------------------------AGGAAGGATAATGGCACTATCATA---------------CTT---CCATGC-AAGATAAAGCAAATTATAAAC---ATGTGGCAGGGA-GCAGGACAA-GCA-ATGTAT------------GCT-CCTCCCATC--AGTGGA---ATAATT---AAT------------------TGTATATCAAATATTACAGGAATACTA---TTA---------ACAAGA---GATGGTGGTAAT---------------------------------------AATGAATCT---------------------------------------------GGAGAGACCTTCAGACCAGGA-GGAGGAAATATAAAGGACAAT---TGGAGAAGTGAA-TTATATAAATATAAAGTA-GTACAAATT-GAACCACTA---GGAATAGCACCCACCAGGGCAAAGAGAAGA------------GTGGTG---------------GAGAGA------GAAAAAAGAGCAGTG------GGA-------------ATAGGAGCCATG---ATCTTTGGGTTCTTAGGAGCAGCA-GGAAGCACTATGGGC-GCAGCGTCA----ATAACGCTGACGGTACAGGCCAGACAATTATTG-TCT---GGTATAGTGCAACAGCAAAGC---AATTTGCTGAGAGCTATTGAGGCGCAGCAGCAT-ATGTTGCAACTCACAGTCTGGGGCATTAAACAGCTCCAGGCAAGAGTCCTGGCTGTGGAAAGATACCTAAGGGATCAAAGGTTCCTAGGACTTTGGGGCTGCTCTGGAAAAACCATCTGCACCACTAATGTGCCCTGGAACTCCACTTGGAGT---------AATAAATCT---TTTGAAGAGATTTGG---------AAC---AACATGACATGGATAGAATGGGAGAAAGAGATTAGCAATTACACAAACAAAATCTATGATCTACTTACAGAATCGCAGAACCAGCAGGAGAGAAATGAAAAGGATTTGTTAGAGTTGGATAAATGGGCAAGCCTGTGGAATTGGTTTGACATAACAAACTGGCTGTGGTATATAAGAATATTTATAATGATAGTAGGAGGTTTAATAGGTTTAAGAATAATTTTTGCTGTGCTTTCTATAGTAAATAGAGTTAGGCAGGGATACTCACCTTTATCT-TTCCAGACC-CCT-TCCCGT------------CAC---CAGAGG---GAA------CCC---GACAGA-CCCGAAGGAATCGAAGAAGAAGGTGGCGAGCAAGGCAGAAACAGATCCGTGCGCTTAGTGACCGGATTCTTAGGACTTGCCTGGGACGATCTACGGAGCCTGTGCCTCTTCAGCTACCACCGCTTGAGAGACTTCATC-TTGATTGCAACGAGGACTGTGGAACTTCTGGG------------CAAGGGACTGAGGAGG-GGGTGGGAAGGCCTCAAATATCTGGGGAGTCTTCTGTTATATTGGGGTCAGGAACTGAAAATTAGTGCTATTTCTTTGTTTAATGCTATAGCAATAGCAGTAGCGGAGTGGACAGATAGGGTTATAGAAGTAGCACAAAGAGCTTGGAGAGCTCTTCTCCACATACCTAGAAGAATTAGACAGGGCTTA-GAAAGGGCTTT---GCTA---TAA-
>01_AE.CN.2007.07CNYN366.KF835543
ATGAG--AGTGAAGGAGACACAGATGAAT---TGGCCAAACTTGTGGAAA------------------------------TGGGGGATTTTGATC------------------------CTT---GGGTTG---GTG---------ATAATTTGT-AGTGCCTCA---------------GACAAATTGTGGGTTACAGTT---TATTATGGG----GTTCCTGTGTGGAGAGATGCAGATACCACCTTATTTTGTGCATCAGATGCCAAAGCACATGAGACGGAAGCACACAATGTCTGGGCTACATATGCCTGTGTACCCACAGACCCCAACCCACAAGAAATACAC--------------CTAGAA---AATGTAACAGAAAACTTTAACATGTGGAAAAATACAATGGTAGATCAGATG-CAGGAGGATGTA---ATCAGTTTATGGGATCAAAGTCTAAAGCCATGTGTGAAG------TTA-----ACTCCTCTCTGCGTTACTTTAAAGTGTGGCACGGTCAAGGGCTCTAACAGGACT------------------------------------------------------------------------------------------GACAAAATAGGAAATATAACAGATGAC---ATGAGGAACTGTTCTTTT---AATATAACC---ACAGAATTA-AGA---------GATAAGAAG---------------------------CAGAAGGTTTATGCACTT-TTTTATAAGCTTGATATAGTAGAA------------------------------------------------------------------------------------------------------------------------------------ATTGATAGTAGT---------------------------------------------------------------------------GGAGAG---TAT---AGGTTAATAAAT---------------------TGTAATACTTCAGTCATT---AAGCAGGCTTGCCCAAAAATATCTTTTGATCCAATTCCT---------ATACACTATTGTACTCCAGCTGGTTATGCGATTTTAAAGTGTAAT---GATAAGAACTTCAATGGGACAGGGCCATGTAAGAATGTC-AGCTCAGTACAATGCACACATGGAATTAAACCAGTGGTATCAACTCAATTGCTGTTAAATGGCAGTCTAGCAGAA---GAT---------------------------------GAGATA---ATAATTAGATCTGAAAATCTCACAAACAATGCCAAAACCATAATAGTGCACCTTAAT------AAATCTGTAGAAATTAAGTGTACCAGACCC---TCC---------AACAATACA---AGA---ACAAGTATACCTATA------------GGA------CCAGGACAA------GCA---TTC---TATAGA------------ACAGGAGAC-ATAATAGGA---GATATAAGGAGAGCATATTGTGAGATT---AAT---------------------GGAACA--AAATGGAGGGAAACTTTA-AAACAA-GTAGTT-AAAAAATTAAAA------------GAG-CATTTT------------------AATACAACA---------------ATAATCTTTCAACCA---------CCA------GCA------GGAGGAGATCTAGAAATT--------------ACAATGCAT-CATTTTAATTGTAGA------GGGGAATTTTTCTATTGCAATACATCACAACTG----TTTAATAGTACTTGGAGTGTAACCATG------------------------------------------------------GAGGGGAGTAATGACAATACAACAAGCAATATAACA---------------CTT---CCATGC-AGGATAAAGCAAATTATAAAT---ATGTGGCAGGGA-GCAGGACAA-GCA-ATGTAT------------GCT-CCTCCCATC--AGTGGA---AGCATT---AAT------------------TGTGTGTCAAATATTACAGGAATACTA---TTA---------ACAAGA---GATGGTGGTGTT---------------------------------------AATGCAAGC---------------------------------------------AATGAAACCTTCAGACCTGGA-GGAGGAAATATAAAGGACAAT---TGGAGAAGTGAA-TTATATAAATATAAAGTA-GTAGAAATT-GAACCACTA---GGAATAGCACCCACCAAGGCAAAGAGAAGA------------GTGGTG---------------GAAAGA------GAAAAAAGAGCAGTG------GGA-------------ATAGGAGCTATG---ATCTTTGGGTTCTTAGGAGCAGCC-GGAAGCACTATGGGC-GCGGCGTCA----CTGACGCTGACGGTACAGGACAGACAATTATTG-TCT---GGTATAGTGCAACAGCAAAGC---AATTTGCTGAGGGCTAAAGAGGCGCAGCAGCAT-ATGTTGCAACTCACAGTCTGGGGCATTAAACAGCTCCAGGCAAGAGTCCTGGCTGTGGAAAGATACCTAAAGGATCAAAAGTTCCTAGGACTTTGGGGCTGCTCTGGAAAGATCATCTGCACCACTAATGTGCCTTGGAACTCCACTTGGAGT---------AATAAATCT---TTTGAGGAAATTTGG---------AAC---AACATGACATGGATAGAGTGGGAGAGAGAAATTAGTAATTACACAAGCCTAATATATGGGATACTTACAGAATCGCAGAACCAGCAGGACAAGAATGAAAAGGATTTGTTGGAATTAAATAAATGGGCAAGTCTGTGGAATTGGTTTGACATAACAAATTGGCTGTGGTATATAAAAATATTTATAATGATAGTAGGAGGTTTAATAGGTTTAAGAATAATTTTTGCTGTGCTTTCTATAGTGAATAGAGTTAGGCAGGGATACTCACCTTTATCT-TTCCAGACC-CCT-ACCCAT------------CAC---CAGAGG---GAA------GCC---GACAGA-CTCGAAAGAATCGAAGAAGAAGGTGGAGAGCAAGGCAACGACAGATCCGTGCGCTTAGTGAGCGGGTTCTTAGCACTTGCCTGGGACGATCTACGGAGCCTGTGCCTCTTCAGCTACCACCGCTTGAGAGACTTCATA-TTGATTGTAGCGAGGACTGTGGAACTTCTGGGACGCAGCAGTCTCAAGGGACTGAGACGG-GGGTGGGAAGGCCTCAAATATCTGGGGAATCTTCTGATATATTGGATTCAAGAATTGAAAATTAGTGCTATCTCTTTGTTCGATACTATAGCAGTAGCAGTAGCGGGGTGGACAGATAGGGTTATAGAAGTAGCACAAAGAGCTTGGAGGGCTATTCTCCACATACCTAGAAGAATCAGACAGGGCTTA-GAAAGGGCTTT---ACAA---TAA-
>01_AE.CN.2007.07JSWX045.FJ441290
ATGAG--AGTGAAGGGGATACAGATGAAT---TGGCTAAACTTGTGGAAA------------------------------TGGGGGACTTTGATC------------------------ATT---GGGTTG---GTG---------ATAATTTGT-AGTGCCTCA---------------GACAACTTGTGGGTTACAGTT---TATTATGGG----GTTCCTGTGTGGAGAGATGCAGATACCACCCTATTTTGTGCATCAGACGCTAAAGCACATGAGACAGAAATGCACAATGTTTGGGCCACACATGCCTGTGTACCCACAGACCCCAACCCGCAAGAAATACCC--------------ATGGTA---GATGTAACAGAAAATTTTAATATGTGGAAAAATAGCATGGCAGAGCAAATG-CAGGAAGATGTA---ATCAGTTTATGGGATCAAAGTCTAAAGCCATGTGTAAAG------CTA-----ACGCCTCTTTGCGTTACTTTAAATTGTACCAATGCTAAGTTCAATAACACAACCGCTGTCAAC---------------------------------------------------------------------------AATACCAATAACATAGGAAATCTAACAGATGAA---GTAAGAAACTGTACTTTT---AACATGACC---ACAGAGATA-AGA---------GATAAGCAG---------------------------CAGAAGGTCCATGCACTT-TTTTATAAGCTTGATATAGTACAA------------------------------------------------------------------------------------------------------------------------------ATGGGAAGCAATAGTAGT---------------------------------------------------------------------------AGTGAG---TAT---AGGTTAATAAAT---------------------TGTAATACTTCAGTCATT---AAGCAGGCTTGTCCAAAGGTATCCTTTGATCCAATTCCT---------ATACATTATTGTGCTCCAGCTGGTTTTGCGATTTTAAAGTGTAAT---GATAAGAAGTTCAATGGGACAGGGCCATGTAAAAATGTC-AGCTCAGTACAATGCACACATGGAATTAAACCAGTGGTATCAACTCAATTGCTGTTAAATGGCAGTCTAGCAGAA---GAA---------------------------------GAGATA---ATAATCAGATCTGAGAATCTCACAAACAATGCCAAAACCATAATAGTGCAACTTAAC------AAATCTGTAGAAATCAATTGTACCAGACCC---TCC---------AACAATACA---AGA---GAAAGTACAAGAATA------------GGA------CCAGGCCAA------GTG---TTC---TATAGA------------ACAGGAGAC-ATAATAGGA---GATATAAGAAAAGCATATTGTGAGATT---AAT---------------------GGAACA--GAATGGAATGAAACTTTA-AAACAG-GTAGCT-GCAAAATTAAAA------------GGG-CACTTTAAT---------------AATAAGCCA---------------ATAATCTTTCGACCA---------CCC------TCA------GGAGGAGATCTAGAAATT--------------ACAATGCAT-CATTTTAATTGTAGA------GGGGAATTTTTCTATTGCAATACAACAAAATTG----TTTAATAGCACAGAAAATGGA------------------------------------------------------------------ACCATGGAGGGGCTCAATGGCACTATCGTA---------------CTT---CCATGC-AGGATAAAGCAAATTATAAAC---ATGTGGCAGGGA-GTAGGACAA-GCA-ATGTAT------------GCT-CCTCCCATC--AGTGGA---ATAATT---AAT------------------TGTATATCAAATATTACAGGAATACTA---TTA---------ACAAGA---GATGGTGGTAGT---------------------------------------AATACAACT---------------------------------------------AACGAGATCTTCAGACCGGGA-GGAGGAAATATAAAGGACAAT---TGGAGAAGTGAA-TTATATAAATATAAAGTA-GTACAAATT-GAACCACTA---GGAATAGCACCCACCAGGGCAAAGAGAAGA------------GTGGTG---------------GATAGA------GAAAAAAGAGCAGTG------GGA-------------ATAGGAGCTATG---ATCTTTGGGTTCTTAGGAGCAGCA-GGAAGCACTATGGGC-GCGGCGTCA----ATAACGCTGACGGTACAGGCCAGACAATTATTG-TCT---GGTATAGTGCAGCAGCAAAGC---AATTTGCTGAGAGCTATAGAGGCGCAGCAGCAT-ATGTTGCAACTCACAGTCTGGGGCATTAAACAGCTCCAGGCAAGAGTCCTGGCTGTGGAAAGATACCTAAAGGATCAACAGTTCCTAGGACTTTGGGGCTGCTCTGGAAAAATCATCTGCACCACTAATGTGCCCTGGAACTCCACTTGGAGT---------AATAAATCT---TATAAAGAGATTTGG---------GAC---AACATGACATGGGTAGAATGGGAGAGAGAAATTAGCAATTACACAAGCAGAATTTATGAGCTACTTACAGAATCGCAGAACCAGCAGGACAGAAATGAAAAGGATCTGTTAGAGTTGGACAAATGGGCAAGTCTGTGGAATTGGTTTGACATAACAAACTGGCTGTGGTATATAAAAATATTTATAATGATAGTAGGAGGTTTAATAGGTTTAAGAATAATTTTTGCTGTGCTTTCTATAGTAAATAGAGTTAGGGAGGGATACTCACCTTTGTCG-TTCCAGACC-CCT-TCCCAT------------CAT---CAGAGG---GAA------CCC---GACAGG-CCCGAAGGAATCGAAGAAGGAGGTGGCGAGCAAGGCAGAGACAGATCAGTGCGCTTAGCGAACGGATTCTTAACCATTATCTGGGACGACCTACGGAGCCTGTGCCTCTTCAGCTACCACCGCTTGAGAGACTTCATC-TCAATTGCAACGAGGACTGTGGAACTTCTGGGACGCAGCAGTCTCAAGGGACTGAGACGG-GGGTGGGAAGGCCTCAAATATCTGGGGAATCTTCTGTTATATTGGGGTCAGGAACTGAAAACTAGTGCTATTTCTTTGTTTGATGCTACAGCAATAGCAATAGCGGGGTGGACAGATAGGGTTATAGAAGCAGCACAAAGAGCTGGGAGAGCTATTCTCCACATACCTAGAAGAATCAGACAGGGCTTA-GAAAGGGCTTT---GCTA---TAA-
>01_AE.CN.2007.BJ17A_6.GU475028
ATGAG--AGTGAGGGGGATACAGATGAAT---TGGCCAAACTTGTGGAAA------------------------------TGGGGGATTTTGATC------------------------ATT---GGGTTG---GTG---------ATAACTTGT-AGTACCTCA---------------AATAACTTGTGGGTTACAGTT---TATTATGGG----GTTCCTGTGTGGAGAGATGCAGATACCACCCTATTTTGTGCATCAGATGCCAAAGCACATGACACAGAAATGCACAATGTCTGGGCCACATATGCCTGTGTACCCACAGACCCCAACCCACAAGAAATACTC--------------CTGGAA---AATGTAACAGAAAATTTTAATATGTGGAAAAATAACATGGTAGAGCAGATG-CAAGAGGATGTA---ATCAGTTTATGGGATCAAAGTCTAAAGCCATGTGTAAAG------TTA-----ACCCCTCTTTGTGTTACTTTAAATTGTACCGAGGCTAATTTGACTAATAATAAAACCAATGGAAAT------------------------------------------------------------------ATAACAGATAACAATAACATAGGAAATATAACAGATGAA---GTAAAAAACTGTACTTTT---AACATGACC---ACAGAGATA-AGA---------GATAAGATG---------------------------CAGAAGGTCTATGCACTT-TTTTATAAGCTTGATATAGTACAA---------------------------------------------------------------------------------------------------------------------------------ATGGGAAACAATAGT---------------------------------------------------------------------------AGTGAA---TAT---AGGTTAATAAAT---------------------TGTAATACTTCAGTCATT---AAGCAGGCTTGTCCAAAGGTATCCTTTGATCCAATTCCT---------ATACATTATTGTGCTCCAGCTGGTTATGCGATTTTAAAATGTAAT---GATAAGAAGTTCAATGGGACAGGGCCATGTAAAAATGTC-AGCACAGTACAATGCACACATGGAATTAAACCAGTAGTATCAACTCAATTGCTGTTAAATGGCAGTCTAGCAGAA---GAA---------------------------------GAGATA---ATAATCAGATCTGAGAATCTCACAAACAATGCCAAAACCATAATAGTGCACCTTAAT------AAAACTGTACAAATCAAGTGTACCAGACCC---TCC---------AACAACACA---AGA---ACAAGTACAAGAATA------------GGA------CCAGGCCAA------GTG---TTC---TATAGA------------ACAGGAGCC-ATAATAGGA---GATATAAGGAAAGCATACTGTGAGATT---AAT---------------------GGAACA--GAATGGAATGAAACTTTA-AATAAG-GTAACT-AAAGAATTAAAA------------AAG-CACTTT------------------AATAAGACA---------------ATAGTTTTTCAACCA---------CCA------TCA------GGAGGAGATCTAGAAACC--------------ACAATGCAT-CATTTTAATTGTAGA------GGGGAATTTTTCTATTGCAATACAACAAAATTG----TTTAATAGGACAGAAAAT------------------------------------------------------------------------GGAACCATGTCTAATGCCACTATCATA---------------CTT---CCATGC-AGGATAAAGCAAATTGTAAAC---ATGTGGCAGGGA-GTAGGACAA-GCA-ATGTAT------------GCT-CCTCCCATC--AGTGGA---ATAATT---AAT------------------TGTATATCAAATATTACAGGAATACTA---TTA---------ACAAGA---GATGGTGGTGAGGGTAGT---------------------------------AATGCAAAT---------------------------------------------AATGAAACCTTCAGACCAATA-GGAGGAAATATAAAGGACAAT---TGGAGAAGTGAA-TTATATAAATATAAAGTA-GTAGAAATT-GAACCACTA---GGAATAGCACCCACCAGGGCAAAGAGAAGA------------GTGGTG---------------GAGAGA------GAAAAAAGAGCAGTG------GGA-------------ATAGGAGCTATG---ATCTTTGGGTTCTTAGGAGCAGCA-GGAAGCACTATGGGC-GCAGCGTCA----ATAACGCTGACGGTACAGGCCAGACAATTATTG-TCT---GGTATAGTGCAACAGCAAAGC---AATTTGCTGAGAGCTATAGAGGCGCAGCAGCAT-CTGTTGCAACTCACAGTCTGGGGCATTAAACAGCTCCAGGCAAGAGTCCTGGCTGTGGAAAGATACCTAAAGGATCAAAAGTTCCTAGGACTTTGGGGCTGCTCTGGAAAAATCATCTGCACCACTACTGTGCCCTGGAACTCCACTTGGAGT---------AATAAATCT---TATGAAGAGATTTGG---------AAC---AACATGACATGGATAGAATGGGAGAAAGAAATTAGCAATTACACAAACAAAATCTATGACCTACTTACGAAATCGCAGGACCAGCAGGAAAGAAATGAAAAGGATTTGTTAGAATTGGACAAATGGGCAAGTCTGTGGACTTGGTTTGACATAACAAATTGGCTGTGGTATATAAAAATATTTATAATGATAGTAGGAGGGTTAATAGGTTTAAGAATAATTTTTGCTGTGCTTTCTATAGTAAATAGAGTTAGGCAGGGATACTCACCTTTGTCT-TTCCAGACC-CCG-TTCCAT------------CAG---CAGAGG---GAA------CCC---GACAGG-CCCGAAGGAATCGAAGAAGGAGGTGGCGAGCAAGGCAGAGACAGATCCGTGAGATTAGTGAGCGGATTCTTAGCTCTTGCGTGGGACGATCTACGGAGCCTGTGCCTCTTCAGCTACCACCGCTTGAGAGACTTAATC-TTGATTGCAACGAGGACTGTGGAACTTCTGGG------------CAAGGGACTGAGACGG-GGGTGGGAAGGCCTCAAATATCTGGGGAATCTTCTGTTGTATTGGGGTCAGGAACTGAAAACTAGTGCTATCTCTTTGCTTGATGCTATAGCAATAACAACTGCGGGGTGGACAGATAGGGTTATAGAAGTTGCACAAAGAGCTTGGAGAGCTCTTCTCCACATACCTAGAAGAATCAGACAGGGCTTA-GAAAGGGCTTT---GCTA---TAA-
>01_AE.CN.2007.BJ3_4.GU475040
ATGAG--AGTGAAGGAGACACAGATGAAT---TGGCCAAACTTGTGGAGT------------------------------TGGGGGACTTTGATC------------------------CTT---GGGTTG---GTG---------ATAATATGT-AGTGCCTCA---------------AACAACTTGTGGGTTACAGTT---TATTATGGA----GTTCCTGTGTGGAGAGATGCAGATACTACCCTATTTTGTGCATCAGATGCCAAAGCACATGAGACAGAAGTGCACAATGTCTGGGCCACATATGCCTGTGTACCCACAGATCCCAACCCACAAGAAATACCC--------------CTGGAA---AATGTAACAGAAAATTTTAACATGTGGAAAAATAACATGGCAGAGCAGATG-CAGGAGGATGTA---ATCAGTTTATGGGATCAAAGTCTAAAGCCATGTGTAAAG------TTA-----ACTCCTCTCTGCGTTACTTTAAATTGTATCAATGCTAATTTGACCAATGTCAACAAGACCACT---------------------------------------------------------------------------GCCACTAACGGAATAGGAAATATAACAGATGAA---GTAAGAAACTGTTCTTTT---AATATGACC---ACATTACTA-GCA---------GATAAGAAG---------------------------CAGAAGGTCTATGCACTT-TTTTATAAGCTTGATATAGTACCAATT------------------------------------------------------------------------------------------------------------------------GAAGATAAGGATAATAGTACG------------------------------------------------------------------------------------TAT---AGGTTAATAAAT---------------------TGTAATACTTCAGTCATT---AAGCAGGCTTGTCCAAAGATATCCTTTGATCCAATTCCT---------ATACATTATTGTACTCCAGCTGGTTATGCGATTTTAAAGTGTAAT---GATAAGAATTTCAATGGGACAGGGCCATGTAAAAATGTC-AGCTCAGTACAATGCACACATGGAATTAAGCCAGTAGTATCAACTCAATTACTGTTAAATGGCAGTCTAGCAGAG---GAA---------------------------------AAGGTA---ATAATCAGATCTGAAAATCTCACAAACAATGTCAAAACCATAATAGTGCACCTTAAT------AAATCTGTAGAAATCACTTGTATCAGACCC---TCC---------AACAATACA---AGA---ACAAGTATAAGTATA------------GGA------CCAGGACGA------ACA---TTC---TATAGA------------ACAGGAGAC-ATAATAGGA---GATATAAGACAAGCATATTGTGAGATT---AAT---------------------GGAACA--AAATGGAATGAAACTTTA-AGACAG-GTAACT-AAAGAATTAAAG------------GAG-CACTTTAAG---------------AATAAGACA---------------ATAAAATTCCAGCCA---------CCC------TCA------GGAGGAGATCTAGAAATT--------------ACAATGCAT-CATTTTATTTGTAGA------GGGGAATTTTTCTACTGCAATACAACAAAGCTG----TTCAATAGTACTTGGATAGGAAACGAA------------------------------------------------------ACCATGAAGAAAGGTAATGATAATGACACTATCATA---------------CTT---CCATGC-AGGATAAAGCAATTTATAAAC---ATGTGGCAAGGA-GTGGGACAA-ACA-ATGTAT------------GCT-CCTCCCATC--AGTGGA---ATAATT---AGA------------------TGTGTATCAAATATTACAGGAATACTA---TTG---------ACAAGA---GATGGTGGT------------------------------------------AATGATAGT------------------------------------GCACCTAGT---GAGATCTTCAGACCTGGA-GGAGGAAATATAAAGGACAAT---TGGAGAAGTGAA-TTATATAAATATAAAGTA-GTACAAATA-GAGCCACTA---GGAGTAGCACCCACCAAGGCAAAGAGAAGA------------GTAGTG---------------GATAGA------GAAAAAAGAGCAGTG------GGA-------------ATAGGAGCTATG---ATCTTTGGGTTCTTAGGAGCAGCA-GGAAGCACTATGGGC-GCGGCGTCA----ATAACGCTGACGGTACAGGCCAGACAATTATTG-TCC---GGTATAGTGCAACAGCAAAGC---AATTTGCTGAGGGCTATAGAGGCGCAGCAGCAT-ATGTTGCAACTCACAGTCTGGGGCATTAAACAGCTCCAGGCAAGAGTCCTGGCTGTGGAAAGATACCTAAAGGATCAAAAGTTCCTAGGACTTTGGGGCTGCTCTGGCAAAATCATCTGCACCACTGCTGTGCCTTGGAACTCCTCTTGGAGT---------AATAAATCT---TATGAACAGATTTGG---------AAC---AACATGACATGGACAGAATGGGAGAGAGAAATTAGCAATTACACAAACCAAATATATGATATACTTACAAAATCGCAGGACCAGCAGGACAGAAATGAAAAGGATTTGTTAGAATTAGATAAATGGGCAAGTCTGTGGAATTGGTTTGACATAACAAAATGGCTGTGGTATATAAAAATATTCATAATAATAGTAGGAGGTTTAATAGGTTTAAGAATAATTTGTGCTGTATTTTCTATAGTAAATAGAGTTAGGCAGGGATACTCACCTTTGTCT-TTCCAGACC-CCT-TCCCAT------------CAT---CAGAGG---GAA------CCC---GACAGA-CCCGGAAGAATCGAAGAAGGAGGTGGCGAGCAAGACAGAGACAGATCCGTGAGATTAGTGAGCGGATTCTTCACAATTATCTGGGACGACCTCCGGAGCCTGTGCCTCTTCAGCTACCACCGCTTGAGAGACTTCAGC-TTGATTGCAGCGAGGACTGTGGAACTTCTGGGACGCAGCAGTCTCAAGGGACTGAGACGG-GGGTGGGAAGGCCTCAAATATCTGGGGAACCTTCTGTTATATTGGGGTCAGGAACTAAAAATTAGTGTTATTTCTTTGGTTGATGCTGTAGCAATAGCAGTAGCAGGGTGGACAGATAGAGTTATAGAAGTAGCACAAGGAGCTTGGAGAGCCATTCTCCACATACCTAGGAGAATCAGACAGGGCTTA-GAAAGGGCTTT---GCTA---TAA-
>01_AE.CN.2007.BJ5_11.GU475024
ATGAG--AGTGAGGGGGATACAGATGAAT---TGGCCAAACTTGTGGAAC------------------------------TGGGGGATTTTGATC------------------------ATT---GGGTTG---GTG---------ATAATTTGT-AGTGCCTCA---------------GACAACTTGTGGGTTACAGTT---TATTATGGG----GTTCCTGTGTGGAGAGATGCAGATACCACCCTATTTTGTGCATCAGATGCCAAAGCACATGAGACAGAAGTGCACAATGTCTGGGCCACACATGCCTGTGTACCCACAGACCCCAACCCACAAGAAATACAA--------------CTGGAA---AACGTAACAGAAAATTTTAACATGTGGAAAAATAACATGGTAGAGCAGATG-CAAGAGGATGTA---ATCAGTTTATGGGATCAAAGTCTAAAGCCATGTGTAAAG------CTA-----ACTCCTCTTTGCGTTACTTTAAATTGTACCAATGCTAATTTAACCCATAACACAACCAAT------------------------------------------------------------------------------GGCAACAGTACCATAGGATATATAACAGATGAA---GTAAAAAACTGTACTTTT---AACATGACC---ACAGAGCTA-AGA---------GGTAAGCAG---------------------------CAGAAGGTCCATGCACTT-TTTTATACACTTGATATAGTACCT------------------------------------------------------------------------------------------------------------------------------ATGGGAGGGAATGATAGT------------------------------------------------------------------------------GAA---TAT---AGGCTAATAAAT---------------------TGTAATACTTCAGTCATT---AAGCAGGCTTGTCCAAAGATAACCTTTGATCCAATTCCT---------ATACATTATTGTGCTCCAGCTGGTTATGCGATTTTAAAGTGTAAT---GATAGAAAGTTCAATGGGACAGGGCCATGTAAAAATGTC-AGCACAGTACAATGTACACATGGAATTAAACCAGTGGTATCAACTCAATTGCTGTTAAATGGCAGTCTAGCAGAA---GAA---------------------------------GAGATA---ATAATCAGATCGGAGAATCTCACAAACAATGCCAAAAACATAATAGTGCACCTTAAT------AAATCTGTAATAATCAATTGTACCAGACCC---TCC---------AACAATACA---AGA---ACAAGTACAAGAATA------------GGA------CCAGGTCAA------GTG---TTC---TATAGA------------ACAGGAGAC-ATAATAGGA---GATATAAGGAAAGCATATTGTGAGATT---AAT---------------------GGAACA--GAATGGAATGAAACTTTA-AATCAG-GTAACT-AAAAAATTAAAA------------GAG-CACTTT------------------AATAAGACA---------------ATAATCTTTCAACCA---------CCC------TCA------GGAGGAGATCTAGAAACT--------------ATAATGCAT-CATTTTAATTGTAGA------GGGGAATTTTTCTATTGCAATACAACAAAATTG----TTTAATAGTACAGAAAATGGA------------------------------------------------------------------ACCATGGAGGGGTTTAATACCACCATCATA---------------CTT---CCATGC-AGGATAAAGCAAATTATAAAT---ATGTGGCAGGGA-GTAGGACAA-GCA-ATGTAT------------GCT-CCTCCCATC--AGTGGA---ATAGTT---AAT------------------TGTATATCAAATATTACAGGAATACTA---TTA---------ACAAGA---GATGGTGGTAATAGT------------------------------------AGTGCAACT---------------------------------------------AATGAAATCTTCAGACCGGGA-GGAGGAAATATAAAGGACAAT---TGGAGAAGTGAA-TTATATAAATATAAAGTA-GTACAAATT-GAACCACTA---GGATTAGCACCCACCAGGGCAAAGAGAAGA------------GTGGTG---------------AATAGA------GAAAAAAGAGCAGTG------GGA-------------CTAGGAGCTATG---ATCTTTGGGTTCTTAGGAGCAGCA-GGAAGCACTATGGGC-GCAGCGTCA----TTAACGCTGACGGTACAGGCCAGACAATTATTG-TCT---GGTATAGTGCAACAGCAAAGC---AATTTGCTGAGAGCTATAGAGGCGCAGCAGCAT-ATGTTGCAACTCACAGTCTGGGGCATTAAACAGCTCCAGGCAAGAGTCCTGGCTGTGGAAAGATACCTAAAGGATCAAAAGTTCCTAGGACTTTGGGGCTGCTCTGGAAAAACCATCTGCACCACTAATGTGCCCTGGAACTCCACTTGGAGT---------AACAAATCT---TATGAAGAGATTTGG---------AAC---AACATGACATGGATAGAATGGGAGAAAGAAATTAGCAATTACACAAACAAAATCTATGACCTACTTACAGAATCGCAGAACCAGCAGGAAAGAAATGAAAAGGATTTGTTAGAGTTGGACAAATGGGCAAGTCTGTGGAATTGGTTTGACATATCAAATTGGCTGTGGTATATAAAAATATTTATAATGATAGTAGGAGGGTTAATAGGTTTAAGAATAATTTTTGCTGTGCTTTCTATAGTAAATAGAGTTAGGCAGGGATACTCACCTTTGTCT-TTCCAGACC-CCT-TTCCAC------------CAC---CAGAGG---GAA------CCC---GACAGA-CCCGAAGGAATCGAAGAAGAAGGTGGCGAGCAAGGCAGAGACAGATCCGTGCGATTAGTGAGCGGATTCTTAGCTCTTGCCTGGGACGATCTGCGGAGCCTGTGCCTCTTCAGCTACCACCGCTTGAGAGACTTCATC-TTGATTGCAACGAGGACTGTGGGACTTCTGGG------------CAAGGGACTGAGACGG-GGGTGGGAAGGCCTCAAATATCTGGGGAATCTTCTGGTATATTGGGGTCAGGAACTGAAAACTAGTGCTATCTCTTTGCTTGATGCTATAGCAATAACAATAGCGGGGTGGACAGATAGGGTTATAGAAGTTGCACAAAGAGCTTGGAGAGCTCTTCTCCACATACCTAGAAGAATCAGACAGGGCTTC-GAAAGGGCTTT---GGTA---TAA-
>01_AE.CN.2007.BJOX005000_09_2.HM215367
ATGAG--AGTGAGGGGGATACAGATGAAT---TGGCTAAACTTGTGGAAA------------------------------TGGGGGACTTTGATC------------------------ATT---GGGTTG---GTG---------ATAATTTGT-AGTGCCTCA---------------GACAACTTGTGGGTTACAGTT---TATTATGGG----GTTCCTGTGTGGAGAGATGCAGATACCACCCTATTTTGTGCATCAGATGCCAAAGCACATGAGCCAGAAGCGCACAATATCTGGGCCACACATGCCTGTGTACCCACAGACCCCAACCCACAAGAAATATAC--------------CTGGAA---AATGTAACAGAAAATTTTAACATGTGGAAAAATAACATGGTAGAGCAGATG-CAAGAGGATGTA---ATCAGTTTATGGGATCAAAGTCTAAAGCCATGTGTAAAG------TTA-----ACTCCTCTTTGCGTTACTTTAAATTGTATCAATGCTAACTTGACCCAGAACTCTACCAATGACAAAAAT---------------------------------------------------------------ATAACAGATGAAGTAAACATAGGAAATATAACAGATGAA---GTAAAAAACTGTACTTTC---AACATGACC---ACAGAGATA-AGA---------GGTAAGCAG---------------------------CAGAAGGTCCATGCACTT-TTTTATACGCTTGATATAGTACAA------------------------------------------------------------------------------------------------------------------------------ATGGAAGGGAATGAATCT------------------------------------------------------------------------------------------AGGTTAATAAAT---------------------TGTAATACTTCAGTCATT---AAGCAGGCTTGTCCAAAGATATCCTTTGATCCAATTCCT---------ATACATTATTGTGCTCCAGCTGGTTATGGGATTTTAAAGTGTAAT---GATAAGAAGTTCAATGGAACAGGGCCATGTAAAAATGTC-AGCACAGTACAATGCACACATGGAATTAAACCAGTGGTATCAACTCAATTGCTGTTAAATGGCAGTCTAGCAGAA---GAA---------------------------------GAGATA---ATAATCAGATCTGAGAATCTCACAGACAATGCCAAAACCATAATAGTGCACCTTAAT------AAAACTGTAAAAATCAGTTGTATCAGACCC---TCC---------AACAATACA---AGA---AAAAGTATAAGAATA------------GGA------CCAGGCCAA------ATG---TTC---TATAGA------------ACAGGAGAA-ATAATAGGA---GATATAAGGAAAGCATATTGTAAGATT---AAT---------------------GGAACA--GAATGGAATGAAACTTTA-AATCAG-GTGACT-AAAAAATTAAAA------------GAG-TACTTT------------------AATAAGACA---------------ATAATCTTTCAACCA---------TCC------TCA------GGAGGAGATCTAGAAACT--------------ACAACGCAT-CATTTTAATTGTAGA------GGAGAATTTTTCTATTGCAATACAACAAAATTG----TTTAATAGTACAGCA---------------------------------------------------------------------------------GAGTCTAATACCACTATCATA---------------CTT---CCATGC-AGGATAAAACAAATTGTAAAT---ATGTGGCAGGGA-GTAGGACAA-GCA-ATGTAT------------GCT-CCTCCCATC--AGTGGA---ATAATT---AAT------------------TGTACATCAAATATTACAGGAATACTA---TTA---------ACAAGA---GATGGTGGTAATAAT------------------------------------AATGCAACT---------------------------------------------AATGAAACCTTCAGACCGGTA-GGAGGAAATATAAAGGACAAT---TGGAGAAGTGAA-TTATATAAATATAAAGTA-GTACAAATT-GAACCACTA---GGAATAGCACCTACCAGGGCAAAGAGAAGA------------GTGGTG---------------GAGAGA------GAAAAAAGAGCAGTG------GGA-------------ATAGGAGCTATG---ATCTTTGGGTTCTTAGGAGCAGCA-GGAAGCACTATGGGC-GCAGCGTCA----TTAACGCTGACGGTACAGGCCAGACAATTATTG-TCT---GGTATAGTGCAACAGCAAAGC---AATTTGCTGAGAGCTATAGAGGCGCAGCAGCAT-CTGCTGCAACTCACCGTCTGGGGCATTAAACAGCTCCAGGCAAGAGTCCTGGCTGTGGAAAGATACCTAAAGGATCAAAAGTTCCTAGGACTTTGGGGCTGCTCTGGAAAAACCATCTGCACCACTAATGTGCCCTGGAACTCCACTTGGAGT---------AATAAATCT---TATGAAGAGATTTGG---------AAT---AACATGACATGGATAGAATGGGAGAGAGAAATTAGCAATTACACAAACAAAATCTATGACCTAATTACAGAATCGCAGAGCCAGCAGGAAAGAAATGAAAAGGATTTGTTAGAGTTAGACAAATGGACAAGTCTGTGGAATTGGTTTGAAATAACAAAATGGCTGTGGTATATAAAAATATTTATAATGATAGTAGGAGGGTTAATAGGTTTAAGAATAATTTTTGCTGTGCTTTCTATAGTAAATAGAGTTAGGCAGGGATACTCACCTTTGTCT-TTCCAGACC-CCT-TTCCAT------------CAT---CAGAGG---GAA------CCC---GACAGA-CCCGAAGGAATCGAAGAAGAAGGTGGCGAGCAAGGCAGAGGCAGATCCGTGCGATTAGTGAGCGGATTCTTAGCTCTTGCCTGGGACGATCTACGGAGCCTGTGCCTCTTCAGCTACCGCCGCTTGAGAGACTTCATC-TTGATTGCAACGAGGACTGTGGAACTTCTGGG------------CAAGGGACTGACACGG-GGGTGGGAAGGCCTCAAATATCTGGGGAATCTTCTGTTATATTGGGGTCAGGAACTGAAAACTAGTGCTATCTCTTTGCTTGATACTATAGCAATAACAGTAGCGGGGTGGACAGATAGGGTTATAGAAGTTGCACAAAGAGCTTGGAGAGCTTTTCTCCACATACCTAGAAGAATCAGACAGGGCTTC-GAAAGGGCTTT---GCTA---TAA-
>01_AE.CN.2007.BJOX008000_04_3.HM215371
ATGAG--AGTGAAGGAGACACAGATGAAT---TGGCCAAACTTGTGGAAA------------------------------TGGGGAACTTTGATC------------------------CTT---GGGTTG---GTG---------ATAATGTGT-AGTGCCTCA---------------GACAACTTGTGGGTTACAGTT---TATTATGGA----GTTCCTGTGTGGAGAGATGCAAGTACCACCCTATTTTGTGCATCAGATGCCAAAGCACATGAGACAGAAGTGCACAATGTCTGGGCCACATATGCCTGTGTACCCACAGATCCCAACCCACAAGAAATACCC--------------CTGGAA---AATGTAACAGAAAATTTTAACATGTGGAAAAATGACATGGTAGAGCAGATG-CAGGAGGATGTA---ATCAGTTTATGGGATCAAAGTCTAAAGCCATGTGTAAAG------TTA-----ACTCCTCTCTGTGTTACTTTAAATTGTACCAATGCTAATTTGACCAATATCAACGCGAACACT---------------------------------------------------------------------------ACCTCTAGCACAATAGGAAATGTAACAGATGAA---GTAAAAAACTGTACTTTT---AATATGACC---ACAGTACTA-ACA---------GATAAGAAG---------------------------CAGAAGGTCCATGCACTT-TTTTATAAGCTTGATATAGTACCA------------------------------------------------------------------------------------------------------------------------------ATTAAAGATAACCAGACT---------------------------------------------------------------------AGT---GGTGAG---TAT---AGGTTAATAAAT---------------------TGCAATACTTCAGTCATT---AAGCAGGCTTGTCCAAAGATATCCTTTGATCCAATTCCT---------ATACATTATTGCACTCCAGCTGGTTATGCGATTTTAAAGTGTAAT---GATAAGAATTTCAATGGGACAGGGCCATGTAATAATGTC-AGCTCAGTACAATGCACACATGGAATTAAGCCAGTGGTGTCAACTCAATTATTGTTAAATGGCAGTCTAGCAGAA---GAA---------------------------------GAGATA---ATAATTAGCTCTGAAAATCTCACAAACAATGCCAAAACCATAATAGTGCACCTTAAT------AAAACTGTAGAAATCAATTGTACCAGACCC---TCC---------AACAATACA---AGA---GAAAGTATAAATATA------------GGA------CCAGGACGA------GCA---TTC---TATAGA------------ACAGGAGAC-ATAGTAGGA---GATATAAGACAAGCATTTTGTGAGATT---AAT---------------------GGGAAA--AAATGGAATGAAACTTTA-AGACAG-GTAGCT-GAAAAATTAAAA------------AAG-CACTTT------------------AATAAGACA---------------ATAAAATTCCAGCCA---------CCC------TCA------GGGGGAGATCTAGAAATT--------------ACAATGCAT-CATTTTAATTGTAGA------GGGGAATTTTTCTATTGCAATACAACAAAGCTG----TTCAATGGTACTGAGATAAAA------------------------------------------------------------------AATGAGACCATGACAAATGGCACTATCATA---------------CTT---CCATGC-AGGATAAAGCAAATTATAAAC---ATGTGGCAAGGA-GCAGGACAA-GCA-ATGTAT------------GCT-CCTCCCATC--AGTGGA---ATAATT---AAT------------------TGTGTATCAAATATTACAGGAATACTA---TTG---------ACAAGA---GATGGTGAT------------------------------------------AATAATACT---------------------------------------------ACCGAGACTTTCAGACCTGGA-GGAGGAAATATAAAGGACAAT---TGGAGAAGTGAA-TTATATAAATATAAAGTA-GTACAAATA-GAACCACTA---GGAGTAGCACCCACCAGGGCAAAGAGAAGA------------GTGGTG---------------GATAGA------GAAAAAAGAGCAGTG------GGA-------------ATAGGAGCTATG---ATCTTTGGGTTCTTGGGAGCAGCA-GGAAGCACTATGGGC-GCGGCGTCA----ATAACGCTGACGGTACAGGCCAGACAATTATTG-TCT---GGTATAGTGCAGCAGCAAAGC---AATTTGCTGAGGGCTATAGAGGCGCAGCAGCAT-ATGTTGCAACTCACAGTCTGGGGCATTAAACAGCTCCAGGCAAGAATCCTGGCTGTGGAAAGATACCTAAAGGATCAAAAGTTCCTAGGACTTTGGGGCTGCTCTGGCAAAATCATCTGCACCACTGCTGTGCCCTGGAACTCCTCTTGGAGT---------AATAAATCT---TATGATGAGATTTGG---------AAC---AACATGACATGGATAGAATGGGAGAGAGAAATTAGCAATTACACAAACCAAATATATGATATACTTACAAAATCGCAGGACCAGCAGGACAGAAATGAAAAAGAACTGTTAGAACTTGATAAATGGGCAAGTCTGTGGAATTGGTTTGACATAACAAAATGGCTGTGGTATATAAAAATATTCATAATGATAGTAGGAGGTTTAATAGGTTTAAGAATAGTTTTTGCTGTGTTGTCTATAGTAAATAGAGTTAGGCAGGGATACTCACCTTTGTCT-TCCCAGACC-CCC-TCCCAT------------CAT---CAGAGG---GAA------CCC---GACAGA-CCCGAAAGAATCGAAGAAGGAGGTGGCGAGCAAGACAGAGACAGATCCGTGCGATTAGTGAGCGGATTTTTAGCACTTATCTGGGAGGACCTCCGGAGCCTGTGCCTCTTCAGCTACCACCGCTTGAGAGACTTCAGC-TTGATTGCAGCGAGGACTGTGGAACTTCTGGGACGCAGCAGTCTCAAGGGACTGAGACGG-GGGTGGGAAGGCCTCAAATATCTGGGGAACCTTCTGTTATATTGGCTTCAGGAACTAAAAATTAGTGCTACTTCTTTGTTTGATGCTATAGCAATAGCAGTAGCAGGGTGGACAGATAGGGTTATAGAAGTAGCACAAGGAGCTTGGAGAGCCTTTCTTCACATACCTACTAGAATCAGACAGGGCTTA-GAAAGGGCTTT---GCTA---TAA-
>01_AE.CN.2007.BJOX009000_02_4.HM215372
ATGAG--AGTGAGGGAGACACAGATGAAT---TTGCCAAACTTGTGGAAA------------------------------TGGGGGATTTTGATC------------------------ATT---GGGTTG---GTG---------ATAACTTGT-AGTGCCTCA---------------AATAACTTGTGGGTTACAGTT---TATTATGGG----GTTCCTGTGTGGAGAGATGCAGATACCACCCTATTTTGTGCATCAGATGCTAAAGCACATGAGACAGAAGTGCACAATGTCTGGGCCACACATGCCTGTGTACCCACAGACCCCAACCCACAAGAAATGCCC--------------CTGGAA---AACGTAACAGAAAATTTTAACATGTGGAAAAATAACATGGTAGAGCAGATG-CAAGAGGATGTG---ATCAGTTTATGGGATCAAAGTCTAAAGCCATGTGTAAAG------TTA-----ACTCCTCTTTGCGTTACTTTAAATTGTACCACTGCTAATTTGATCCATAACATAACCACT------------------------------------------------------------------------------AACAACAGTAGCATAGGAAATATAACAGATGAA---GTAAAAAACTGTACTTTT---AACATGACC---ACAGAAATA-AGA---------GATAAGCAG---------------------------CAGAAGGTCCATGCACTT-TTTTATAAGCTTGATATAGTACAC------------------------------------------------------------------------------------------------------------------------------ATGGGAGGGAATGGTAGT------------------------------------------------------------------------------GAA---TAT---AGGTTAATAAAT---------------------TGTAATACTTCAGTCATT---AAGCAGGCTTGTCCAAAGATATCCTTTGATCCAATTCCT---------ATACATTATTGTACTCCAGCTGGTTATGCGATTTTAAAGTGTAAT---GATAAGAACTTCAATGGGACAGGGCCATGTAAAAATGTC-AGCACAGTACAATGCACACATGGAATTAAACCAGTGGTATCAACTCAATTGCTGTTAAATGGCAGTCTAGCAGAA---GAA---------------------------------GAGATA---ATAATCAGATCTGAGAATCTCACAGACAATACCAAAAACATAATAGTGCACCTTAAT------AAATCTGTAACAATCAATTGCACCAGACCC---TCC---------AACAATACA---AGA---ACAAGTATAAGAATA------------GGA------CCAGGCCAA------ATG---TTC---TATAGA------------ACAGGAGAC-ATAATAGGA---GATATAAGGAAAGCATATTGTGAGATT---AAT---------------------GGAACA--GAATGGAACGAAACTTTA-AATCAG-GTAACT-AAAAAATTAAAA------------GAG-CACTTTAAT---------------AATAGGACA---------------ATAATCTTTCAACCA---------CCC------TCA------GGAGGAGATCTAGAAACT--------------ACGATGCAT-CATTTTAATTGTAGA------GGGGAATTTTTCTATTGCAATACAACAAAATTG----TTTAATAGTACAAGCAATGGA------------------------------------------------------------------ACCATGGAGGGGCTTAATACCACTATCATA---------------CTT---CCATGC-AGGATAAAGCAAATTGTAAAT---ATGTGGCAGGGA-GTAGGACAA-GCA-ATGTAT------------GCT-CCTCCCATC--AGTGGA---GTAATT---AAT------------------TGTGTATCAAATATTACAGGAATACTA---TTA---------ACAAGA---GATGGTGGTGATATT------------------------------------AATGCATCT---------------------------------------------AACGAAACCTTCAGACCGGGA-GGGGGAAATATGAAGGACAAT---TGGAGAAATGAA-TTATATAAATATAAAGTA-GTACAAATT-GAACCGCTA---GGAATAGCACCCACCAGGGCAAGGAGAAGA------------GTGGTG---------------GATAGA------GAAAAAAGAGCAGTG------ACA-------------ATAGGAGCTATG---ATCTTTGGGTTCTTAGGAGCAGCA-GGAAGCACTATGGGC-GCAGCGTCA----TTAACGCTGACGGTACAGGCCAGACAATTATTG-TCT---GGTATAGTGCAACAGCAAAGC---AATTTGCTGAGAGCAATAGAGGCGCAGCAGCAT-CTGTTGCAACTCACAGTCTGGGGCATTAAACAGCTCCAGGCAAGAGTCCTGGCTGTGGAAAGATACCTAAAGGATCAAAAGTTCCTAGGACTTTGGGGCTGCTCTGGAAAAATCATCTGCACCACTAATGTGCCCTGGAACTCCTCTTGGAGT---------AATAAATCT---TATGAAGAGATTTGG---------AGC---AACATGACATGGATAGAATGGGAGAAAGAAATTAGCAATTACACAGACAAAATCTATGACCTACTTATGAAATCGCAGGACCAGCAGGAGAGAAATGAAAAGGATTTGTTAGAATTGGACAAATGGGCAAGTCTGTGGAATTGGTTTGACATAACAAAATGGCTGTGGTATATAAAAATATTCATAATGATAGTAGGAGGGTTAATAGGTTTAAGAATAATTTTTGCTGTGCTTTCTATAGTAAATAGAGTTAGGCAGGGATACTCACCTTTGTCT-TTCCAGACC-CCT-TTCCAT------------CAT---CAGAGG---GAA------CCC---GACAGG-CCCGAAGGAATCGAAGAAGAAGGTGGCGAGCAAGGCAGAGACAGATCAGTGCGCTTAGTCAGCGGATTCTTAGCTCTTGCTTGGGACGATCTACGGAGCCTGTGCCTCTTCAGCTACCACCGCTTGAGAGACTTCATC-TTGATTGCAGCGAGGACTGTGGAACTTCTGGG------------CAAGGGACTGAGACGG-GGGTGGGAAGGCCTCAAATATCTGGGGAATCTTCTGTTATATTGGGGTCAGGAACTGAAAACTAGTGCTATCTCTTTGTTTGATGCTATAGCAATAACAACAGCGGGGTGGACAGATAGGGTTATAGAAGTTGCACAAAGAGCTTTGAGAGCTCTTCTCCACATACCTAGAAGAATCAGACAGGGCTTC-GAAAGGGCTTT---GCTA---TAA-
>01_AE.CN.2007.BJOX010000_06_2.HM215373
ATGAG--AGTGAGGGGGATACAGATGAAT---TGGCCACACTTGTGGAAA------------------------------TGGGGGACTTTGATC------------------------ATT---GGGTTG---GTG---------ATAATTTGT-AGTGCCTCA---------------GACAACTTGTGGGTTACAGTT---TATTATGGG----GTTCCTGTGTGGAGAGATGCAGATACCACCCTATTTTGTGCATCAGATGCCAAAGCACATGAGACAGAAGTGCACAATGTCTGGGCCACACATGCCTGTGTACCCACAGACCCCAACCCACAAGAAATACAC--------------CTGGAA---AATGTAACAGAAAATTTTAACATGTGGAAAAATAACATGGTAGAGCAGATG-CAAGAGGATGTA---ATCAGCTTATGGGATCAAAGTCTAAAGCCATGTGTAAAG------TTA-----ACTCCTCTTTGCGTGACTTTAAATTGTACCAATGCTAATTGGACCCATAACTCTACCAATGACAAAAATAGC---------------------------------------------------------ACAGAAAATATAATAAGAAATATAGGAAATATAACAGATGAA---GTAAAAAACTGTACTTTC---AACATGACC---ACAGAGATA-AGA---------GGTAAACAG---------------------------CAGAAGGTCCATGCACTT-TTTTATACGCTTGATATAGTACAA------------------------------------------------------------------------------------------------------------------------------ATGGGAGGGAATGGTAGT------------------------------------------------------------------------------GAA---TAT---AGGTTAATAAAT---------------------TGTAATACTTCAGTTATC---AAGCAGGCTTGCCCAAAGATATCCTTTGATCCAATTCCT---------ATACATTATTGTACTCCAGCTGGTTATGCGATTTTAAAGTGTAAT---GATAAGAAGTTCAATGGAACAGGGCCATGTAAAAATGTC-AGCACAGTACAATGCACACATGGGATTAAACCAGTGGTATCAACTCAATTGCTATTAAATGGCAGTCTAGCAGAA---GAA---------------------------------GAGATA---ATAATCAGATCTGAGAATCTCACAGACAATGCCAAAAACATAATAGTGCACCTTAAT------AAAACTGTAAAAATCAATTGTATCAGACCC---TCC---------AACAATACA---AGA---ACAAGTACAAGAATA------------GGA------CCAGGCCAA------GTG---TTC---TATAGA------------ACAGGAGAA-ATAATAGGA---GATATAAGGAAAGCATATTGTAAGATT---AAT---------------------GCAACA--GAATGGAATGAAACTTTA-AAACAG-GTAGCT-AAGAAATTAAAA------------GAA-CACTTT------------------AATAAGACA---------------ATAATCTTTCAACCA---------TCC------TCA------GGAGGAGATCTAGAAACT--------------ACAACGCAT-CATTTTAATTGTAGA------GGGGAATTTTTCTATTGCAATACAACAAAATTG----TTTAATAGTACAGAAAATGGA------------------------------------------------------------------ACCAGGGAGGGGGTTAATACCACTATCATA---------------CTT---CCATGC-AGGATAAAGCAAATTGTAAAT---ATGTGGCAGGGA-GTAGGACAA-GCA-ATGTAT------------GCT-CCTCCCATC--AGTGGA---ACAATT---AAT------------------TGTACATCAAATATTACAGGAATACTA---TTA---------ACAAGA---GATGGTGGTAATATT------------------------------------AGTGCAACT---------------------------------------------AACGAAACCTTCAGACCGGCA-GGAGGAAATATAAAGGACAAT---TGGAGAAGTGAA-TTATATAAATATAAAATA-GTACAAATT-GAACCACTA---GGAATAGCACCCACCAGGGCAAAGAGAAGA------------GTGGTG---------------GATAGA------GAAAAAAGAGCAGTG------GGA-------------ATAGGAGCTATG---ATCTTTGGGTTCTTAGGAGCAGCA-GGAAGCACTATGGGC-GCAGCGTCA----TTAACGCTGACGGTACAGGCCAGGCAATTATTG-TCT---GGTATAGTGCAACAGCAAAGC---AATTTGCTGAGAGCTATAGAGGCGCAGCAGCAT-CTGTTGCAACTCACAGTCTGGGGCATTAAACAGCTCCAGGCAAGAGTCCTGGCTGTGGAAAGATACCTAAAGGATCAAAAGTTCCTAGGACTTTGGGGCTGCTCTGGAAAAACCATCTGCACCACTAATGTGCCCTGGAACTCCACCTGGAGT---------AATAAATCT---TATGAAGAGATTTGG---------AAC---AACATGACATGGATAGAATGGGAAAAAGAAATTAGCAATTACACAAACAAAATCTATGGACTACTTACGGAATCGCAGAACCAGCAGGAAATAAATGAAAAGGATTTGTTAGAGTTAGACAAATGGGCAAGTCTGTGGAATTGGTTTGACATAACAAAATGGCTGTGGTATATAAAAATATTTATAATAATAGTAGGAGGGTTAATAGGTTTAAGAATAATTTTTGCTGTGCTTTCTATAGTAAATAGAGTTAGGCAGGGATACTCACCTTTGTCT-CTCCAGACC-CCT-TTCCAT------------CAT---CAGAGG---GAA------CCC---GACAGG-CCCGAAGGAATCGAAGAAGAAGGTGGCGAGCAAGGCAGAGACAGATCCGTGAGATTAGTGGGCGGATTCTTAGCTCTTGCCTGGGACGATCTACGGAGCCTGTGCCTCTTCAGCTACCGCCGCTTGAGAGACTTAATC-TTGATTGCAACGAGGACTGTGGAACTTCTGGG------------CAAGGGACTGATACGG-GGGTGGGAAGGCCTCAAATATCTGGGGAATCTTCTGTTATATTGGGGTCAGGAACTGAAAACTAGTGCTATCTCTTTGCTTGATACTGCAGCAATAACAATAGCGGGGTGGACAGATAGGGTTATAGAAGTTGCACAAAGAGCTTGGAGAGCTCTTCTCCACATACCTAGAAGAATCAGACAGGGCTTC-GAAAGGGCTTT---GCTA---TAA-
>01_AE.CN.2007.BJOX012000_04_1.HM215376
ATGAG--AGTGAAGGGGACACAGATGAAT---TGGCCAAGCTTGTGGAAA------------------------------TGGGGGACTTTGATC------------------------CTT---GGGTTG---GTG---------ATGATGTGT-AGTGCCTCA---------------GACAACTTGTGGGTTACAGTT---TATTATGGA----GTTCCGGTGTGGAGAGATGCAGACACCACCCTATTTTGTGCATCAGATGCCAAAGCACATGACCCAGAAGTGCACAATGTCTGGGCCACATATGCCTGTGTACCCACAGATCCCAACCCACAAGAAATACCC--------------CTGGAA---AATGTAACAGAAAATTTTAATATGTGGAAAAATAACATGGTAGAGCAGATG-CAGGAGGATGTA---ATCAGTTTATGGGATCAAAGTCTAAAGCCATGTGTAAAG------TTA-----ACTCCTCTCTGCGTTACTTTAAATTGTAGCAATGCTAATTTGACCCAGATCAATGGGACCTTT---------------------------------------------------------------------------GCCTCTAACGGAATAGGAAATATAACAGATGAA---GTAAAAAACTGTACTTTT---AATATGACC---ACATTACTA-ACA---------GATAAGAAG---------------------------CAGAAGGTCTTTGCACTT-TTTTATAAGCTTGATATAGTACCA------------------------------------------------------------------------------------------------------------------------------ATTAATGATAACAGTAAT---------------------------------------------------------------AGTAGTAGT---AGTGAG---TAT---AGGTTAATAAAT---------------------TGTAATACTTCAGTCATT---AAGCAGGCTTGTCCAAAGATATCCTTTGATCCAATTCCT---------ATACATTATTGTACTCCAGCTGGTTATGCGCTTCTAAAGTGTAAT---GATAAGAATTTCAATGGGACAGGGCCATGTAAAAATGTC-AGCTCAGTACAATGCACACATGGAATTAAGCCAGTGGTATCAACTCAATTACTGTTAAATGGCAGTCTAGCAGAA---GAA---------------------------------GAGATA---ATAATCAGATCTGAAAATCTCACAAACAATGCCAAAACCATAATAGTACACCTTAAT------AAAGCTGTAGAAATTAATTGTACCAGACCC---TCC---------AACAACACA---AGA---AAAAGTATAAATATA------------GGA------CCAGGACAA------GCA---TTT---TATCAG------------ACAGGAGAC-ATAATAGGA---GATATAAGACAAGCATACTGTGAGCTT---AAT---------------------GGAACA--CAATGGAATGAAACTTTA-AGACAG-GTAACT-GAAAAATTAAAA------------GAG-CACTTTACT---------------AATAGGACA---------------ATAACATTCCAGCCA---------CCC------TCA------GGGGGAGATCTAGAAATT--------------ACAATGCAT-CATTTTAATTGTAGA------GGGGAATTTTTCTATTGCAATACAACAAAGCTG----TTCAATAGTACTTGGACAGGAAATGAT------------------------------------------------------ACCATAAAGAGAGGTAATAATAGTGACACTATCATA---------------CTT---CCATGC-AGGATAAAGCAAATTATAAAC---ATGTGGCAAGGA-GCGGGACAA-GCA-ATGTAT------------GCT-CCTCCCATC--AGAGGA---GTAATT---AAA------------------TGTGTATCAAATATTACAGGAATACTA---TTG---------ACAAGA---GATGGTGGTAATAATAATAAT------------------------------AATGATAGC------------------------------------------------GAGATCTTCAGACCTGGA-GGAGGAAATATAAAGGACAAT---TGGAGAAGTGAA-TTATATAAATATAAAGTA-GTACAAATA-GAACCACTA---GGAGTAGCACCCACCAAGGCAAAGAGAAGA------------GTGGTG---------------GAGAGA------GAAAAAAGAGCAGTG------GAA-------------ATAGGAGCTATG---ATCTTTGGGTTCTTAGGAGCAGCA-GGAAGCACTATGGGC-GCGGCGTCA----ATAACGCTGACGGCACAGGCCAGACAATTATTG-TCT---GGTATAGTGCAACAGCAAAGC---AATTTGCTGAGGGCTATAGAGGCGCAGCAGCAT-ATGTTGCAACTCACAGTCTGGGGCATTAAACAGCTCCAGGCAAGAGTCCTGGCTGTGGAAAGATACCTAAAAGATCAAAAGTTCCTAGGACTTTGGGGCTGCTCTGGCAAAATCATCTGCACCACTGCTGTGCCCTGGAACTCCTCTTGGAGT---------AATAAATCT---TATGACGAGATTTGG---------AAC---AACATGACATGGATAGAATGGGAGAGAGAAATTAGCAATTACACAAGCACAATATATGAAATACTTGCAGAATCGCAGGACCAGCAGGACAAAAATGAAAAGGAGTTGTTAGAATTGGATAAATGGGCAAGTCTGTGGAGTTGGTTTGACATAACAAACTGGCTGTGGTATATAAGAATATTCATAATAATAGTAGGAGGTTTAATAGGTTTAAGGATAATTTTTGCTGTGTTTTCTATAGTAAATAGAGTTAGGCAGGGATACTCACCTTTGTCT-TTCCAGACC-CCC-CCCCAT------------CAT---CAGAGG---GAA------CCC---GACAGG-CCCGGAAGAATCGAAGAAGAAGGTGGCGAGCAAGACAGAGACAGATCGGTGCGATTAGTGAGCGGATTCTTATCTCTTGTCTGGGACGACCTCCGGAGCCTGTGCCTCTTCAGCTACCACCGCTTGAGAGACTTCAGC-TTGATTGCAACGAGGACTGTGGAACTTCTGGGACGCAACAGTCTCAAGGGACTGAGACAG-GGGTGGGAAGGCCTCAAATATCTGGGGAACCTTCTGGTATATTGGGGTCAGGAACTAAAAATTAGTGCTATTTCTCTGGTTGATGCTTTAGCAATAGCAGTAGCAAGGGGGACAGATAGGGTTATAGAAGTAGCACAAGGAGCTTGGAGAGCTGTTCTCCACATACCTAGGAGAATCAGACAGGGCTTA-GAAAGGGCTTT---GCTA---TAA-
>01_AE.CN.2007.BJOX015000_11_5.HM215377
ATGAG--AGTGAGGGGGATACAGATGAAT---TGGCCACACTTGTGGAAA------------------------------TGGGGGATTTTGATC------------------------ATT---GGGTTG---GTG---------ATAACTTGT-AGTGCCTCA---------------AACAACTTGTGGGTTACAGTT---TATTATGGG----GTTCCTGTGTGGAGAGATGCAGATACCACCCTATTTTGTGCATCAGATGCCAAAGCACATATGACAGAAGTGCACAATGTCTGGGCTACACATGCCTGTGTACCCACAGACCCCAACCCACAAGAAATACCC--------------CTGGAA---AATGTAACAGAAAATTTTAACATGTGGAAAAATAACATGGTAGAGCAGATG-CAAGAGGATGTA---ATCAGTTTATGGGATCAAAGTCTAAAGCCATGTGTAAAG------TTA-----ACTCCTCTTTGCGTTACTTTAAATTGTACCAATGCTAATTTGAACCATAATTTGACCCATAACATA------------------------------------------------------------------ACCTATGGCAACAATAACATAGGAAATATAACAGATGAA---GTGAAAAACTGTACTTTT---AACATGACC---ACAGAGATA-AGA---------GGTAAGCAG---------------------------CAGAAGGTCCATGCACTT-TTTTATGCGCTTGATATAGTACAC------------------------------------------------------------------------------------------------------------------------------ATGGGAGAGAATGGTAGT------------------------------------------------------------------------------GAA---TAT---AGGTTAATAAGT---------------------TGTAATACTTCAGTCATT---AAGCAGGCTTGTCCAAAGATATCCTTTGATCCAATTCCT---------ATACATTATTGTGCTCCAGCTGGTTATGCGATTTTAAAGTGTAAT---GATAAGAAGTTCAATGGGACAGGGCCATGTAAAAATGTC-AGCACAGTACAATGCACACATGGAATTAAACCAGTGGTATCAACTCAATTGCTGTTAAATGGTAGTCTAGCAGAA---GAA---------------------------------GAGATA---ATAATCAGATCTGAGAATCTCACAAACAATGTCAAAACCATAATAGTGCAATTTAAT------AAATCTGTAAGCATCAATTGTACCAGACCC---TCC---------AACAATACA---AGA---ACAAGTGTAAGAATA------------GGA------CCAGGCCAA------ATG---TTC---TATAGA------------ACAGGAGAC-ATAATAGGA---GATATAAGGAAAGCATATTGTGAGATT---AAT---------------------GGAACA--GAATGGAATGAAACTTTA-AATCAG-GTAACT-GAAAAATTAAAA------------GAG-CACTTTAAA---------------AATAAGACA---------------ATAGTCTTTCAACCA---------CCC------TCA------GGAGGAGATCTAGAAACT--------------ACAATGCAT-CATTTTAATTGTAGA------GGGGAATTTTTCTATTGCAATACAACAAAATTG----TTTAATAGTACAGAAAATGGA------------------------------------------------------------------ACCATGGAGGGGCGTAATACCACTATCATA---------------CTT---CCATGC-AAGATAAAGCAAATTGTAAAT---ATGTGGCAGGGA-GTAGGACAA-ACA-ATGTAT------------GCT-CCTCCCATC--AGTGGA---ATAATT---AGT------------------TGTACATCAAATATTACAGGAATACTA---TTA---------ACAAGA---GATGGTGGTAGTGGTGAT---------------------------------AATGCAACC------------------------------------------------GAAACCTTCAGACCGGGA-GGAGGAAATATAAAGGACAAT---TGGAGAAGTGAA-TTATATAAATATAAAGTA-GTACAAATT-GAACCACTA---GGAATAGCACCCACCAGGGCAAAGAGAAGA------------GTGGTG---------------GATAGA------GAAAAAAGAGCAGTG------GGA-------------ATAGGAGCTATG---ATCTTTGGGTTCTTAGGAGCAGCA-GGAAGCACTATGGGC-GCAGCGTCA----ATAACGCTGACGGTACAGGCCAGACAATTATTG-TCT---GGTATAGTGCAACAGCAAAGC---AATTTGCTGAGAGCTATAGAGGCGCAGCAGCAT-CTGTTGCAACTCACAGTCTGGGGCATTAAACAGCTCCAGGCAAGAGTCCTGGCTGTGGAAAGATACCTAAAGGATCAAAAGTTCCTAGGACTTTGGGGCTGCTCTGGAAAAATCATCTGCACCACTAATGTGCCCTGGAACTCCACTTGGAGT---------AATAAATCT---TATGAAGAGATTTGG---------AAC---AACATGACATGGATAGAGTGGGAGAAAGAAATTAGCAATTACACAAACAAAATCCATGACCTACTTACGGAATCGCAGAACCAGCAGGAAAGGAATGAAAAGGATTTGTTAGAGTTGGACAAATGGGCAAGTCTGTGGAATTGGTTTGACATAACAAAATGGCTGTGGTATATAAAAATATTTATAATGATAGTAGGAGGGTTAATAGGTTTAAGAATAATTTTTGCTGTGCTTTCTATAGTAAATAGAGTTAGGCAGGGATACTCACCTTTGTCT-TTCCAGACC-CCT-TTCCAT------------CAG---CAGAGG---GAA------CCC---GACAGG-CCCGAAGGAACCGAAGAAGAAGGTGGCGAGCAAGGCAGAGACAGATCAGTGCGATTAGTGAGCGGATTCTTAGCTCTTGCCTGGGACGATCTACGGAACCTGTGCCTCTTCAGCTACCACCGCTTGAGAGACTTCGTC-TTGATTGCAACGAGGACTGTGGAACTTCTGGG------------CAAGGGACTGAGACGG-GGGTGGGAGAGCCTCAAATATCTGGGGAATCTTCTGTTGTATTGGGGTCAGGAACTGAAAACTAGTGCTATCTCTTTGCTTGATGCTATAGCAATAACAACAGCGGGGTGGACAGATAGGGTTATAGAAGTTGCACAAGGAGCTTGGAGAGCTCTTCTCCACATACCTAGAAGAATCAGGCAGGGCTTG-GAAAGGGCTTT---ACTA---TAA-
>01_AE.CN.2007.BJOX017000_07_1.HM215378
ATGAG--AGTGAAGGAGACACAGATGAAT---TGGCCAAACTTGTGGAAA------------------------------TGGGGGACTTTGATC------------------------CTT---GGGTTG---GTG---------ATCATGTGT-AGTGCCTCA---------------GACAACTTGTGGGTTACAGTT---TATTATGGA----GTACCTGTGTGGAGAGATGCAGATACCACCCTATTTTGTGCATCAGATGCCAAAGCACATGAGACAGAAGTGCACAATGTCTGGGCCACATATGCCTGTGTACCCACAGATCCCAACCCACAAGAAATACCC--------------ATGGAA---AATGTGACAGAAAATTTTAACATGTGGAAAAATAACATGGTAGAGCAAATG-CAGGAGGATGTA---ATCAGTTTATGGGATCAAAGTCTAAAGCCATGTGTAAAG------TTA-----ACTCCTCTCTGCGTTACTTTAAATTGTACCAATGCTAATTTGACCAAGATCAACAGTACTACCAAT---------------------------------------------------------------------ATCTGGCCTGACAAAATAGGAAATATAACAGATGAA---GTAAGAAACTGTTCTTTT---AATATGACC---ACATTACTA-ACA---------GATAAGAAG---------------------------CAAAAGGTCCATGCACTT-TTTTATAAGCTTGATGTAGTACCA---------------------------------------------------------------------------------------------------------------------------ATTAATAGAGATAATAATAGT---------------------------------------------------------------------ACT---AGTGAG---TAT---AGGTTAATAAAT---------------------TGTAATACTTCAGTCATT---AAGCAGGCTTGTCCAAAGATATCCTTTGATCCAATTCCT---------ATACATTATTGTACTCCAGCTGGTTATGCGATTTTAAAGTGTAAT---GATAAGAATTTCAATGGGACAGGGCCATGTAAAAATGTC-AGCTCAGTACAATGCACACATGGAATTAAGCCAGTGGTATCAACTCAATTACTGTTAAATGGCAGTCTAGCAGAA---GAA---------------------------------GAGATA---ATAATCAGATCTGAAAATCTCACAAATAATGCCAAAAACATAATAGTGCACCTTAAT------AAATCTGTAGAAATCAATTGTGCCAGACCC---TCC---------AACAATACA---AGA---ACAAGTATAAGTATA------------GGA------CCAGGACGA------GCA---TTC---TATAGA------------ACAGGAGAC-ATAACAGGA---GATATAAGACAAGCATATTGTAAAATT---AAT---------------------GGAACA--AAATGGAAGGAAACTTTA-AGACAG-GTAGCT-AAAAAATTAAAA------------GAG-CACTTT------------------AATGATACA---------------ATAAGATTCCAGCCA---------CAC------TCA------GGAGGAGATCCAGAAATT--------------ACAATGCAT-CATTTTAATTGTAGA------GGGGAATTTTTCTATTGCGATACAACAAGACTG----TTCAATAGTACTTGGACAGGAAATGAA------------------------------------------------------ACCATGGAAATGGGTAATGACAATGACACTATCATA---------------TTT---CCATGC-AGGATAAAGCAAATTATAAAC---ATGTGGCAAGGA-GCAGGACAA-GCA-ATGTAT------------GCT-CCTCCCATC--AGTGGA---ATAATT---AAC------------------TGTGTATCAAATATTACAGGAATACTA---TTG---------ACAAGA---GATGGAGGTCAT---------------------------------------AATATGACT---------------------------------------------AACGAGACCTTCAGACCTGGA-GGAGGAAATATAAAGGACAAT---TGGAGAAGTGAA-TTATATAAATATAAAGTA-GTACAAATT-GAACCACTA---GGAGTAGCACCCACCAAGGCAAAGAGAAGA------------GTGGTG---------------GACAGA------GAAAAAAGAGCAGTA------GGA-------------ATAGGAGCTATG---ATCTTTGGGTTCTTAGGAGCAGCA-GGAAGCACTATGGGC-GCGGCGTCA----ATAACGCTGACGGTACAGGCCAGACAGTTATTG-TCT---GGTATAGTGCAACAGCAAAGC---AATTTGCTGAGGGCTATAGAGGCGCAGCAGCAT-ATGTTGCAACTCACAGTCTGGGGCATTAAACAGCTCCAGGCAAGAATCCTGGCTGTGGAAAGATACCTAAAGGATCAACAGTTCCTAGGACTTTGGGGCTGCTCTGGCAAAATCATCTGCACCACTGCTGTGCCCTGGAATTCCTCTTGGAGT---------AATAAATCT---TTTGAAGAGATTTGG---------GAC---AATATGACATGGATAGAATGGGAGAGAGAAATTGGCAATTACACAAACCAAATATATGAAATACTTACAAAATCGCAGGACCAGCAGGACAGAAATGAAAAGGAGCTGTTAGAATTGGATAAATGGACAAGTCTGTGGAGTTGGTTTAAAATAACAAATTGGCTGTGGTATATAAAAATATTTATAATGATAGTAGGAGGTTTAATAGGTTTAAGAATAATTTTTGCTGTGCTTTCTATAGTAAATAGAGTTAGGCAGGGATACTCACCTTTGTCT-TTCCAGACC-CCT-TCCCAT------------CAT---CAGAGG---GAA------CCC---GACAGG-CCCGAAAGAACCGAAGAAGGAGGTGGCGAGCAAGACAGAGACAGATCCGTGCGCTTAGTGAGCGGATTCTTAGCACTTGTCTGGGACGATCTCCGGAGCCTGTGCCTCTTCAGCTACCACCGCTTGAGAGACTTCATC-TTGATTGCAGCGAGGACTGTGGAACTTCTGGG------------CAAGGGACTGAGACGG-GGGTGGGAAGGCCTCAAATATTTGGGGAACCTTCTGATATATTGGGGCCAGGAACTGAAAACTAGTGCTATTTCTTTGTATGATGTTGTAGCAATAGCAGTAGCAGGGTGGACAGATAGGGTTATAGAAGTAGCACAAAGAGCTTGGAGAGCAGTTCTTCACATACCTAGGAGAATCAGACAGGGCTTA-GAAAGGGCTTT---GCAA---TAA-
>01_AE.CN.2007.BJOX018000_02_3.HM215379
ATGAG--AGTGAGGGGGATACAGATGAAT---TGGCCAAACTTGTGGAGA------------------------------TGGGGGATTTTGATC------------------------ATT---GGGTTG---GTG---------ATAACTTGT-AGTGCCTCA---------------AACAACTTGTGGGTTACAGTC---TATTATGGG----GTTCCTGTGTGGAGAGATGCAGATACCACCCTATTTTGTGCATCAGATGCCAAAGCACATGTGCCAGAAGCGCACAATGTCTGGGCTACACATGCCTGTGTACCCACAGACCCCAACCCACAAGAAATACCC--------------CTGGAA---AATGTAACAGAAAATTTTAACATGTGGAAAAATAACATGGTAGAGCAGATG-CAAGAGGATGTA---ATCAGTTTATGGGATCAAAGTCTAAAGCCATGTGTAAAG------TTA-----ACTCCTCTTTGCGTTACTTTAAATTGTACCAAGGCTAATTTGACCCATAACACAACCAATGACAAAAATGGCACA---------------------------------------------------GGAAATATAACAGATGAAGTAAAAATAGGAAATATAACAGATGAA---GTAAAAAACTGTACTTTT---AACATGACC---ACAGAGATA-AGA---------GATAAGCAG---------------------------CAGAAGGTCCATGCACTT-TTTTATGCGCTTGATATAGTACAA------------------------------------------------------------------------------------------------------------------------------ATGAAAGAAAATGGTAGT------------------------------------------------------------------------------GAA---TAT---AGGTTAATAAGT---------------------TGTAATACTTCAGTCATT---AAGCAGGCTTGTCCAAAGATATCCTTTGATCCAATTCCT---------ATACATTATTGTGCTCCAGCTGGTTATGCGATTTTAAAGTGTAAT---GATAAGAAGTTCAATGGGACAGGGCCATGTAAAAATGTC-AGCACAGTACAATGCACACATGGAATTAAACCAGTGGTATCAACTCAATTGCTGTTAAATGGCAGTCTAGCAGAA---GAA---------------------------------GAGATA---ATAATCAGATCTGAGAATCTCACAAACAATGCCAAAAACATAATAGTGCACCTTAAT------AAATCTGTAAGCATCAGTTGTACCAGACCC---TCC---------AACAATACA---AGA---ACAAGTATAAGAATA------------GGA------CCAGGCCAA------ATG---TTC---TATAGA------------ACAGGAGAC-ATAATAGGA---GATATAAGGAAAGCATATTGTGAGCTT---AAT---------------------GGAACA--GAATGGAACGAAACTTTA-AATAAG-GTAACT-GAAAAATTAAAA------------GAG-CACTTT------------------AATAAAACA---------------ATAGTCTTTCAACCA---------CCC------TCA------GGAGGAGATCTAGAAACT--------------ACAATGCAT-CATTTTAATTGTAGA------GGGGAATTTTTCTATTGCAACACAACAAAATTG----TTTAATACAAAAAATGGAACC---------------------------------------------------------------------AGGGAAGAGTTTAATGGCACTATCATA---------------CTT---CCATGC-AGGATAAAGCAAATTGTAAAT---ATGTGGCAGGGA-GTAGGACAA-GCA-ATGTAT------------GCT-CCTCCCATC--AGTGGA---ATAATT---AAT------------------TGTACATCAAATATTACAGGAATAATA---TTA---------ACAAGA---GATGGTGGTAATGGT------------------------------------AATACAACT---------------------------------------------GACGAAACCTTCAGACCGGGA-GGAGGAAATATAAAAGACAAT---TGGAGAAGTGAA-TTATATAAATATAAAGTA-GTACAAATT-GAACCACTA---GGAATAGCACCCACCAGGGCAAAGAGAAGA------------GTGGTG---------------GACAGA------GAAAAAAGAGCAGTG------GGA-------------ATAGGAGCTATG---ATCTTTGGGTTCTTAGGAGCAGCA-GGAAGCACTATGGGC-GCAGCGTCA----ATAACGCTGACGGTACAGGCCAGACAATTATTG-TCT---GGTATAGTGCAACAGCAAAGC---AATTTGCTGAGAGCTATAGAGGCGCAGCAGCAT-CTGTTGCAACTCACAGTCTGGGGCATTAAACAGCTCCAGGCAAGAGTCCTGGCTGTGGAAAGATACCTAAAGGATCAAAAGTTCCTAGGACTTTGGGGCTGCTCTGGAAAAATCATCTGCACCACTAATGTGCCCTGGAACTCCACTTGGAGT---------AATAAATCT---TATGAAGAGATTTGG---------AAC---AACATGACATGGATAGAATGGGAGAAAGAAATTAGCAATTACACAAACAGAATCTATGACCTACTTACGGAATCGCAGAACCAGCAGGAAAGAAATGAAAAGGATTTGTTAGAGTTGGACAAATGGGCAAGTCTGTGGAATTGGTTTGACATAACAAAATGGCTGTGGTATATAAAAATATTTATAATGATAGTAGGAGGGTTAATAGGTTTAAGAATAATTTTTGCTGTGCTTTCTATAGTAAATAGAGTTAGGCAGGGATACTCACCTTTGTCT-TTCCAGACC-CCT-TCCCAT------------CAG---CAGAGG---GAA------CCC---GACAGG-CCCAAAGGAATCGAAGAAGAAGGTGGCGAGCAAGGCAGAGACAGATCAGTGCGATTAGTGAGCGGATTCTTAGCTCTTGCCTGGGACGATCTACGGAGCCTGTGCCTCTTCAGCTACCACCGCTTGAGAGACTTCATC-TTGATTGCAACGAGGACTGTGGAACTTCTGGG------------CAGGGGACTGAGACGG-GGGTGGGAGAGCCTCAAATATCTGGGGAATCTTCTGTTATATTGGGGTCAGGAACTGAAAACTAGTGCTATCTCTTTGCTTGATGCTATAGCAATAACAACAGCGGGGTGGACAGATAGGGTTATAGAAGTTGCACAAAGAGCTTGGAGAGCTCTTCTCCACATACCTAGAAGAATCAGACAGGGCTTC-GAAAGGGCTTT---GCTA---TAA-
>01_AE.CN.2007.BJOX021000_03_3.HM215383
ATGAG--AGCGAAGGAGACACAGATGAAT---TGGCCAAACTTGTGGAAA------------------------------TGGGGGACTTTGATC------------------------CTT---GGGTTG---GCG---------ATAATGTGT-AGTGCCTCA---------------GACAACTTGTGGGTTACAGTT---TATTATGGA----GTTCCTGTGTGGAGAGATGCAGATACCACCTTATTTTGTGCATCAGATGCCAAAGCACATGAGACAGAAGTGCACAATGTCTGGGCCACATATGCCTGTGTACCCACAGATCCCAACCCACAAGAAATACCC--------------CTGGAA---AATGTAACAGAAAATTTTAACATGTGGAAAAATAACATGGTAGAGCAGATG-CAGGAGGATGTA---ATCAGTTTATGGGATCAAAGTCTAAAGCCATGTGTAAAG------TTA-----ACTCCTTTCTGCGTTACTTTAAATTGTACCAATGCTAATTTGAACAATATCAACGAGAGCACT---------------------------------------------------------------------------ACCTCTAACGGAATAGGAAACATAACAGATGAA---GTAAGAAACTGTTCTTTT---AATACGACC---ACATTACTA-GCA---------GATAAGAAG---------------------------CAGAAGGTCTATTCACTT-TTTTATAAGCTTGATATAGTACCAATT------------------------------------------------------------------------------------------------------------------------AAAGATAGTAATAATAGTAGT------------------------------------------------------------------------------GAG---TAT---AGGCTAATAAAT---------------------TGTAATACTTCAGTCATT---AAGCAGGCTTGTCCAAAGATATCCTTTGATCCAATTCCC---------ATACATTATTGTACTCCAGCTGGTTATGCGATTTTAAAGTGTAAT---GATAAGAACTTCAATGGGACAGGGCCATGTAAAAATGTC-AGCTCAGTACAATGCACACATGGAATTAAGCCAGTGGTATCAACTCAATTACTGTTAAATGGCAGTCTAGCAGAA---GAA---------------------------------GAGATA---ATAATCAGATCTGAAAATCTCACAGACAATGCCAAAACCATAATAGTGCACCTTAAT------AAATCTGTAGAAATCAATTGTACCAGACCC---TCC---------AACAATACA---AGA---ACAAGTATACCTATA------------GGA------CCAGGACGA------GCA---TTC---TATAAA------------ATAGGAGAT-ATAATAGGA---GATATAAGACAAGCACATTGTACGATT---AAT---------------------GGAACA--AAATGGAATGAAACTTTA-AGACAG-GTAGCT-AAAAAATTAAAA------------GAG-CACTTTAAT---------------AATAGGACA---------------ATAAAATTCCAGCCA---------CCC------TCA------GGGGGAGATCTAGAAATT--------------ACAATGCAT-CATTTTAATTGTAGA------GGGGAATTTTTCTATTGCAATACAACAAAACTG----TTCAATAGTACTTGGATAGGAAAT------------------------------------------------------------GAAACCATGGAAAAGGGTAATGACACTATCATA---------------CTT---CCATGC-AGGATAAAGCAAATTATAAAC---TTGTGGCAAGGA-GTAGGACAA-GCA-ATGTAT------------GCT-CCTCCCATC--AGTGGA---ATAATT---CAA------------------TGTGTATCAAATATTACAGGAATAATA---TTG---------ACAAGA---GATGGTGGTAATCATAGT---------------------------------AATGTAACT---------------------------------------------ATCGAGACCTTCAGACCTGGA-GGAGGAAATATAAAGGACAAT---TGGAGAAGTGAA-TTATATAAATATAAAGTA-GTACAAATT-GAACCACTA---GGAGTAGCACCCACCAGGGCAAAGAGAAGA------------GTGGTG---------------GATAGA------CAAAAAAGAGCAGTG------GGA-------------ATAGGAGCTATG---ATCTTTGGGTTCTTAGGAGCAGCA-GGAAGCACTATGGGC-GCGGCGTCA----ATAACGCTGACGGTACAGGCCAGACAATTATTG-TCT---GGTATAGTGCAACAGCAAAGC---AATTTGCTGAGGGCTATAGAGGCGCAGCAGCAT-ATGTTGCAACTCACAGTCTGGGGCATTAAACAGCTCCAGGCAAGAGTCCTGGCTGTGGAAAGATACCTAAAGGATCAAAAGTTCCTAGGACTTTGGGGCTGCTCTAGCAAAATCATCTGCACCACTGCTGTGCCCTGGAACTCTTCTTGGAGT---------AATAAATCT---TATGATGAGATTTGG---------AAC---AACATGACATGGATAGAATGGGAGAGAGAAATTAGCAATTACACAAGCCAAATATATGAGATACTTACACAATCGCAGGACCAGCAGGACAGAAATGAAAAGGAGTTATTAGAATTGGACAAATGGGCAAGCCTGTGGAATTGGTTTGACATAACAAAATGGCTGTGGTATATAAAAATATTCATAATGATAGTAGGAAGTTTAATAGGTTTAAGAATAATTTTTGCTGTGTTTTCTATGATAAGTAGAGTTAGGCAGGGATACTCACCTTTGTCT-TTCCAGACC-CCT-ACCCAT------------CAT---CAGAGG---GAA------CCC---GACAGG-CCCGAAAGAATCGAAGAAGAAGGTGGCGAGCAAGACAGAGACAGATCCGTGCGATTAGTGAACGGATTCTTAGCACTTGTCGGGGACGATCTCCGGAGCCTGTGCCTCTTCAGCTACCACCGCTTGAGAGACTTCATC-TTGATTGCAGCGAGGACTGTGGAACTTCTGGGACGCAGCAGTCTCAAGGGACTGAGACGG-GGGTGGGAAGGCCTCAAATATCTGGGGAACCTTCTGCTATATTGGAGTCGGGAACTAAAAATTAGTGCTATTTCTTTGATTGATACTGTAGCAGTAGCAGTAGCAGGGTGGACAGATAGGGTTATAGAAGTAGCACAAGGAATTGGGAGGGCCATTCTCCACATACCTAGGAGAATCAGACAGGGCTTA-GAAAGGGCTTT---GGTA---TAA-
>01_AE.CN.2007.BJOX023000_05_4.HM215385
ATGAG--AGTGAGGGGGATACAGAGGAAT---TGGCCGAACTTGTGGAAA------------------------------TGGGGGACTTTGATC------------------------ATT---GGGTTG---GTG---------ATAACTTGT-AGTGCCTCA---------------GACAACTTGTGGGTTACAGTT---TATTATGGG----GTTCCTGTGTGGAGAGATGCAGATACCACCCTATTTTGTGCATCAGATGCCAAAGCATATGAGACGGAAAGGCACAATGTTTGGGCCACACATGCCTGTGTACCCACAGACCCCAACCCGCAAGAAATACCC--------------CTGGTA---AATGTAACAGAAAATTTTAACATGTGGAAAAATAGCATGGTAGAGCAAATG-CAGGAAGATGTA---ATCAGTTTATGGGATCAAAGTCTAAAGCCATGTGTAAAG------CTA-----ACGCCTCTTTGCGTTACTTTAAATTGTACCAATGCTAAGTGGACAAATTGTACCAATGCTAAGTGGACAACC---------------------------------------------------------ACTGACAACAGTACCAATAACATAGGAAATATAACAGATGAA---GTAAGAAACTGTACTTTT---AACATAACC---ACAGAGATA-AGA---------GATAAGAAG---------------------------CAGCAGGTCTATGCACTA-TTTTATAAGCTTGATATAGTACAA------------------------------------------------------------------------------------------------------------------------------ATGGGGGAAAACAATAGT---------------------------------------------------------------------------AGTGAG---TAT---AGGTTAATAAAT---------------------TGTAATACTTCAGTCATA---AAGCAGGCTTGTCCAAAGATATCCTTTGAGCCAATTCCT---------ATACATTATTGTGCTCCAGCTGGTTATGCGATTTTAAAGTGTAAT---GATAAGAAGTTCAATGGGACAGGGCCATGTAAGAATGTC-AGCTCAGTACAATGCACACATGGAATTAAACCAGTGGTATCAACTCAATTGCTGTTAAATGGCAGTCTAGCAGAA---GAA---------------------------------GAGATA---ATAATCAGATCTGAAAATCTCACAAACAATGCCAAAACCATAATAGTGCACCTTAAC------AAATCTGTGGGAATCAGTTGTATCAGACCC---TCC---------AACAATACA---AGA---ACAAGTATAAGAATA------------GGA------CCAGGCCAA------ATG---TTC---TATAGA------------ACAGGAGAA-ATAACAGGA---GATATAAGAAAAGCATATTGTGAGATT---AAT---------------------GGTACA--GAATGGAGTGAAACTTTA-AGACAG-GTAACT-GCAAAATTAAAA------------GGG-CACTTT------------------AATAAGACA---------------ATAATCTTTCAACCC---------CCC------TCA------GGAGGAGATCTAGAAATT--------------ACAATGCAT-CATTTTAATTGTAGA------GGGGAATTTTTCTATTGCAACACAACAAAATTG----TTTAATAGTGCAGAAAATGGA------------------------------------------------------------------ACCATGGAGGGGTTTAATAGCACTATCATA---------------CTC---CCATGC-AGGATAAAGCAAATCGTAAAC---ATGTGGCAGGAA-GCAGGACAA-GCA-ATGTAT------------GCT-CCTCCCATC--AGTGGA---ACAATT---AAT------------------TGTACATCAAATATAACAGGAATACTA---TTA---------ACAAGA---GATGGTGGT------------------------------------------AACAATACA---------------------------------------TCTAAC---GAGACCTTCAGACCGGGA-GGAGGAGATATAAAAGACAAT---TGGAGAAGTGAA-TTATATAAATATAAAGTA-GTACAAATT-GAACCACTA---GGAATAGCACCCACCAGGGCAAAGAGAAGA------------GTGGTG---------------GATAGA------GAAAAAAGAGCAGTA------GGA-------------ATAGGAGCTATG---ATCTTTGGGTTCTTAGGAGCAGCA-GGAAGCACTATGGGC-GCAGCGTCA----ATAACGCTGACGGTACAAGCCAGACAATTATTG-TCT---GGTATAGTGCAACAGCAAAGC---AATTTGNTGAGAGCTATAGAGGCGCAGCAGCAT-ATGTTGCAACTCACAGTCTGGGGCATTAAACAGCTCCAGGCAAGAGTCCTGGCTGTGGAAAGATACCTAAAGGATCAAAAGTTCCTAGGACTTTGGGGCTGCTCTGGAAAAATCATCTGCACCACTAATGTGCCCTGGAACTCCACTTGGAGT---------AATAAATCT---TTTGAAGAGATTTGG---------AAC---AACATGACATGGGTAGAATGGGAGAGAGAAATTAGCAATTACACAAACAAAATTTATGAGCTACTTACAGAATCGCAGAACCAGCAGGACAGAAATGAAAAGGATTTGTTAGAGTTGGACAAATGGGCAAGTCTATGGAATTGGTTTGACATAACAAACTGGCTGTGGTATATAAAAATATTTATAATGATAGTAGGAGGTTTAATAGGTTTAAGAATAATTTTTGCTGTGCTTTCTATAGTAAATAGAGTTAGGGAGGGATACTCACCTTTGTCT-TTCCAGACC-CCT-TCCCAT------------CAT---CAGAGG---GAA------CCC---GACAGG-CCAGAAGGAATCGAAGAAGGAGGTGGCGAGCAAGGCAGAGACAGATCCGTGCGATTAGTGAACGGATTATTAACAATTATCTGGGACGACCTACGGAGCCTGTGCCTCTTCAGCTACCACCGCTTGAGAGACTTCATC-TTGATTGCAACGAGGACTGTGGAACTTCTGGGACGCAGCAGTCTCAAGGGACTGAGACGG-GGGTGGGAAGGCCTCAAATATCTGGGGAATCTTCTGTTATATTGGGGTCAGGAACTGAAAATTAGTGCTAATTCTTTGTTTAATGCTACAGCAATAGCAATAGCGGGGTGGACAGATAGGATTATAGAAGTAGCACAAAGAGCTTGGAGAGCTCTTCTCCACATACCTAGAAGAATCAGACAGGGCTTC-GAAAGGGCTTT---GCTA---TAA-
>01_AE.CN.2007.BJOX025000_01_1.HM215386
ATGAG--AGTGAAGGAGACACAGATGAAT---TGGCCAAACTTGTGGAAA------------------------------TGGGGAACTTTGATC------------------------CTT---GGGTTG---GTG---------ATAATATGT-AGTGCCTCA---------------GACAACTTGTGGGTTACAGTT---TATTATGGA----GTTCCTGTGTGGAGAGATGCAAATACCACCCTATTTTGTGCATCAGATGCCAAAGCACATGAGACAGAAGTGCACAATGTCTGGGCCACATATGCTTGTGTACCCACGGATCCCAACCCACAAGAAATACCC--------------CTAGAA---AATGTAACAGAAAATTTTAACATGTGGAAAAATAACATGGTAGAGCAGATG-CAGGAGGATGTA---ATCAGTTTATGGGATCAAAGTCTAAAGCCATGTGTAAAG------TTA-----ACTCCCCTCTGCGTTACTTTAAATTGTACCAAAGCTAATCTGACCAATATCAACGAGACCACT---------------------------------------------------------------------------GCCTCTAACGGAATAGGAAATATAACAGATGAA---GTAAGAAACTGTTCTTTT---AATATGACC---ACATTACTA-TCA---------GATAAGAAG---------------------------CGTCTGGTCCATGCACTT-TTTTATAAGCTTGATATAGTACCAATT------------------------------------------------------------------------------------------------------------------------AAAGATAATCAGAATAGTAGT---------------------------------------------------------------GTGTCTAGT---GGTGAG---TAT---AGGTTAATAAAT---------------------TGTAATACTTCAGTCATT---AAGCAGGCTTGTCCAAAGATATCCTTTAATCCAATTCCT---------ATACATTATTGTACTCCAGCTGGTTATGCGATTTTAAAGTGTAAT---GATAAGAATTTCAATGGGACAGGGCCATGTAAAAATGTC-AGCTCAGTACAATGCACACATGGAATTAAGCCAGTGGTATCAACTCAATTATTGTTAAATGGCAGTTTAGCAGAA---GAA---------------------------------GAGATA---ATAATAAGATCTGAAAGTCTCACAAACAATGCCAAAACCATAATAGTGCACCTTAAT------AAATCTGTAGAAATCAGTTGTACCAGACCC---TCC---------AACAATACA---AGA---ACAGGTATAAATATA------------GGA------CCAGGACGA------GCA---TTC---TATAGA------------ACAGGAGAC-ATAACAGGA---GATATAAGACAAGCCTATTGTGAGATT---AAT---------------------GGAACA--AAATGGAATGAAACTTTA-AGACAG-GTAGCT-AAAAAATTAAAA------------GAG-CACTTT------------------AATAAGACA---------------ATAAAATTCCAGCCA---------CCC------TCA------GGGGGAGATCTAGAAATT--------------ACAATGCAT-CATTTTAATTGTAGA------GGGGAATTTTTCTATTGCAATACAACAAAGCTG----TTCAATAGTACTTGGATAGGAAATGAG------------------------------------------------------ACCATGGTGGAGGGTAACAATAATGACACTATCATA---------------CTT---CCATGC-AGGATAAAGCAAATTATAAAC---ATGTGGCAAGGA-GCAGGACAA-GCA-ATGTAT------------GCT-CCTCCCATC--AGTGGA---ATAATT---AAA------------------TGTGTATCAAATATTACAGGAATACTA---TTG---------ACAAGA---GATGGAGGT------------------------------------------AATAATACA------------------------------------AACACTAGC---GAGACTTTCAGACCTGGA-GGAGGAAATATAAAGGACAAT---TGGAGAAGTGAA-TTATATAAATATAAAGTA-GTACAAATA-GAACCACTG---GGAGTAGCACCCACCAGGGCAAAGAGAAGA------------GTGGTG---------------GAGAGA------GAAAAAAGAGCAGTG------GGA-------------ATAGGAGCTATG---ATCTTTGGGTTCTTGGGAGCAGCA-GGAAGCACTATGGGC-GCGGCGTCA----ATAACGCTGACGGTACAGGCCAGACATTTACTG-TCT---GGTATAGTGCAACAGCAAAGC---AATTTGCTGAGGGCTATAGAGGCGCAGCAGCAT-ATGTTGCAACTCACAGTCTGGGGCATTAAACAGCTCCAGGCAAGAGTCCTGGCTGTGGAAAGATACCTAAAGGATCAAAAGTTCCTAGGACTTTGGGGCTGCTCTGGCAAAATCATCTGCACCACTGCTGTGCCCTGGAACTCCTCTTGGAGT---------AATAAATCT---TATGAAGAGATTTGG---------AAC---AACATGACATGGATAGAATGGGAGAGAGAAATTAGCAATTACACAAACCAAATATATGAGATACTTACAGAATCGCAAGACCAGCAGGACAGAAATGAAAAGGATTTATTGGAGCTTGATAAATGGGCAAGTCTGTGGAATTGGTTTGACATAACAAATTGGCTGTGGTATATAAGAATATTCATAATGATAGTAGGAGGTTTAATAGGTTTAAGAATAATTTTTGCTGTGTTTTCTATAGTAAATAGAGTTAGGCAGGGATACTCACCTTTGTCT-TTCCAGACC-CCT-TCCCAT------------CAT---CAGAGG---GAA------CCC---GACAGG-CCCGAAGGAATCGAAGAAGGAGGTGGCGAGCAAGACAGAGACAGATCCGTGAGATTAGTGAGCGGATTCTTAGCACTCTTCTGGGACGATCTACGGAGCCTGTGCCTCTTCAGCTACCACCGCTTGAGAGACTTCAGC-TTGATTGCAGCGAGGACTGTGGAACTTCTGGGACGCAGCAGTCTCAAGGGACTGAGACGG-GGGTGGGAAGGCCTGAAATATCTGGGGAACCTTCTGTTATATTGGGGTCAGGAACTAAAAATTAGTGCTATTTCTTTGTTTAATGCTGTAGCAATAGCAGTAGCAGGGTGGACAGATAGGGTTATAGAAGTAGCACAAAGAGCTTGGAGAACCATTCTCCACATACCTAGGAGAATCAGACAGGGCTTA-GAAAGGGTTTT---GGTA---TAA-
>01_AE.CN.2007.BJOX028000_10_3.HM215389
ATGAG--AGTGAAGGAGACACAGAGGAAT---TGGCCAAACTTGTGGAAA------------------------------TGGGGGACTTTGATC------------------------ATT---GGGTTG---GTG---------ATAATGTGT-AGTGCCTCA---------------GACAACTTGTGGGTTACAGTT---TATTATGGA----GTTCCTGTGTGGAGAGATGCAAATACCACCCTATTTTGTGCATCAAATGCCAAAGCACATGTGACAGAAGTGCACAATGTCTGGGCCACATATGCTTGTGTACCCACAGATCCCAACCCACAAGAAATACCC--------------CTGGAA---AATGTAACAGAAAATTTTAACATGTGGAAAAATGACATGGTAGAGCAGATG-CAGGAGGATGTA---ATCAGTTTATGGGATCAAGGTCTAAAGCCATGTGTAAAG------TTA-----ACTCCTCTCTGTGTTACTTTAAATTGTTCCAATGCTGAATTGACCAATTTGACCAATTTCAACAAG------------------------------------------------------------------ACCAATGTCTTTAAAGGAATAGGAAATGTAACAGATGAA---GTAAGAAACTGTTCTTTT---AATATGACC---ACATTACTA-ACA---------GATAAGAAG---------------------------CAGATGGTTCATGCACTT-TTTTATAAGCTTGATATAATACAA---------------------------------------------------------------------------------------------------------------------------------ATTAGTAACTCTAGT------------------------------------------------------------------------------------TAT---AGGTTAATTAAT---------------------TGTAATACTTCAGTCATT---AAGCAGGCTTGTCCAAAGATATCCTTTGATCCAATTCCT---------ATACATTATTGTACTCCAGCTGGATATGCGATTTTAAAGTGTAAT---GATAAGAAGTTTAATGGGACAGGGCCATGTAAAAATGTC-AGCTCAGTACAATGCACACATGGAATTAAGCCAGTGGTATCAACTCAATTATTGTTAAATGGCAGTCTAGCAGAA---GAC---------------------------------GAGATA---ATAATCAGATCTGAAAATCTCACAAACAATGCCAAAACCATAATAGTGCACCTTAAT------AAATCTGTAGAAATCAATTGTACCAGACCC---TCC---------AACAATACA---AGA---ACAAGTATACCTATA------------GGA------CCAGGACGA------GCA---TTC---TATAGA------------ACAGGAGAC-ATAACAGGA---GATATAAGACAAGCATATTGTAACATT---AGT---------------------AGAACA--AAATGGAATGAAACTTTA-GGACAG-GTAGCT-AAAAAATTAAAA------------GAG-CACTTTGCT---------------ACTAAGAAA---------------ATAGAATTCCAGCCA---------CAC------TCA------GGGGGAGATCTAGAAATT--------------ACAATGCAT-CATTTTAATTGTAGA------GGGGAATTTTTCTATTGCAATACAACAAAGCTG----TTCAATAGTACTTGGATAGGAAATGAGACCTGGATA------------------------------------GGAAATGAGACCATAAAGGGAAGTACAGATAATGACACTATCATA---------------CTT---CCATGC-AGGATAAAGCAAATTATAAAC---ATGTGGCAAGGA-GCAGGACAA-GCA-ATGTAT------------GCT-CCTCCCATC--AATGGA---ATAATT---AAA------------------TGTGTATCAAATATTACAGGAATACTA---TTG---------ACAAGA---GATGGTGGTGATGAT------------------------------------AATGGGACT------------------------------------------------GAGATTTTCAGACCTGGA-GGAGGAAATATAAAGGACAAT---TGGAGAAGTGAA-TTATATAAATATAAAGTA-GTACAAATA-GAACCATTA---GGAGTAGCACCCACCAGGGCAAAGAGAAGA------------GTGGTG---------------GAGAGA------GAAAAAAGAGCAGTG------GGA-------------ATAGGAACTATG---ATCTTTGGGTTCTTGGGAGCAGCA-GGAAGCACTATGGGC-GCGGCGTCA----ATAACGCTGACGGTACAGGCCAGACAACTATTG-TCT---GGTATAGTGCAACAGCAAAGC---AATTTGCTGAGGGCTATAGAGGCGCAGCAGCAT-ATGTTGCAACTCACAGTCTGGGGCATTAAACAGCTCCAGGCAAGAGTCCTGGCTGTGGAAAGATACCTAAAGGATCAAAAGTTCCTAGGACTTTGGGGCTGCTCTAACAAAATCATCTGCACCACTGCTGTGCCCTGGAACTCCTCTTGGAGT---------AATAAATCT---TATGAAGAGATTTGG---------AAC---AACATGACATGGATAGAATGGGAGAGAGAAATTAGTAATTACACAAACCAAATATATGATTTACTGACAGAATCGCAGAACCAGCAGGACAGAAATGAAAAGGATTTGTTAGAACTTGATAAATGGACAAGTCTGTGGAATTGGTTTGACATATCAAATTGGCTGTGGTATATAAAAATATTCATAATAATAGTAGGAGGTTTAATAGGTTTAAGAATAATTTGTGCTGTGTTTTCTATAGTAAATAGAGTTAGGCAGGGATACTCACCTTTGTCT-TTCCAGACC-CCT-TTCCAT------------CAT---CAGAGG---GAA------CCC---GACAGG-CCCGAAAGAATCGAAGAAGGAGGTGGCGAGCAAGACAGAGACAGATCCGTGCGCTTAGTCAGCGGATTCTTATCGCTTGTCTGGGACGACCTCCGGAGCCTGGTCCTCTTCAGCTACCACCGCTTGAGAGACTTCAGC-TTGATTGCAGCGAGGACTGTGGAACTTCTGGGACGCAGCAGTCTCAAGGGACTGAAACGG-GGGTGGGAAGGTCTCAAATATCTGGGGAACCTTCTGGTATATTGGGCTCAGGAACTAAAAATTAGTGCTATTTCTTTGTTTAATGCTGTAGCAATAGCAGTTGCAGGGTGGACAGATAGGGTTATAGAAGTAGCACAAGCAGCTTGGAGAGCCATTCTCCACATACCTAGGAGAATCAGACAGGGCTTA-GAAAGGGCTTG---GCTA---TAA-
>01_AE.CN.2007.BJOX030000_02_5.HM215393
ATGAG--AGTGAGGGGGATACAGAGGAAT---TGGCCAAACTTGTGGAAA------------------------------TGGGGGATTTTGATC------------------------ATT---GGGTTG---GTG---------ATAACGTGT-AGTGCCTCA---------------AACAACTTGTGGGTTACAGTT---TATTATGGG----GTTCCTGTGTGGAGAGATGCAGATACCACCCTATTTTGTGCATCAGATGCCAAACCACATGAGACAGAAGTGCACAATGTCTGGGCCACACATGCCTGTGTACCCACAGACCCCAACCCACAAGAAATACAC--------------CTGGAC---AACGTAACAGAGAATTTTAACATGTGGAAAAATAACATGGTAGAGCAGATG-CAAGAGGATGTA---ATCAGTTTATGGGATCAAAGTCTAAAGCCATGTGTAAAG------CTA-----ACTCCTCTTTGCGTTACTTTAAATTGTACCAAGGCTAATTTGACCCATAACATAACCCCT------------------------------------------------------------------------------GGCAACAGTAGCATAGGAAATATAACAGATGAA---GTAAAAAACTGCACTTTT---AACATGACC---ACAGAGATA-AGA---------GGTAAGCAG---------------------------CAGGAGGTCTATGCACTT-TTTTATACGCTTGATATAGTACAT---------------------------------------------------------------------------------------------------------------------------------ATGAATAATAGTACA------------------------------------------------------------------------------------TAT---AGGTTAATAAAC---------------------TGTAATACTTCAGTCATT---AAGCAGGCTTGTCCAAAGATATCCTTTGATCCAATTCCT---------ATACATTATTGTGCTCCAGCTGGTTATGCGATTTTAAAGTGTAAC---GATAAGAAGTTCAATGGGACAGGGCCATGTAAAAATGTC-AGCACAGTACAATGTACACATGGAATTAAACCAGTGGTATCAACTCAATTGCTGTTAAATGGCAGTCTAGCAGAA---GAA---------------------------------GAAATA---ATAATCAGATCTGAGAATCTCACAAACAATGCCAAAAACATAATAGTGCACCTTAAT------AAATCTGTAATAATCAATTGTACCAGACCC---TCC---------AACAATACA---AGA---AAAAGTACAAGAATA------------GGA------CCAGGTCAA------GTG---TTC---TATAGA------------ACAGGAGAC-ATAACAGGA---GACATAAGGAAAGCATATTGTGAGATT---AAT---------------------GGAACA--GACTGGTATGAAACTTTA-AAACAG-GTAACT-AAAAAATTAAAA------------GAG-CACTTT------------------AATAAGACA---------------ATAGACTTTCAACCA---------CCC------TCA------GGAGGAGATCTAGAAACT--------------ACAATGCAT-CATTTTAATTGTAGA------GGGGAATTTTTCTATTGCAATACAACAGAATTG----TTTAATAGTACAGAAAATAGA------------------------------------------------------------------ACCATGAAGGGGTCTAATACCACTATCACA---------------CTT---CCATGC-AGGATAAAGCAAATTGTAAAG---ATGTGGCAGGGA-GTAGGACAA-GCA-CTATAT------------GCT-CCTCCCATC--AGTGGA---ATAATT---AAT------------------TGTATATCAAATATTACAGGAATACTA---TTA---------ACAAGA---GATGGTGGTAGT---------------------------------------AATGCAACT---------------------------------------------AACGAAACCTTCAGACCGGTA-GGAGGAAATATAAAGGATAAT---TGGAGAAGTGAA-TTATATAAATATAAAGTA-GTACAAATT-GAACCACTA---GGAATAGCACCCACCAGGGCAAAAAGAAGA------------GTGGTG---------------GATAGA------GAAAAAAGAGCAGTG------GGA-------------ATAGGAGCTATG---ATCTTTGGGTTCTTAGGAGCAGCA-GGAAGCACTATGGGC-GCAGCGTCA----TTAACGCTGACGGTACAGGCCAGACAATTATTG-TCT---GGTATAGTGCAACAGCAAAGC---AATTTGCTGAGAGCTATAGAGGCGCAGCAGCAT-ATGTTGCAACTCACAGTCTGGGGCATTAAACAGCTCCAGGCAAGAGTCCTGGCTGTGGAAAGATACCTAAAGGATCAAAAGTTCCTAGGACTTTGGGGCTGCTCTGGAAAAACCATCTGCACCACTAATGTGCCCTGGAACTCCACTTGGAGT---------AATAAATCT---TATGAAGAGATTTGG---------AAC---AACATGACATGGATAGAATGGGAGAAAGAAATTAGCAATTACACAGACAAAATCTATGAACTACTTATGGAATCGCAGAACCAGCAGGAAAAAAATGAAAAGGATTTGTTAGAGTTGGACAAATGGGCAAGTCTGTGGAATTGGTTTGACATATCAAATTGGCTGTGGTATATAAAAATATTTATAATGATAGTAGGAGGGTTAATAGGTTTAAGAATAATTTTTGCTGTGCTTTCTATAGTGAATAGAGTTAGGCAGGGATACTCACCTTTGTCT-TTCCAGATC-CCT-TCCCAT------------CAT---CAGAGG---GAA------CCC---GACAGA-CCAGAAGGAATCGAAGAAGAAGGTGGCGAGCAAGGCAGAGACAGATCCGTGCGATTAGTGAGCGGATTCTTAGCTCTTGCATGGGACGATCTGCGGAGCCTGTGCCTCTTCAGCTACCACCACTTGAGAGACTTAATC-TTGATTGCAACGAGGACT---------CTGGG------------CAAGGGACTGAGACGG-GGGTGGGAAGGCCTCAAATATCTGGGGAATCTTCTGGTATATTGGGGTCAGGAACTGAAAACTAGTGCTATCTCTTTACTGGATGCTATAGCAATAACAACAGCGGGGTGGACAGATAGGGTTATAGAAGCTATACAAAGAGCTTGGAGAGCTTTTCTCCACATACCTAGAAGAATTAGACAGGGCTTC-GAAAGGGCTTT---GCTA---TAA-
>01_AE.CN.2007.BJX4_6.GU475020
ATGAA--AGTGAAGGAGACACAGATGAAT---TGGCCAAACTTGTGGAAA------------------------------TGGGGGACTTTGATC------------------------CTT---GGGTTG---GTG---------ATAATTTGT-AGTGCCGCA---------------GACAACTTGTGGGTTACAGTT---TATTATGGG----GTTCCTGTGTGGAGAGATGCAGATACCACCCTATTTTGTGCATCAGATGCCAAAGCACATGAGACAGAAGTGCACAATATCTGGGCCACACATGCCTGTGTACCCACAGACCCCAACCCACAAGAAATACAC--------------CTGAAA---AATGTAACAGAAAATTTTAACATGTGGAAAAATAACATGGTAGAGCAGATG-CAGGAGGATGTA---ATCAGTTTATGGGATCAGAGTCTAAAGCCATGTGTAAAG------TTA-----ACTCCTCTCTGCGTAACTTTAAATTGTACTAAGGTGAGCAATGTGAGCAATGTGACTTACCCAACC---------------------------------------------------------------------AATGTCTCCAATGACTTAGGAAATATAACAGATGAA---GTAAGAAACTGTACTTTT---AATATGACC---ACAGAAATA-AGA---------GATAAGAAG---------------------------CAGAGGGTCCATGCACTT-TTTTATAGGCTTGATTTAGTACGA------------------------------------------------------------------------------------------------------------------------------ATGGATAGTAAT------------------------------------------------------------------------------------GAG---TAT---AGGCTAATAAAT---------------------TGTAATACTTCAGTCATT---AAACAGGCTTGTCCAAAGATATCCTTTGATCCAATTCCT---------ATGCATTATTGTACTCCAGCTGGTTATGCGATTTTAAAATGTAAT---GATAAGGAGTTCAATGGGACAGGGCTATGTAGAAATGTC-AGCTCAGTACAATGCACACATGGAATTAAACCTGTGGTATCAACTCAATTGCTGTTAAATGGTAGTCTAGCAGAA---GAG---------------------------------GAGATA---ATAATCAGATCTGAAAATCTCGCAAACAATGCCAAGACCATAATAGTGCACCTTAAT------AAATCTGTAGTAATCAATTGTACCAGACCC---TCC---------AACAATACA---AGA---ACAAGTGTAACTATA------------GGA------CCAGGACAA------GTA---TTC---TATAGA------------ACAGGAGAA-ATAATAGGA---GATATAAGACAAGCATGGTGCGAAATT---AAT---------------------GAAACA--AATTGGTTTAAAACTTTA-AGCAAG-GTAGCG-GAAGAATTAAAA------------AAG-CACTTT------------------AATAAGACA---------------ATAAGCTTTCAACCA---------CAC------TCA------GGAGGAGATCTAGAAATT--------------ACAACACAT-CACTTTAATTGTAGA------GGGGAATTTTTCTATTGCAATACAAGCAAACTG----TTTAATTTTACTTATAAAGGA------------------------------------------------------------------AATGAAACCATAGGGAATGGAACTATCATA---------------ATT---CCATGC-AGGATAAAGCAAATTATAAAC---ATGTGGCAGGGA-GTAGGACAA-GCA-ATGTAT------------GCT-CCTCCCATC--AGTGGA---ATAATT---AAT------------------TGTATATCAAATATTACAGGAATACTA---TTA---------ACAAGA---GATGGTGGTAGTACT------------------------------------AATAGCACT---------------------------------------------AATGAGACCTTCAGACCTGGA-GGAGGAAATATAAAGGACAAT---TGGAGAAGTGAA-TTATATAAATATAAAGTA-GTACAAATT-GAACCACTA---GGAGTAGCACCCACCAGGGCAAAGAGAAGA------------GTGGTG---------------GAGAGA------GAAAAAAGAGCAGTG------GGA-------------ATAGGAGCTATG---ATCTTTGGGTTCTTAGGAGCAGCA-GGAAGCACTATGGGC-GCAGCGTCA----ATAACGCTGACGGTACAGGCCAGACAATTATTG-TCT---GGTATAGTGCAACAGCAAAGC---AATTTGCTGAGGGCTATAGAGGCGCAGCAGCAT-ATGTTGCAACTCACAGTCTGGGGCATTAAACAGCTCCAGGCAAGAGTCCTGGCTGTGGAAAGATACCTAAAAGATCAAAAGCTCCTAGGACTTTGGGGCTGCTCTGGGAAAATCATCTGCACCACTGCTGTGCCCTGGAACTCCACTTGGAGT---------AATAGATCT---TTTGAAGAGATTTGG---------AAC---AACATGACATGGATACAATGGGAGAGAGAAATTAGCAATTATACAAACCAAATATATGGGATACTTACAGAATCGCAGAACCAGCAGGACAGGAATGAAAAGGATTTGTTAGAATTGGATAAATGGACAAGTCTGTGGAATTGGTTTGACATAACAAATTGGCTGTGGTATATAAAAATATTTATAATAATAGTAGGAGGTTTAATAGGTTTAAGAATAATTTTTGCTGTGCTTTCTATAGTAAATAGAGTTAGGCAGGGATACTCACCTTTGTCT-CTCCAGATC-CCT-ACCCAT------------CAG---CAGAGGGAGGAA------CCC---GACAGA-CCCGAAAGAATCGAAGAAGAAGGTGGCGAGCAAGGCAGAGACAGATCCGTGCGATTAGTGAGCGGATTCTTAGCTCTTGCATGGGACGATCTACGGAGCCTGTGCCTCTTCAGCTACCGCCTCTTGAGAGACTTCAGC-TTGATTGTAGCGAGGACTGTGGAACTTCTGGGACGCAGCAGTCTCAAGGGACTGAGACGG-GGGTGGGAAGGCCTCAAATATCTGGGGAATCTTCTGTTATATTGGGGTCAGGAACTGAACAATAGTGCTATTTCTTTGCTTAATGCTACAGCAATAGCAGTAGCGGGGTGGACAGATAGGGTTATAGAAGTAGCACAAAGAACTGGGAGAGCCATTCTCCACATACCTAGAAGAATCAGACAGGGCTTA-GAAAGAGCTTT---GCAA---TAA-
>01_AE.CN.2007.CNE107.HQ699986
ATGAG--AGTGAAGGGGACACAGATGACT---TGGCCAAACTTGTGGAGA------------------------------GGGGTGACTTTGATC------------------------CTT---GGGTTG---GTG---------ATAATTTGT-AGTGCCTCA---------------AACAACTTGTGGGTTACAGTT---TATTATGGG----GTTCCTGTGTGGAGAGATGCAGATACCACCCTATTTTGTGCATCAGATGCCAAGGCCCATTCAACAGAAGTGCATAATATCTGGGCCACACATGCCTGTGTACCCACAGACCCCAACCCACAAGAAATACAC--------------ATGATA---AATGTAACAGAAAGTTTTAACATGTGGAAAAATAAAATGGTAGAGCAGATG-CAGGAGGATGTA---ATCAGCTTATGGGACCAAAGTCTACAGCCATGTGTAAAG------TTA-----ACTCCTCTCTGTGTTACTTTAAATTGTACCAAAGTTAAGTTGACTAATTTCAAGGAAACC------------------------------------------------------------------------------AATGACAGTAACATAGGAAATATAACAAATGAA---ATAGCAAACTGTACTTTT---AATATGACC---ACAGAACTA-ATA---------GATAAAACG---------------------------AAGCAGGTCTACGCACTT-TTTTATAAGCTTGATATAGTACAA---------------------------------------------------------------------------------------------------------------------------------ATTGAAAATAATAGC------------------------------------------------------------------AATAGT---AGTGAA---TAT---AGGTTAATAAAT---------------------TGTAATACTTCAGTCATC---AAGCAGGCTTGTCCAAAGGTATCCTTTGATCCAATTCCT---------ATACATTATTGTACTCCAGCTGGTTATGCGATTTTAAAGTGTAAT---GATAAGAAGTTCAATGGGACAGGGCCATGTAAAGATGTC-AGCTCAGTACAATGCACACATGGAATTAAGCCAGTGGTATCAACTCAATTGCTGTTAAATGGCAGTCTAGCAGAA---GAA---------------------------------GAGATA---ATAATCAGATCTGAAAATCTTACAAACAATGCCAAAACCATAATAGTGCACCTTAAT------AAGTCTGTAGAAATCAATTGTACCAGACCC---TCT---------AACCATCAA---AGA---AAACGTATAACTATG------------GGA------CCAGGACGA------GTA---TAC---TATAGC------------ACAGGAGAA-ATAACAGGA---GATATAAGGAAAGCATATTGTAAGATT---AAT---------------------GGAACA--AAATGGAATGAAACTTTA-AAACAG-GTAGCT-AAAAAATTACAA------------GAA-CACTTTAAA---------------AATAAGACA---------------ATAATCTTTAAACCA---------CCC------TCA------GGAGGAGATCTAGAAATT--------------ACAATGCAT-CATTTTATTTGTAGA------GGGGAATTTTTCTATTGCAATACAACAAAATTG----TTTAATAGTACTTGGAAGGGAAAT---------------------------------------------------------------GAGACCATGGAGGGGAATAATAACACTATA---------------ATC---CCATGC-AGGATAAAGCAAATTGTAAAC---ATGTGGCAGAGA-GTAGGACAA-GCA-ATGTAT------------AAT-CCTCCCATC--AATGGA---ACAATT---AAT------------------TGTGTATCAAATATTACAGGAATACTA---TTA---------ACAAGA---GATGGTGGTGAT---------------------------------------AATACTACA---------------------------------------GATAGC---GAGACCTTCAGACCCGGA-GGAGGAGATATAAAGGACAAT---TGGAGAAGTGAA-TTATATAAATATAAAGTA-GTAGAAATT-GAACCACTA---GGAATAGCACCCACCAAGGCAAAGAGAAGA------------GTGGTG---------------GAGAGA------GAAAAAAGAGCAGTG------GGA-------------ATAGGAGCTATG---ATCTTTGGGTTCTTAGGAGCAGCC-GGAAGCACTATGGGC-GCGGCGTCA----ATAACGCTGACGGTACAGGCCAGACAATTATTG-TCT---GGTATAGTGCAACAGCAAAGC---AATTTGCTGAGGGCTATAGAGGCGCAGCAGCAT-CTGTTGCAACTCACAGTCTGGGGCATTAAACAGCTCCAGGCAAGAGTCCTGGCTGTGGAAAGATACCTAAAGGATCAAAAGTTCCTAGGACTTTGGGGCTGCTCTGGAAAAATCATCTGCACCACTGCTGTGCCCTGGAATCCCACTTGGAGT---------AATAAATCT---TATGAAGAGATTTGG---------GAC---AACATGACATGGACAGAATGGGAGAGAGAAATTAGCAATTACACAAACCAAATATATGAGATACTTACAGAATCGCAGAACCAGCAGGACAAGAATGAAAAAGATTTGTTAGAATTGGATAAATGGGCAAGTCTGTGGAATTGGTTTGACATAACAAAATGGCTGTGGTATATAAAAATATTTATAATGATAGTAGGAGGTTTAATAGGTTTAAGAATAATTTTTGCTGTGCTTTCTATAGTGAATAGAGTTAGGCAGGGATACTCACCTTTGTCT-TTCCAGACC-CCT-ACCCAT------------CAT---CAGAGG---GAA---CATCCA---GACAGA-CCCGAAAGAATCGAAGAAGGAGGTGGCGAGCAAGGCAGAGACAGATCCGTGCGATTAGTGAGCGGATTCTTAGCACTTGTGTGGGACGATCTACGGAGCCTGTGCCTCTTCAGCTACCACCGATTGAGAGACTTCATC-TTGATTGCAGCGAGGACTGTGGAACTTCTGAGAAACAGCAGTCTCAAGGGACTGAGACGG-GGGTGGGAAGGCCTCAAATATCTGGGGAACCTTCTGGTGTATTGGGGCCAGAAACAAAAAACTAGTGTTATTTCTTTGTTTGATGCTGCAGCAATAGCAGTAGCGGGGTGGACAGATCGGGTTATAGAAGTAGCACAAGGAGCTTGGAGAGCTATTCTCCACATACCTAGAAGAATCAGACAGGGCTTA-GAAACAGCTTT---GCTA---TAA-
>01_AE.CN.2007.CNE26.HQ699955
ATGAG--AGTGAGGGAGACACAGAGGAAT---TGGCCAAACTTGTGGAAA------------------------------TGGGGAACTTTGATC------------------------CTT---GGGTTG---GTG---------ATAATTTGT-AGTGCCTCA---------------GACAACTTGTGGGTAACAGTT---TATTATGGA----GTTCCTGTGTGGAGAGATGCAGATACCACCCTATTTTGTGCATCAGATGCTAAAGCACATGAGCCAGAAGTGCACAATGTCTGGGCCACACATGCTTGTGTACCCACAGATCCCAACCCACAAGAAATACAC--------------CTGGAA---AATGTAACAGAATATTTTAACATGTGGAAAAATAACATGGCAGAACAGATG-CAGGAGGATGTA---ATCAGTCTATGGGATCAAAGTCTAAAGCCATGTGTAAAG------TTA-----ACTCCTCTCTGCGTTACTTTAAATTGTACCAATGCTCAGTTTCCCAATGACACTAGAACAGCC------------------------------------------------------------------------AATGCCTCTGACAAAATAGGAAATATAACAGATGAA---ATAAAAAACTGTACTTTT---AATATAACC---ACAGAAATA-AGA---------GATAAGAAG---------------------------CAGAAGGCTTATGCACTT-TTTTATAGGCTTGATATAGTACCAATA------------------------------------------------------------------------------------------------------------------------GAGGATAAAAATAATAGCAGT---------------------------------------------------------------------------AATGAG---TAT---AGGTTAATAAAT---------------------TGTAATACTTCAGTCATT---AAGCAGGCTTGTCCAAAGATATCCTTTGATCCAATTCCT---------ATACATTATTGTACTCCTGCTGGTTTTGCACTTTTAAAGTGTAAT---GATGTGAATTTCAATGGGACAGGGCTATGTAGAAATGTC-AGTTCAGTACAATGCACACATGGAATTAAGCCAGTAGTATCAACTCAATTGCTGTTAAATGGCAGTCTAGCAGAA---GGT---------------------------------GAGATA---ATAATCAGGTCTGAAAATATCACAAACAATGCCAAAACCATAATAGTGCACCTTAAC------AAATCTGTAGAGATCAATTGTACCAGACCC---TCC---------AACAATACA---AGA---AAAAGTGTAAGGATA------------GGA------CCAGGACAA------GTA---TTC---TATAGA------------ACAGGAGAC-ATAATAGGA---GATATAAGACAAGCATATTGTGAGATT---AAT---------------------GGAACA--AAATGGAGTGAAGTTTTA-AAACAG-GTAACT-GAAAAATTAAAA------------AAG----GTGACT---------------AATAAGACA------------AGAATAGAGTTTCAACCC---GCA---CCC------GCA------GGAGGAGATCTAGAAATT--------------ACAATGCAT-CATTTTAATTGTAGA------GGGGAATTTTTCTATTGCAATACTTCAAAACTG----TTTAATTGCACAGGAAATAGC---------------------------------------------------------------------ACCACGGGGTGTAATGGCACTATCATA---------------CTT---CCATGC-AAAATAAAGCAAATTATAAAC---ATGTGGCAGGAA-GTAGGACAA-GCA-ATGTAT------------GCT-CCTCCCATC--AGTGGA---ATAATT---AAT------------------TGTGTATCAAATATTACAGGAATATTA---TTG---------ACAAGA---GATGGTGCT------------------------------------------AACAGTAGC------------------------------------CAGAGTAAT---GAGATCTTCAGACCTGGA-GGGGGAAATATGAAGGACAAT---TGGAGAAGTGAA-TTATATAAATATAAAGTA-GTACAAATT-GAACCACTA---GGAGTAGCACCCACCAGGGCAAAGAGAAGA------------GTGGTG---------------GAAAGA------CAAAAAAGAGCAGTG------GGA-------------ATAGGAGCTATG---ATCTTTGGGTTCTTGGGAGCAGCA-GGAAGCACTATGGGC-GCAGCGTCA----ATAACGCTGACGGTACAGGCCAGACGATTATTG-TCT---GGTATAGTGCAACAGCAAAGC---AATTTGCTGAGGGCTATAGAGGCGCAGCAGCAT-ATGTTGCAACTCACAGTCTGGGGCATTAAACAGCTCCAGGCAAGAGTCCTGGCTGTGGAAAGATACCTACAGGATCAAAGGCTCCTAGGACTTTGGGGCTGCTCTGGAAAAACCATCTGCACCACTGCTTTGCCCTGGAACTCCACTTGGAGT---------AATAAAACT---TTCGACAACATTTGG------AAAAGC---AACATGACATGGATAGATTGGGAGAGAGAAATTAGTAATTACACCAACACAATATATGACCTACTTACAGAATCACAGAACCAGCAGGAACAGAATGAAAAAGAGTTGTTAGAATTGGACAAATGGGCAAGTCTGTGGAATTGGTTTGACATAACAAATTGGCTGTGGTATATAAAAATATTTATAATGATAGTAGGAGGTTTAATAGGTTTAAGAATAATTTTTGCTGTGCTTTCTATAGTGAATAGAGTTAGGCAGGGATACTCACCTTTGTCT-TTCCAGACC-CAT-ACCCAC------------CAC---CAGGAG---GAA------CCC---GCCAGA-CCCGAAAGAATCGAAGAAGGAGGTGGCGAGCAAGGCAAAAGCAGATCCGTGCGATTAGTGAGCGGATTCTTAGCTCTTGCGTGGGACGATCTACGGAGCCTGTGCCTCTTCCTCTACCACCGCTTGAGGGACTTCATC-TCGATTGCAACGAGGACTGTGGAACTTCTGGGACGCAGCAGTCTCAAGGGACTGAGACGG-GGGTGGGAAGGCCTCAAATACCTGGGGAATCTTCTGTTATACTGGAGTCAGGGACTAAAAACTAGTGCTATTTCTTTGCTTGATGCTACAGCAATAACAGTAGCAGGGTGGACAGATAGGGTTATAGAAGTAGTACAAGTAGCTTGCAGAGCTATTCTCCACATACCTAGAAGAATCAGACAGGGCTTT-GAAAGGGCTTT---GGTA---TAA-
>01_AE.CN.2007.CNE27.HQ699956
[truncated: 6,720,633 more chars]
